# Supplementary material for: Genomic Insights Into Convergent Evolution: Adaptation to Rocky Habitats in Rock-Inhabiting Fungi
Source: Mol Biol Evol. 2025 Oct 6;42(10):msaf249. doi: 10.1093/molbev/msaf249 (PMC12560822; doi:10.1093/molbev/msaf249)
Supplement: msaf249_Supplementary_Data [file msaf249_supplementary_data.zip]

Archive with 2 entries (2 files):
- Final version-Supplemental Figures-Convergent  Evol of RIF.docx
- Final version-Supplemental Tables-Convergent  Evol of RIF.xlsx
