# Supplementary material for: Genomic Insights Into Convergent Evolution: Adaptation to Rocky Habitats in Rock-Inhabiting Fungi
Source: Mol Biol Evol. 2025 Oct 6;42(10):msaf249. doi: 10.1093/molbev/msaf249 (PMC12560822; doi:10.1093/molbev/msaf249)
Supplement: msaf249_Supplementary_Data [file msaf249_supplementary_data.zip › Final version-Supplemental Tables-Convergent Evol of RIF.xlsx]

## Sheet: Table S1 Info.
Table S1 Genome information analyzed in the study
Fungus Name	Strain	Abbrv.	Class	Order	Family	Ecology	Genome size (bp)	GC (%)	Protein number	Accession
Anthracina ramose	CGMCC 3.16372	ANRA	Eurotiomycetes	Chaetothyriales	Trichomeriaceae	Rock-inhabiting	28.02	49.39	10000	GWHGPXN00000000.1
Aspergillus nidulans	FGSC A4	ASNI	Eurotiomycetes	Eurotiales	Aspergillaceae	Saprotroph	30.27	50.27	9536	GCA_000149205.2
Beauveria bassiana	ARSEF 2860	BEBA	Sordariomycetes	Hypocreales	Cordycipitaceae	Animal-pathogen	33.69	51.5	10364	GCA_000280675.1
Botrytis cinerea	B05.10	BOCI	Leotiomycetes	Helotiales	Sclerotiniaceae	Plant-pathogen	42.63	42.01	11698	GCA_000143535.4
Bradymyces pullus	CGMCC 3.17288	BRPU	Eurotiomycetes	Chaetothyriales	Trichomeriaceae	Rock-inhabiting	29.49	49.59	11185	GWHGPXM00000000.1
Catenulostroma hermanusense	GZ55-1	CAHE	Dothideomycetes	Mycosphaerellales	Teratosphaeriaceae	Rock-inhabiting	27.55	53.18	11761	GWHGPXL00000000.1
Cladophialophora brunneola	CGMCC 3.18770	CLBR	Eurotiomycetes	Chaetothyriales	Herpotrichiellaceae	Rock-inhabiting	33.8	51.03	14168	GWHGPXK00000000.1
Coniosporium apollinis	CBS 100218	COAP	Dothideomycetes	--	--	Rock-inhabiting	28.64	52.1	9367	GCA_000281105.1
Coccidioides immitis	RS	COIM	Eurotiomycetes	Onygenales	Onygenaceae	Animal-pathogen	29.01	46	9905	GCA_000149335.2
Endocarpon pusillum	Z07020	ENPU	Eurotiomycetes	Verrucariales	Verrucariaceae	Lichen	37.13	46	9238	GCA_000464535.1
Epichloe festucae	Fl1	EPFE	Sordariomycetes	Hypocreales	Clavicipitaceae	Endophytic	35.02	43.7	7137	GCA_003814445.1
Fusarium graminearum	PH-1	FUGR	Sordariomycetes	Hypocreales	Nectriaceae	Plant-pathogen	36.45	48.32	13726	GCA_000240135.3
Hysterium pulicare	CBS 123377	HYPU	Dothideomycetes	Hysteriales	Hysteriaceae	Saprotroph	38.24	48.5	13892	GCA_000467715.1
Knufia petricola	MA 5789	KNPE	Eurotiomycetes	Chaetothyriales	Trichomeriaceae	Rock-inhabiting	27.75	51.7	10469	GCA_002319055.1
Lapidomyces sp.	CGMCC 3.30117	LAPI	Dothideomycetes	Mycosphaerellales	Teratosphaeriaceae	Rock-inhabiting	24.6	52.42	10549	GWHGPXR00000000.1
Lithophila catenulate	CGMCC 3.14885	LICA	Eurotiomycetes	Chaetothyriales	Trichomeriaceae	Rock-inhabiting	28.02	50.06	11457	GWHGPXW00000000.1
Magnaporthe oryzae	70-15	MAOR	Sordariomycetes	Magnaporthales	Pyriculariaceae	Plant-pathogen	40.94	51.59	13184	GCA_000002495.2
Metarhizium robertsii	ARSEF 23	MERO	Sordariomycetes	Hypocreales	Clavicipitaceae	Animal-pathogen	41.65	51.4	11688	GCA_000187425.2
Neurospora crassa	OR74A	NECR	Sordariomycetes	Sordariales	Sordariaceae	Saprotroph	40.99	48.23	10590	GCA_000182925.2
Neofusicoccum parvum	UCRNP2	NEPA	Dothideomycetes	Botryosphaeriales	Botryosphaeriaceae	Plant-pathogen	42.52	56.6	10366	GCA_000385595.1
Penicillium expansum	MD-8	PEEX	Eurotiomycetes	Eurotiales	Aspergillaceae	Saprotroph	32.35	47.5	11060	GCA_000769745.1
Podospora anserina	S mat+	POAN	Sordariomycetes	Sordariales	Podosporaceae	Saprotroph	34.71	52.2	10527	GCA_000226545.1
Rachicladosporium sp.	CGMCC 3.30118	RACA	Dothideomycetes	Cladosporiales	Cladosporiaceae	Rock-inhabiting	24.6	55.64	10933	GWHGPXQ00000000.1
Sphaerulina musiva	SO2202	SPMU	Dothideomycetes	Mycosphaerellales	Mycosphaerellaceae	Plant-pathogen	29.35	51.1	10228	GCA_000320565.2
Trichoderma virens	Gv29-8	TRVI	Sordariomycetes	Hypocreales	Hypocreaceae	Mycoparasite	39.02	49.2	12405	GCA_000170995.2
Verticillium dahliae	VdLs.17	VEDA	Sordariomycetes	Glomerellales	Plectosphaerellaceae	Plant-pathogen	32.97	55.6	10811	GCA_000150675.2
Zymoseptoria tritici	IPO323	ZYTR	Dothideomycetes	Mycosphaerellales	Mycosphaerellaceae	Plant-pathogen	39.67	52.14	10942	GCA_000219625.1

## Sheet: Table S2 Pfam
Table S2 Pfam domain profiles across RIF and non-RIF species
		RIF									non-RIF																		Wilcoxon rank-sum test		Phylogenetic regression
Acession	ID	ANRA	BRPU	CLBR	KNPE	LICA	CAHE	COAP	LAPI	RACA	ASNI	BEBA	BOCI	COIM	ENPU	EPFE	FUGR	HYPU	MAOR	MERO	NECR	NEPA	PEEX	POAN	SPMU	TRVI	VEDA	ZYTR	pvalue	pvalue.adjust	Estimate	P_Value	Variance	Dispersion	Method	RR	P_Adj	Significance
PF03452	Anp1	5	4	5	6	5	4	3	4	4	3	3	3	3	3	3	3	3	3	3	3	3	3	3	3	3	3	3	4.89117e-06	0.00980191	0.316968	3.71036e-08	0.720798	0.207038	poisson	1.37296	1.35125e-05	**
PF00829	Ribosomal_L21p	0	0	0	0	0	0	0	0	0	0	1	1	1	1	1	1	1	1	1	1	1	1	1	1	1	1	1	3.00705e-06	0.00980191	NA	NA	0.242165	0.384615	Failed	NA	NA
PF00668	Condensation	10	6	14	7	6	12	7	10	7	52	47	26	23	23	41	61	32	41	87	11	48	66	29	30	117	12	25	7.31183e-05	0.0195372	-1.49485	1.96645e-10	742.413	23.5825	negbin	0.224282	9.84698e-08	**
PF00550	PP-binding	16	14	29	12	15	21	20	23	18	77	63	64	36	39	46	68	55	58	105	22	80	99	51	44	136	29	41	6.00792e-05	0.0195372	-1.14913	4.12631e-11	991.718	20.9027	negbin	0.316913	2.36143e-08	**
PF08659	KR	2	0	3	0	1	1	2	1	1	18	14	17	5	18	8	12	20	26	23	6	25	30	15	7	23	7	9	3.32497e-05	0.0167957	-2.55368	3.59083e-13	87.8718	8.06986	negbin	0.0777949	3.59621e-10	**
PF13523	Acetyltransf_8	1	1	1	1	1	1	1	1	1	4	2	2	3	1	2	4	2	2	2	2	4	3	2	2	3	2	2	3.08715e-05	0.0167957	-0.80623	1.55165e-05	0.960114	0.489115	poisson	0.446538	0.00310796	**
PF00109	ketoacyl-synt	5	4	8	3	4	5	6	6	4	36	19	23	13	23	13	18	30	33	38	9	30	37	24	13	26	13	14	3.29733e-05	0.0167957	-1.52122	6.02508e-14	132.84	7.84834	negbin	0.218444	2.36247e-10	**
PF16197	KAsynt_C_assoc	2	0	3	0	1	1	1	2	1	15	13	13	5	12	8	10	19	22	23	5	17	26	11	8	20	8	9	3.29733e-05	0.0167957	-2.40626	1.65514e-12	61.641	6.5267	negbin	0.0901522	1.10508e-09	**
PF14765	PS-DH	3	1	6	1	2	4	4	4	3	22	16	19	8	18	10	15	27	27	28	8	24	29	22	11	23	9	10	3.37144e-05	0.0167957	-1.76154	1.17947e-13	89.1795	6.80183	negbin	0.17178	2.36247e-10	**
PF09990	DUF2231	1	1	2	1	1	1	1	1	1	0	0	0	0	1	0	0	1	0	0	0	0	0	0	1	0	0	0	5.42774e-05	0.0195372	1.89707	0.00395374	0.336182	0.698225	zeroinfl_poisson	6.66633	0.126959
PF00698	Acyl_transf_1	5	3	9	3	4	5	6	6	4	32	17	23	12	20	12	19	32	34	35	9	28	35	23	13	27	11	13	3.77149e-05	0.0167957	-1.47918	6.9522e-13	122.524	7.51853	negbin	0.227824	5.57011e-10	**
PF02801	Ketoacyl-synt_C	5	4	9	3	4	5	6	6	4	35	18	23	13	22	12	18	28	35	35	9	26	36	23	13	25	12	14	3.72011e-05	0.0167957	-1.46214	3.20332e-13	120.789	7.36187	negbin	0.231739	3.59621e-10	**
PF01636	APH	5	9	6	7	14	13	12	5	8	8	44	17	59	13	51	16	28	10	76	3	8	27	16	31	15	27	31	0.00281449	0.0988441	-1.06207	0.000891924	330.986	15.9868	negbin	0.345738	0.0616043
PF12621	PHM7_ext	4	4	6	5	4	5	4	4	5	3	3	4	3	2	3	2	3	2	3	3	4	3	3	3	3	3	4	6.5495e-05	0.0195372	0.382719	2.04382e-07	0.951567	0.270445	poisson	1.46627	5.84825e-05	**
PF06985	HET	42	85	173	40	134	111	65	57	72	9	23	76	2	129	3	96	152	40	41	66	33	9	129	8	98	32	36	0.0639557	0.383161	0.461636	0.181503	2361.26	36.2032	negbin	1.58667	0.566278
PF08242	Methyltransf_12	0	0	2	0	1	2	1	1	2	15	7	16	5	6	1	10	15	14	17	3	13	19	13	7	14	3	8	8.75211e-05	0.021924	-2.33535	2.06749e-09	39.7949	5.51006	negbin	0.096777	9.20261e-07	**
PF00211	Guanylate_cyc	2	2	2	2	2	1	2	1	1	1	1	1	1	1	1	1	1	1	1	1	1	1	1	1	1	1	1	0.000134099	0.0316158	0.422696	1.011e-06	0.179487	0.146853	poisson	1.52607	0.000270004	**
PF00850	Hist_deacetyl	5	5	5	5	5	4	5	4	5	4	4	4	4	4	4	4	4	4	4	4	5	4	4	4	4	4	4	0.00016368	0.0363135	0.1319	2.22362e-05	0.216524	0.0503979	poisson	1.14099	0.00387297	**
PF10397	ADSL_C	4	3	2	3	3	3	2	3	2	2	1	1	1	1	1	1	2	1	1	1	2	2	1	1	1	2	3	0.000208386	0.0363135	0.432431	0.00885671	0.823362	0.444615	poisson	1.541	0.203192
PF03366	YEATS	4	3	3	4	5	2	3	3	2	2	2	2	2	2	2	2	2	2	2	2	3	2	2	2	1	2	2	0.000195202	0.0363135	0.314325	0.00354879	0.712251	0.295858	poisson	1.36933	0.126959
PF01565	FAD_binding_4	8	16	16	11	16	15	21	16	13	46	29	37	16	23	12	44	45	37	33	23	48	47	40	21	45	32	18	0.000367972	0.0463442	-0.814292	7.45644e-08	174.806	6.4832	negbin	0.442953	2.48921e-05	**
PF15407	Spo7_2_N	1	1	1	1	1	1	1	1	1	1	0	0	1	1	0	0	0	0	0	0	0	1	0	0	0	0	0	0.000205659	0.0363135	1.50388	0.0123368	0.259259	0.538462	zeroinfl_poisson	4.49911	0.233536
PF00160	Pro_isomerase	12	12	13	12	12	12	12	12	12	11	11	11	10	11	7	10	11	10	10	10	10	12	10	12	10	10	12	0.00018815	0.0363135	0.0887426	0.0248156	1.53846	0.13986	poisson	1.0928	0.307156
PF13522	GATase_6	3	3	3	3	2	3	2	3	3	2	2	2	2	2	2	1	2	2	2	2	2	2	2	2	2	2	3	0.000229689	0.038358	0.239653	0.000955405	0.276353	0.12232	poisson	1.27081	0.0637892
PF01553	Acyltransferase	6	7	7	7	6	8	7	8	10	5	5	6	5	5	4	5	6	7	5	4	6	5	4	5	5	6	7	0.000280096	0.040397	0.311482	4.92945e-06	1.96011	0.328715	poisson	1.36545	0.00109708	**
PF13561	adh_short_C2	46	71	99	69	67	67	61	56	46	50	35	41	23	30	14	45	65	34	38	22	58	63	27	49	47	37	55	0.00155518	0.0769526	0.484198	0.000181915	348.293	7.15127	negbin	1.62287	0.0225805	*
PF00035	dsrm	1	3	3	3	2	2	2	2	1	1	0	0	1	1	0	1	1	0	0	1	1	0	1	2	0	1	1	0.00028439	0.040397	0.749482	0.00901797	0.900285	0.784119	poisson	2.1159	0.205261
PF06609	TRI12	2	14	31	8	15	19	10	4	7	4	0	3	3	1	0	2	15	0	3	2	7	2	1	3	0	5	7	0.00191154	0.0880625	1.38888	0.000219123	51.7179	8.31181	negbin	4.01038	0.0258178	*
PF00005	ABC_tran	50	57	63	55	49	56	55	58	55	86	147	95	65	63	61	112	82	88	106	61	74	136	67	55	112	83	74	0.000186235	0.0363135	-0.430222	2.05612e-05	694.952	9.08653	negbin	0.650365	0.00387297	**
PF20150	2EXR	1	1	2	2	2	9	3	4	8	4	11	94	0	1	6	16	8	14	14	16	5	3	18	3	26	6	4	0.0232042	0.23195	-1.07998	0.0140319	320.481	30.7936	negbin	0.339602	0.244399
PF08031	BBE	1	5	3	1	4	4	6	3	4	16	10	15	4	11	4	18	15	18	9	11	18	22	16	4	22	12	7	0.000288518	0.040397	-1.31959	2.78691e-08	43.584	4.47441	negbin	0.267244	1.11644e-05	**
PF11807	UstYa	0	3	13	2	1	9	0	7	3	3	25	28	3	5	7	5	31	14	14	7	9	11	4	37	17	6	32	0.00626564	0.130795	-1.22222	0.000721766	113.114	10.3178	negbin	0.294577	0.0517876
PF09783	Vac_ImportDeg	3	2	2	3	3	2	2	2	2	2	1	1	2	2	1	1	2	1	1	1	1	2	1	2	1	1	1	0.000398635	0.048416	0.324592	0.017601	0.461538	0.276923	poisson	1.38347	0.270152
PF08925	DUF1907	1	1	1	1	1	1	0	1	1	1	0	0	0	0	0	0	0	0	0	0	0	0	0	1	0	0	1	0.000460179	0.0512333	1.67366	0.0134221	0.250712	0.615385	zeroinfl_poisson	5.33166	0.237037
PF20408	Abhydrolase_11	1	1	1	1	1	1	0	1	1	0	0	0	0	0	0	0	1	0	0	0	0	0	0	1	0	0	1	0.000460179	0.0512333	1.67366	0.0134221	0.250712	0.615385	zeroinfl_poisson	5.33166	0.237037
PF08297	U3_snoRNA_assoc	0	0	0	0	0	0	1	0	0	1	1	1	1	0	1	1	1	1	1	1	1	1	1	0	1	1	0	0.000460179	0.0512333	-2.01487	0.0510731	0.250712	0.423077	zeroinfl_poisson	0.133338	0.391203
PF16242	Pyrid_ox_like	2	2	4	2	2	2	3	2	2	0	1	1	0	2	1	1	2	1	1	1	1	1	1	3	1	1	2	0.000534218	0.0544111	0.433855	0.0347036	0.794872	0.510989	poisson	1.5432	0.34669
PF04248	NTP_transf_9	3	5	4	4	4	4	3	4	3	0	3	2	0	2	3	2	2	2	3	1	2	1	1	2	4	4	2	0.000583752	0.0544111	0.694014	0.000238543	1.71225	0.66044	poisson	2.00174	0.0273029	*
PF00704	Glyco_hydro_18	3	4	7	4	3	6	5	7	5	20	21	8	9	7	14	18	10	16	29	12	11	15	20	6	32	19	9	7.29324e-05	0.0195372	-1.1226	1.1535e-07	60.9772	5.14495	negbin	0.325432	3.55454e-05	**
PF14831	DUF4484	2	2	2	2	1	2	2	2	2	1	1	1	1	1	1	1	2	1	1	1	0	1	1	2	1	1	2	0.000566543	0.0544111	0.394085	0.00556015	0.319088	0.232848	poisson	1.48303	0.14751
PF00443	UCH	16	18	18	19	19	18	17	15	16	14	13	15	16	18	12	13	15	13	13	13	16	15	13	17	13	13	13	0.000508425	0.0544111	0.103083	0.0358793	4.79487	0.314992	poisson	1.10858	0.350343
PF10363	RTP1_C1	0	0	0	0	0	0	0	0	0	1	1	1	1	0	0	1	1	1	1	1	0	1	1	0	1	1	0	0.000571693	0.0544111	-9.58649	0.839527	0.259259	0.538462	zeroinfl_poisson	6.86502e-05	0.994623
PF10304	RTP1_C2	0	0	0	0	0	0	0	0	0	1	1	1	1	0	0	1	1	1	1	1	0	1	1	0	1	1	0	0.000571693	0.0544111	-9.58649	0.839527	0.259259	0.538462	zeroinfl_poisson	6.86502e-05	0.994623
PF03105	SPX	7	8	7	8	8	8	7	7	8	5	6	7	6	7	6	5	7	6	6	8	7	6	7	5	6	6	5	0.000615885	0.0546743	0.202052	3.61189e-05	1.0114	0.152557	poisson	1.22391	0.00578769	**
PF00206	Lyase_1	7	8	5	6	6	5	4	5	4	4	4	3	3	4	3	3	4	3	4	3	4	5	3	3	3	5	5	0.000627499	0.0546743	0.241446	0.0239968	1.75499	0.408488	poisson	1.27309	0.305179
PF14703	PHM7_cyt	7	7	9	7	7	8	7	7	7	6	6	7	6	5	6	5	7	5	6	6	7	6	6	6	6	6	8	0.000614847	0.0546743	0.138359	0.00437826	0.874644	0.134178	poisson	1.14839	0.128965
PF13826	DUF4188	1	2	2	1	3	2	2	2	2	1	1	0	0	0	1	1	1	0	2	1	1	0	0	0	2	0	1	0.000694733	0.0547915	1.34205	0.00121329	0.763533	0.710875	poisson	3.82688	0.0701622
PF04041	Glyco_hydro_130	0	1	1	0	1	0	1	0	1	0	0	0	0	0	0	0	0	0	0	0	0	0	0	0	0	0	0	0.000674941	0.0547915	10.4337	0.857966	0.156695	0.846154	zeroinfl_poisson	33985.6	0.994623
PF09996	DUF2237	2	2	2	2	2	2	1	2	1	0	0	1	0	1	0	0	1	0	0	0	1	0	0	3	0	0	2	0.000658153	0.0547915	1.26831	0.00233986	0.917379	0.990769	zeroinfl_poisson	3.55483	0.0966339
PF00399	PIR	8	0	17	21	32	4	2	9	8	0	6	6	0	1	3	0	13	0	4	1	4	0	0	15	3	1	3	0.0179971	0.200926	1.12698	0.0123442	59.6524	10.0038	negbin	3.08633	0.233536
PF11249	DUF3047	1	1	1	0	1	1	0	0	0	0	0	0	0	0	0	0	0	0	0	0	0	0	0	0	0	0	0	0.000674941	0.0547915	10.4337	0.857966	0.156695	0.846154	zeroinfl_poisson	33985.6	0.994623
PF00664	ABC_membrane	21	24	26	24	22	24	27	24	22	35	91	46	29	25	31	53	38	49	56	31	32	67	30	26	61	34	34	7.21923e-05	0.0195372	-0.5501	4.23203e-05	281.704	7.74542	negbin	0.576892	0.00635144	**
PF08911	NUP50	1	1	1	1	1	0	0	1	1	0	0	0	0	0	0	0	1	0	0	0	0	1	0	0	0	0	0	0.000757511	0.0572849	1.94589	0.0152278	0.230769	0.692308	zeroinfl_poisson	6.99985	0.254178
PF00082	Peptidase_S8	4	8	12	3	7	9	10	6	10	5	32	8	18	3	15	31	15	26	51	9	14	10	23	11	40	20	12	0.0058597	0.130795	-0.884318	0.00206684	139.123	9.11725	negbin	0.412996	0.0916252
PF08719	NADAR	2	3	2	2	2	3	2	2	2	1	1	2	1	1	1	1	2	0	1	0	0	0	1	0	1	3	2	0.00080555	0.0587026	0.74419	0.00144765	0.866097	0.615385	poisson	2.10474	0.0753156
PF00106	adh_short	79	119	185	90	128	113	72	112	89	101	48	93	40	70	32	103	141	76	70	47	126	108	72	61	150	82	90	0.0758481	0.430594	0.300963	0.0442571	1247.11	13.4849	negbin	1.35116	0.364013
PF02714	RSN1_7TM	6	7	8	9	6	7	6	6	8	5	5	6	5	4	5	4	6	4	8	5	6	5	5	5	5	5	7	0.000851599	0.0598809	0.234918	0.00190622	1.74644	0.298442	poisson	1.2648	0.0909086
PF18469	PH_18	1	1	0	1	1	0	0	1	1	0	0	0	0	0	0	0	0	0	0	0	0	0	0	1	0	0	0	0.000906277	0.0615654	2.4848	0.0214165	0.19943	0.769231	zeroinfl_poisson	11.9987	0.294826
PF00089	Trypsin	0	0	0	0	1	0	0	0	0	1	18	2	1	1	2	2	0	2	36	0	0	0	0	0	2	1	1	0.00721323	0.134468	-3.10659	0.0155848	56.3276	21.7264	negbin	0.0447533	0.256924
PF17667	Pkinase_fungal	0	0	0	0	0	0	0	0	0	0	5	0	17	0	9	3	2	1	8	1	0	0	1	2	7	2	0	0.00247318	0.0988441	-12.5036	0.896772	15.6695	7.29443	negbin	3.71312e-06	0.994623
PF07264	EI24	2	3	3	3	3	2	3	3	3	2	2	2	3	1	2	2	2	2	1	2	3	2	2	2	1	1	2	0.00110181	0.0723944	0.337684	0.0010329	0.464387	0.212516	poisson	1.4017	0.0653743
PF07510	DUF1524	1	0	0	0	1	1	1	0	0	1	1	1	1	1	1	1	1	1	2	1	1	1	1	1	1	2	1	0.00113688	0.0734936	-0.781959	0.00880554	0.25641	0.288462	poisson	0.457509	0.203192
PF16206	Mon2_C	1	0	0	1	0	0	1	1	0	1	2	1	1	1	2	1	1	1	2	1	1	1	1	1	1	1	1	0.00121655	0.0737314	-0.769293	0.0159508	0.301994	0.326154	poisson	0.463341	0.25828
PF12706	Lactamase_B_2	5	6	7	5	5	6	4	5	5	4	4	3	2	3	1	5	3	4	2	5	4	4	8	4	4	3	2	0.00130687	0.0737314	0.467114	0.000880735	2.46439	0.588836	poisson	1.59538	0.0616043
PF11915	DUF3433	16	17	27	19	26	8	13	6	5	4	3	5	4	15	3	12	8	7	3	6	12	6	17	2	8	10	4	0.00789356	0.141872	0.753253	0.000692657	47.6695	4.83864	negbin	2.1239	0.0517876
PF03169	OPT	3	3	9	2	2	6	2	4	6	7	22	11	3	4	10	11	9	12	17	11	16	13	9	11	15	9	9	0.000355833	0.0463442	-0.989246	2.127e-06	26.3533	3.01499	negbin	0.371857	0.000532548	**
PF06280	fn3_5	0	0	0	0	0	0	0	0	1	0	7	1	0	0	4	2	0	12	12	1	4	0	1	1	6	6	0	0.00694949	0.134468	-3.35132	0.00302815	12.5157	5.82626	negbin	0.0350381	0.116642
PF01741	MscL	0	0	0	0	0	0	0	0	0	1	1	1	0	0	1	1	0	1	1	1	0	1	1	0	1	1	0	0.0013981	0.0737314	-10.8516	0.906864	0.25641	0.576923	zeroinfl_poisson	1.93735e-05	0.994623
PF04828	GFA	19	23	29	15	23	12	20	13	11	13	6	8	9	5	1	10	15	8	11	5	13	11	11	9	20	10	14	0.00137807	0.0737314	0.611711	4.82314e-05	39.8148	3.125	negbin	1.84358	0.00690054	**
PF20183	DUF6546	0	0	0	0	0	0	0	0	0	0	5	2	0	1	2	9	0	3	5	0	0	1	1	0	14	5	0	0.00456659	0.112288	-11.0455	0.828855	11.0256	6.20192	negbin	1.59593e-05	0.994623
PF01053	Cys_Met_Meta_PP	5	5	5	6	5	5	7	5	5	6	6	5	6	6	9	7	6	7	8	7	6	7	7	6	8	7	6	0.00129597	0.0737314	-0.111634	0.110444	1.17949	0.18956	poisson	0.894372	0.470058
PF05216	UNC-50	1	1	1	1	1	1	1	1	1	1	0	0	1	0	0	0	1	0	0	0	1	1	0	1	0	0	0	0.0013981	0.0737314	1.09857	0.0371278	0.25641	0.461538	zeroinfl_poisson	2.99987	0.350343
PF04127	DFP	2	2	2	2	2	1	2	1	1	0	1	1	1	2	1	1	1	1	1	1	1	1	1	1	1	1	0	0.00124968	0.0737314	0.495217	0.00129369	0.310541	0.262019	poisson	1.64085	0.0709936
PF03070	TENA_THI-4	2	2	2	2	2	2	2	2	2	2	1	1	1	2	1	1	2	1	1	2	1	2	2	1	1	1	1	0.0013981	0.0737314	0.37185	0.000937121	0.25641	0.164835	poisson	1.45042	0.0636289
PF11327	Egh16-like	0	0	0	0	0	0	0	0	0	0	4	5	2	0	4	4	3	7	7	2	3	0	2	0	0	4	0	0.00243678	0.0988441	-11.5071	0.859576	5.19943	2.98691	negbin	1.00589e-05	0.994623
PF01189	Methyltr_RsmB-F	4	4	3	4	3	4	3	4	4	3	3	3	3	3	2	3	3	3	3	2	2	3	3	4	3	2	3	0.00128614	0.0737314	0.185259	0.00918575	0.410256	0.131868	poisson	1.20353	0.205481
PF13434	Lys_Orn_oxgnase	1	1	1	1	0	1	1	2	1	4	3	3	2	2	1	3	2	2	3	1	1	2	2	3	1	2	2	0.00142644	0.074249	-0.663045	0.00213187	0.871795	0.490385	poisson	0.51528	0.0922434
PF00651	BTB	18	27	19	25	50	29	24	24	63	7	13	37	14	32	9	17	66	16	15	13	26	13	12	19	15	13	25	0.0165376	0.196541	0.479948	0.0183647	224.43	9.45338	negbin	1.61599	0.275539
PF19086	Terpene_syn_C_2	0	0	0	1	2	0	1	0	1	5	4	4	1	3	1	7	5	9	3	1	9	7	4	3	8	1	1	0.000370014	0.0463442	-2.02778	4.2808e-05	8.38462	2.79487	negbin	0.131627	0.00635144	**
PF12296	HsbA	0	0	0	0	0	2	0	0	3	4	12	6	0	0	11	1	1	8	12	0	4	0	0	7	2	4	2	0.0131122	0.178753	-1.89059	0.00396492	15.302	5.2298	negbin	0.150982	0.126959
PF00501	AMP-binding	42	53	93	48	50	49	35	50	38	92	71	63	48	37	56	90	62	67	105	30	92	95	45	61	135	46	66	0.0639557	0.383161	-0.298853	0.0350474	643.308	10.1043	negbin	0.741668	0.348256
PF04124	Dor1	2	2	2	2	2	2	2	2	2	0	1	2	1	2	1	1	2	1	1	1	1	2	1	2	1	1	2	0.00161869	0.0781652	0.199973	0.158267	0.336182	0.221388	poisson	1.22137	0.56369
PF18107	HTH_ABP1_N	0	0	0	0	0	0	0	0	0	2	1	1	1	0	0	1	0	1	1	1	0	1	1	0	1	1	0	0.00161869	0.0781652	-9.73006	0.848304	0.336182	0.698225	zeroinfl_poisson	5.94687e-05	0.994623
PF00891	Methyltransf_2	2	2	9	1	6	6	6	6	0	14	6	18	6	10	3	8	25	15	12	7	12	18	13	5	12	3	3	0.00654701	0.132969	-0.916227	0.000691933	36.1795	4.28441	negbin	0.400026	0.0517876
PF07575	Nucleopor_Nup85	2	2	1	2	2	2	2	2	2	2	1	1	1	1	1	1	0	1	1	2	0	1	1	2	1	1	2	0.00173892	0.0819954	0.48761	0.0055404	0.396011	0.288981	poisson	1.62842	0.14751
PF07778	CENP-I	0	0	0	0	0	0	1	0	0	1	1	1	1	0	0	2	1	1	1	1	1	1	1	0	2	2	0	0.0018328	0.0854172	-2.14002	0.0375467	0.461538	0.692308	zeroinfl_poisson	0.117653	0.350343
PF14856	Hce2	0	0	0	0	0	0	0	0	0	2	2	0	0	0	1	3	0	1	3	9	0	2	8	2	2	6	2	0.00121183	0.0737314	-11.1908	0.84681	6.01994	3.77996	negbin	1.38002e-05	0.994623
PF03803	Scramblase	2	1	1	2	2	2	2	2	1	1	0	0	2	2	0	0	2	0	0	0	0	2	0	0	0	0	0	0.00196857	0.0896594	1.20395	0.0042987	0.871795	0.980769	zeroinfl_poisson	3.33326	0.12756
PF07883	Cupin_2	7	13	25	12	13	13	9	13	10	6	4	5	0	6	1	11	10	6	5	4	10	9	6	10	9	7	6	0.00057065	0.0544111	0.637796	3.52092e-05	23.49	2.75753	negbin	1.89231	0.00578769	**
PF13880	Acetyltransf_13	1	1	2	1	1	2	1	1	1	1	0	1	1	1	0	0	1	0	0	0	0	1	0	1	0	0	1	0.00220849	0.0983513	0.531274	0.0718398	0.37037	0.526316	poisson	1.7011	0.41377
PF04241	DUF423	1	1	1	1	1	1	1	1	1	0	0	0	0	0	0	0	1	1	0	1	1	0	1	1	0	0	1	0.00308271	0.0988441	0.944406	0.0609351	0.250712	0.423077	zeroinfl_poisson	2.57129	0.41377
PF17100	NACHT_N	0	0	2	0	0	0	1	0	0	0	7	5	0	3	3	7	0	2	9	1	1	2	3	0	16	3	0	0.00813311	0.145525	-2.52078	0.00448628	13.6353	5.66391	negbin	0.0803972	0.130232
PF02927	CelD_N	0	0	0	1	0	1	0	1	1	0	0	0	0	0	0	0	0	0	0	0	0	0	0	0	0	0	0	0.0030222	0.0988441	11.2145	0.907301	0.131054	0.884615	zeroinfl_poisson	74200.5	0.994623
PF01061	ABC2_membrane	9	13	16	10	9	12	10	14	10	27	17	23	14	15	11	33	17	14	21	10	36	44	14	11	20	27	18	0.00149904	0.0769526	-0.563401	0.000704445	79.8661	4.53976	negbin	0.56927	0.0517876
PF02237	BPL_C	0	1	1	0	0	0	0	1	1	0	0	0	0	0	0	0	0	0	0	0	0	0	0	0	0	0	0	0.0030222	0.0988441	11.2145	0.907301	0.131054	0.884615	zeroinfl_poisson	74200.5	0.994623
PF00179	UQ_con	23	25	26	25	27	24	22	24	23	19	21	21	23	23	19	21	26	20	21	20	22	21	21	24	21	22	25	0.00252127	0.0988441	0.0265864	0.503158	4.79487	0.212581	poisson	1.02694	0.945428
PF01476	LysM	2	5	6	5	5	5	2	1	4	22	12	2	2	3	9	7	4	8	14	12	9	12	18	5	21	7	7	0.00712231	0.134468	-0.910747	0.000614857	32.7379	4.2293	negbin	0.402224	0.0517876
PF05645	RNA_pol_Rpc82	0	0	1	0	0	1	1	1	1	1	1	1	1	1	1	1	1	1	1	1	1	1	1	1	1	1	1	0.0030222	0.0988441	-0.219505	0.216756	0.131054	0.153846	poisson	0.802916	0.625145
PF11991	Trp_DMAT	0	0	0	0	0	0	0	0	0	6	0	2	1	4	5	0	1	3	7	1	0	5	3	0	1	0	0	0.00245494	0.0988441	-10.5911	0.814615	4.64103	3.21302	negbin	2.51395e-05	0.994623
PF05378	Hydant_A_N	1	1	2	1	1	1	1	4	1	6	3	3	3	1	1	4	4	2	5	2	9	6	2	3	5	2	3	0.00240229	0.0988441	-0.874427	0.0129028	4.05413	1.42158	poisson	0.417101	0.236285
PF08592	Anthrone_oxy	3	2	13	5	5	10	6	7	6	2	3	1	1	2	0	3	4	1	4	2	4	2	4	4	1	1	2	0.000710867	0.0547915	1.0207	4.04089e-06	8.47293	2.33438	negbin	2.77515	0.000952224	**
PF07985	SRR1	1	1	1	1	1	1	1	0	1	2	3	4	1	3	1	2	4	2	2	1	1	3	1	1	1	2	2	0.00281052	0.0988441	-0.906447	0.000678266	1.0114	0.620629	poisson	0.403957	0.0517876
PF02602	HEM4	2	1	2	2	2	1	1	1	1	1	1	1	1	1	1	1	1	1	1	1	1	1	1	1	1	1	1	0.0030222	0.0988441	0.246871	0.0202422	0.131054	0.114144	poisson	1.28001	0.28553
PF16541	AltA1	0	0	0	0	0	0	0	0	0	0	1	0	0	0	3	2	1	4	2	3	10	0	4	1	1	2	3	0.00125678	0.0737314	-11.1591	0.856251	4.78063	3.48857	negbin	1.42454e-05	0.994623
PF18585	zf-CCCH_6	1	1	1	1	1	1	1	1	1	1	0	0	1	1	0	0	0	0	0	0	1	1	0	1	0	0	1	0.00308271	0.0988441	0.944406	0.0609351	0.250712	0.423077	zeroinfl_poisson	2.57129	0.41377
PF03447	NAD_binding_3	2	1	2	2	1	1	1	2	1	1	1	1	1	1	1	1	1	1	1	1	1	1	1	1	1	1	1	0.0030222	0.0988441	0.335762	0.000655747	0.131054	0.114144	poisson	1.39901	0.0517876
PF07993	NAD_binding_4	4	5	11	5	5	6	4	6	4	22	8	17	7	7	8	11	7	13	15	2	13	26	10	9	19	9	8	0.00138042	0.0737314	-0.726219	0.000617946	34.3077	3.54907	negbin	0.483734	0.0517876
PF14622	Ribonucleas_3_3	1	4	2	3	5	2	3	1	3	1	1	1	1	3	1	0	2	1	1	1	1	2	1	1	1	1	2	0.00260757	0.0988441	0.410187	0.0756721	1.29345	0.759197	poisson	1.5071	0.41377
PF13446	RPT	4	4	4	6	4	3	2	2	2	0	1	2	4	3	1	1	2	0	1	1	2	3	0	3	1	2	2	0.00291672	0.0988441	0.261281	0.316374	2.17949	0.980769	poisson	1.29859	0.748613
PF20345	DUF6640	1	1	2	2	2	1	2	2	1	0	0	2	0	1	0	0	1	1	1	0	2	0	0	0	1	0	1	0.00237148	0.0988441	0.71787	0.0176811	0.641026	0.721154	poisson	2.05006	0.270345
PF00875	DNA_photolyase	4	4	4	4	4	4	3	3	4	1	3	2	0	3	3	4	3	3	3	2	3	2	2	4	3	3	4	0.00255631	0.0988441	0.204519	0.148815	1.03704	0.341463	poisson	1.22693	0.553476
PF17832	Pre-PUA	2	2	2	2	2	2	2	2	2	2	1	1	2	2	1	2	1	1	1	1	1	2	1	2	1	1	2	0.00308271	0.0988441	0.207486	0.0901906	0.250712	0.157424	poisson	1.23058	0.423263
PF17101	Stealth_CR1	1	1	1	0	1	0	0	0	0	0	0	0	0	0	0	0	0	0	0	0	0	0	0	0	0	0	0	0.0030222	0.0988441	11.2145	0.907301	0.131054	0.884615	zeroinfl_poisson	74200.5	0.994623
PF02755	RPEL	3	3	3	3	3	3	3	3	3	2	2	3	3	3	2	2	3	2	2	2	3	3	2	3	2	2	2	0.00308271	0.0988441	0.114553	0.109498	0.250712	0.0967033	poisson	1.12137	0.467644
PF12457	TIP_N	0	0	0	0	0	0	0	0	0	0	1	1	0	1	1	1	0	1	1	1	0	0	1	0	1	1	0	0.00308271	0.0988441	-11.3449	0.927094	0.250712	0.615385	zeroinfl_poisson	1.18294e-05	0.994623
PF02806	Alpha-amylase_C	1	2	2	1	2	1	2	1	1	1	1	1	1	1	1	1	1	1	1	1	1	1	1	1	1	1	1	0.0030222	0.0988441	0.35353	0.000170563	0.131054	0.114144	poisson	1.42409	0.0223004	*
PF14079	DUF4260	0	1	1	0	1	1	0	0	0	0	0	0	0	0	0	0	0	0	0	0	0	0	0	0	0	0	0	0.0030222	0.0988441	11.2145	0.907301	0.131054	0.884615	zeroinfl_poisson	74200.5	0.994623
PF12511	DUF3716	0	0	1	0	0	1	0	2	0	6	3	3	5	0	2	2	2	4	6	9	0	4	4	0	3	2	2	0.00154101	0.0769526	-1.95916	0.000350385	5.4302	2.40353	negbin	0.140976	0.0342352	*
PF13391	HNH_2	0	1	3	0	0	0	0	0	0	1	11	0	11	0	2	5	2	1	0	2	4	4	0	0	6	5	3	0.012124	0.173401	-1.91632	0.00390366	9.81481	4.34426	negbin	0.147147	0.126959
PF13520	AA_permease_2	16	30	46	24	28	50	26	48	32	32	23	28	16	35	6	32	45	12	24	9	30	44	13	22	20	20	19	0.060116	0.375368	0.333072	0.0530497	144.345	5.33878	negbin	1.39525	0.399468
PF00759	Glyco_hydro_9	0	0	0	1	0	1	0	1	1	0	0	0	0	0	0	0	0	0	0	0	0	0	0	0	0	0	0	0.0030222	0.0988441	11.2145	0.907301	0.131054	0.884615	zeroinfl_poisson	74200.5	0.994623
PF05572	Peptidase_M43	0	0	1	0	0	1	2	1	1	2	10	0	1	2	4	2	2	2	14	2	5	1	2	4	1	6	5	0.00129053	0.0737314	-1.64599	0.001226	10.2422	3.89491	negbin	0.192822	0.0701622
PF11496	HDA2-3	1	1	1	1	1	1	1	1	1	1	0	1	1	1	0	0	1	0	0	0	0	1	0	1	0	0	0	0.00308271	0.0988441	0.944406	0.0609351	0.250712	0.423077	zeroinfl_poisson	2.57129	0.41377
PF02458	Transferase	3	2	8	1	2	2	1	2	1	13	8	6	1	7	3	7	3	13	13	3	11	12	2	2	13	3	0	0.0155071	0.196541	-1.25812	0.00018601	20.3533	3.86999	negbin	0.284188	0.0225805	*
PF05837	CENP-H	0	0	0	1	0	0	1	0	0	1	1	1	1	0	1	1	1	1	1	1	1	1	1	0	1	1	0	0.0026027	0.0988441	-0.516531	0.131996	0.242165	0.384615	poisson	0.596586	0.521885
PF02535	Zip	7	8	6	8	5	7	6	6	6	8	10	8	8	7	8	11	6	9	10	9	5	8	10	8	9	10	8	0.00314825	0.0993559	-0.147208	0.0741333	2.61823	0.335035	poisson	0.863114	0.41377
PF10528	GLEYA	0	0	0	0	0	0	0	0	0	0	4	1	0	0	2	3	0	1	6	0	2	0	0	2	3	4	4	0.00455876	0.112288	-11.3477	0.876115	3.00285	2.53365	negbin	1.17969e-05	0.994623
PF20233	DUF6590	5	5	6	1	6	10	1	8	9	2	1	5	1	3	1	1	7	3	1	2	1	1	2	0	2	1	5	0.0102002	0.16446	0.961413	0.00031954	8.07692	2.42308	negbin	2.61539	0.0336862	*
PF13640	2OG-FeII_Oxy_3	2	2	2	3	5	3	3	4	3	3	5	5	4	3	5	4	6	5	7	6	2	5	8	4	5	4	6	0.00331506	0.100339	-0.370493	0.0141683	2.48718	0.589069	poisson	0.690394	0.245706
PF04172	LrgB	0	0	0	0	0	0	1	0	0	0	2	1	0	0	1	3	1	2	2	2	1	0	2	1	2	2	0	0.00330708	0.100339	-2.39776	0.0190236	0.900285	1.05686	zeroinfl_poisson	0.0909216	0.276746
PF13967	RSN1_TM	6	7	8	9	6	7	5	6	7	5	5	6	5	4	5	6	6	4	7	5	6	5	5	5	5	5	7	0.00328643	0.100339	0.177984	0.0125461	1.38746	0.238609	poisson	1.19481	0.235262
PF04032	Rpr2	1	0	0	1	0	0	2	1	1	0	2	2	2	1	2	2	2	2	2	2	1	1	2	1	2	2	1	0.00332962	0.100339	-0.372462	0.13646	0.60114	0.463736	poisson	0.689036	0.530738
PF20255	DUF6606	1	1	0	0	1	2	1	0	1	2	3	2	2	1	2	3	1	5	2	1	1	2	2	2	2	0	4	0.00329166	0.100339	-0.917161	0.0130326	1.39601	0.856643	poisson	0.399652	0.236285
PF04275	P-mevalo_kinase	0	0	0	0	0	0	0	0	0	0	1	1	0	0	1	1	0	1	2	0	0	1	1	1	1	0	1	0.00343683	0.101285	-11.1409	0.917218	0.333333	0.75	zeroinfl_poisson	1.45069e-05	0.994623
PF12396	DUF3659	17	15	13	15	14	15	16	17	16	8	0	9	0	14	5	12	16	6	7	6	14	9	6	20	10	9	16	0.00351668	0.101956	0.384727	0.000978572	27.755	2.457	negbin	1.46921	0.0642649
PF13833	EF-hand_8	1	1	2	1	1	2	1	1	2	1	0	1	1	2	0	0	0	0	0	0	1	0	0	1	0	1	1	0.0034322	0.101285	0.523163	0.099001	0.487179	0.626374	poisson	1.68736	0.441155
PF08174	Anillin	0	0	0	0	0	0	1	0	0	1	1	1	1	0	1	1	0	1	1	1	1	0	1	0	1	1	0	0.00361223	0.101956	-1.87179	0.071282	0.259259	0.5	zeroinfl_poisson	0.153848	0.41377
PF00041	fn3	0	0	0	0	0	1	0	0	0	1	1	1	0	0	0	1	1	1	1	1	1	1	1	0	0	1	1	0.00361223	0.101956	-1.87179	0.071282	0.259259	0.5	zeroinfl_poisson	0.153848	0.41377
PF13398	Peptidase_M50B	0	0	0	0	0	1	0	0	0	1	1	0	0	0	1	1	1	1	1	1	0	1	1	0	1	1	1	0.00361223	0.101956	-1.87179	0.071282	0.259259	0.5	zeroinfl_poisson	0.153848	0.41377
PF16155	DUF4863	1	1	1	1	1	1	0	1	1	1	1	0	0	0	0	0	0	0	1	0	0	0	0	0	1	1	0	0.00361223	0.101956	1.16307	0.0413302	0.259259	0.538462	zeroinfl_poisson	3.19974	0.354537
PF01779	Ribosomal_L29e	0	0	0	0	0	0	1	0	0	0	1	1	1	0	1	1	0	1	0	1	1	0	1	1	1	1	1	0.00361223	0.101956	-1.87179	0.071282	0.259259	0.5	zeroinfl_poisson	0.153848	0.41377
PF05630	NPP1	0	0	0	0	0	0	0	1	2	2	2	2	0	0	1	4	1	5	2	1	7	2	6	1	2	9	1	0.00170483	0.0813448	-2.07896	0.00180077	5.5641	2.9457	negbin	0.125061	0.0879741
PF02770	Acyl-CoA_dh_M	15	21	25	19	20	14	14	13	15	15	11	10	13	7	7	10	16	8	14	7	12	14	8	12	9	11	14	0.000778843	0.0578075	0.45473	2.18661e-05	20.0256	1.52738	negbin	1.57575	0.00387297	**
PF13193	AMP-binding_C	25	30	49	27	28	22	20	24	20	30	22	17	22	12	9	19	30	22	18	13	20	20	14	21	18	16	24	0.00911238	0.153825	0.342149	0.00267904	58.9174	2.68711	negbin	1.40797	0.107322
PF00237	Ribosomal_L22	3	3	2	3	3	2	2	2	2	2	1	2	2	2	2	2	2	2	2	2	2	2	2	2	2	2	2	0.00381253	0.105384	0.0967775	0.21173	0.179487	0.0850202	poisson	1.10162	0.617312
PF03992	ABM	2	9	6	8	9	4	5	1	2	2	2	3	1	2	1	1	7	1	1	1	4	3	1	1	2	1	2	0.0071223	0.134468	0.935913	0.00036313	6.72935	2.21576	negbin	2.54954	0.0346357	*
PF13409	GST_N_2	8	7	11	9	9	9	11	10	5	4	4	2	4	4	4	8	7	5	5	4	8	12	3	7	11	4	4	0.00438899	0.11069	0.489603	0.00481472	8.39601	1.26644	poisson	1.63167	0.135299
PF16076	Acyltransf_C	2	2	2	2	2	4	3	4	4	1	1	2	1	2	2	1	2	2	2	1	2	1	1	2	2	2	3	0.00428078	0.11069	0.480307	0.00072394	0.806268	0.395804	poisson	1.61657	0.0517876
PF20174	DUF6540	0	1	1	0	1	2	0	0	2	2	5	5	11	1	5	3	3	2	9	0	0	5	1	4	1	2	3	0.00559953	0.130711	-1.48832	0.0014313	7.48718	2.92977	negbin	0.225752	0.0753156
PF05014	Nuc_deoxyrib_tr	1	1	1	1	1	0	0	0	0	0	0	0	0	0	0	0	0	0	0	0	0	0	0	0	0	0	1	0.00430121	0.11069	2.30248	0.035559	0.179487	0.807692	zeroinfl_poisson	9.99892	0.350343
PF04199	Cyclase	3	5	11	5	5	6	5	5	3	5	1	3	3	2	0	3	7	3	2	1	4	5	2	2	2	3	4	0.00420541	0.11069	0.45668	0.0247181	4.90883	1.32538	poisson	1.57882	0.307156
PF05186	Dpy-30	0	0	0	0	0	1	1	1	1	1	1	1	1	1	1	1	1	1	1	1	1	1	1	1	1	1	0	0.00430121	0.11069	-0.180138	0.418666	0.179487	0.230769	poisson	0.835155	0.861829
PF13417	GST_N_3	11	14	22	5	13	12	6	10	12	8	8	8	4	3	2	5	10	1	8	2	5	8	5	4	20	6	14	0.0104639	0.167501	0.587852	0.00740598	27.0883	3.23622	negbin	1.80012	0.182507
PF13410	GST_C_2	7	10	7	9	7	8	10	7	5	5	7	3	5	4	7	6	7	5	7	4	6	6	4	3	11	5	3	0.00430889	0.11069	0.506576	0.000255199	4.64103	0.745879	poisson	1.6596	0.028398	*
PF01180	DHO_dh	3	3	3	3	3	3	2	3	3	1	2	3	1	2	1	2	3	3	2	2	2	1	2	2	2	3	3	0.0041067	0.11069	0.228823	0.0465841	0.538462	0.230769	poisson	1.25712	0.374649
PF09441	Abp2	0	0	0	0	0	1	1	1	1	1	1	1	1	1	1	1	1	1	1	1	0	1	1	1	1	1	1	0.00430121	0.11069	-0.277503	0.232448	0.179487	0.230769	poisson	0.757673	0.649364
PF01946	Thi4	0	0	0	1	1	1	0	1	0	1	1	1	1	0	1	1	1	1	1	1	1	1	1	1	1	1	1	0.00430121	0.11069	-0.727069	0.0189642	0.179487	0.230769	poisson	0.483323	0.276746
PF00076	RRM_1	96	96	100	94	95	92	94	92	93	89	85	96	91	88	81	87	97	93	87	92	89	92	91	95	87	78	90	0.00417423	0.11069	0.0318712	0.128284	24.0256	0.263696	poisson	1.03238	0.512368
PF03959	FSH1	4	3	10	5	4	2	2	3	3	12	3	7	7	8	4	5	8	10	4	5	8	14	7	6	7	5	9	0.00438614	0.11069	-0.583264	0.00308278	9.41026	1.53986	negbin	0.558074	0.117616
PF03068	PAD	0	0	0	0	0	0	0	0	0	0	10	0	0	0	1	1	0	0	13	0	0	0	0	0	2	1	0	0.0608541	0.376976	-11.6502	0.8976	9.49858	9.15934	negbin	8.71769e-06	0.994623
PF05978	UNC-93	0	0	0	0	1	0	1	0	2	3	9	3	1	0	1	1	4	2	6	1	4	4	1	3	2	1	3	0.00118538	0.0737314	-1.8081	0.00115128	4.49857	2.29173	negbin	0.163965	0.0698794
PF01040	UbiA	2	4	2	2	1	2	2	2	2	4	4	5	2	5	1	5	10	3	5	3	2	6	5	3	7	3	2	0.00451428	0.112288	-0.680756	0.00760021	4.18234	1.20131	poisson	0.506234	0.183412
PF05922	Inhibitor_I9	2	2	1	2	2	2	4	1	3	2	13	2	14	1	6	11	3	6	16	4	3	2	6	2	6	5	1	0.023678	0.234324	-0.925744	0.00704522	17.6439	3.90479	negbin	0.396237	0.176395
PF12348	CLASP_N	1	1	1	1	1	2	2	2	2	2	3	2	2	1	2	2	2	2	2	2	2	2	2	2	2	2	2	0.00467773	0.114319	-0.104072	0.337409	0.233618	0.128728	poisson	0.901161	0.773705
PF00091	Tubulin	4	3	4	4	3	3	4	3	3	6	8	4	4	3	5	5	4	4	5	4	5	4	4	3	5	5	4	0.00486487	0.118172	-0.134666	0.221817	1.23362	0.294758	poisson	0.874007	0.636075
PF02469	Fasciclin	6	21	15	10	8	11	7	8	6	2	6	4	2	6	0	12	8	6	3	5	5	3	9	4	6	14	9	0.0120221	0.173401	0.534714	0.00795057	20.4302	2.81436	negbin	1.70696	0.188461
PF06293	Kdo	0	0	0	0	0	1	0	1	0	3	2	0	3	0	1	0	1	2	6	1	1	2	0	1	1	2	1	0.00505818	0.121074	-1.9046	0.0119089	1.84046	1.71353	negbin	0.148882	0.230667
PF01124	MAPEG	6	6	4	6	5	6	4	8	4	5	5	4	2	4	3	3	3	1	3	3	4	3	4	7	2	1	6	0.00507494	0.121074	0.172159	0.323002	3.05413	0.736264	poisson	1.18787	0.758674
PF01177	Asp_Glu_race	4	6	3	3	4	1	1	3	2	1	1	1	0	1	0	1	2	1	1	1	2	3	1	2	3	2	1	0.00523271	0.124099	0.502001	0.0648634	1.8718	0.99095	poisson	1.65202	0.41377
PF00364	Biotin_lipoyl	9	9	12	9	10	9	10	9	9	7	9	8	7	7	7	9	9	8	9	7	7	10	7	9	10	7	8	0.00530961	0.125182	0.188718	0.000412073	1.64103	0.191808	poisson	1.2077	0.0375174	*
PF00230	MIP	8	10	12	9	10	10	9	9	10	5	5	11	2	5	1	5	5	6	4	1	9	6	1	8	9	4	10	0.00152394	0.0769526	0.584342	7.58297e-05	10.7721	1.58069	negbin	1.79381	0.010475	*
PF03441	FAD_binding_7	4	4	4	4	4	4	3	3	4	1	3	2	0	4	3	3	4	3	3	2	3	2	2	4	3	3	4	0.00560936	0.130711	0.115993	0.431776	1.07123	0.348471	poisson	1.12299	0.875351
PF18011	Catalase_C	0	0	2	1	0	1	1	1	0	2	2	1	1	1	2	2	2	2	2	1	1	1	2	1	1	2	1	0.00582801	0.130795	-0.379714	0.13226	0.487179	0.398601	poisson	0.684057	0.521885
PF04547	Anoctamin	1	1	1	1	1	1	1	1	1	2	2	1	1	1	2	2	1	2	2	1	2	2	1	1	2	2	1	0.0062455	0.130795	-0.220322	0.142452	0.242165	0.176715	poisson	0.802261	0.54414
PF04258	Peptidase_A22B	1	1	1	1	1	1	1	1	1	1	2	2	1	1	2	2	1	2	2	2	1	1	2	1	2	2	1	0.0062455	0.130795	-0.102307	0.48568	0.242165	0.176715	poisson	0.902752	0.927364
PF14438	SM-ATX	1	1	1	1	1	1	1	1	1	1	0	0	1	1	0	0	1	0	0	0	1	1	0	1	0	0	1	0.0062455	0.130795	0.160734	0.637777	0.242165	0.384615	poisson	1.17437	0.994623
PF12931	Sec16_C	1	1	1	1	1	1	1	1	1	1	2	2	1	1	2	2	1	2	2	2	1	1	2	1	2	1	2	0.0062455	0.130795	-0.245478	0.0844665	0.242165	0.176715	poisson	0.78233	0.41377
PF12935	Sec16_N	0	0	0	0	0	0	0	0	0	1	1	1	1	1	0	1	0	1	1	0	0	1	1	0	0	0	0	0.0062455	0.130795	-9.88773	0.874796	0.242165	0.653846	zeroinfl_poisson	5.07941e-05	0.994623
PF15404	PH_4	1	1	1	1	1	1	1	1	1	1	0	0	1	1	0	0	1	0	0	0	1	1	0	1	0	0	1	0.0062455	0.130795	0.160734	0.637777	0.242165	0.384615	poisson	1.17437	0.994623
PF01184	Gpr1_Fun34_YaaH	5	7	16	9	7	11	3	5	7	7	3	6	3	2	1	6	6	2	2	1	2	7	3	5	5	5	8	0.0109068	0.172514	0.635504	0.0013315	11	2.0625	negbin	1.88797	0.0720809
PF00689	Cation_ATPase_C	8	8	6	7	6	6	8	6	8	10	13	8	9	7	8	14	5	11	15	7	8	10	11	8	11	13	8	0.00578146	0.130795	-0.127528	0.309105	6.90029	0.77953	poisson	0.880269	0.741482
PF00072	Response_reg	23	27	30	22	24	21	17	20	16	17	13	24	7	16	12	18	19	13	13	14	11	19	14	22	14	16	24	0.00493353	0.119118	0.335499	0.00034648	28.7692	1.59829	negbin	1.39864	0.0342352	*
PF19055	ABC2_membrane_7	6	6	9	5	3	8	7	9	7	12	8	13	10	8	5	16	9	9	12	6	14	23	7	8	12	13	10	0.00566509	0.130795	-0.483673	0.00281286	16.7949	1.77828	negbin	0.616515	0.109401
PF02852	Pyr_redox_dim	2	3	5	3	3	4	4	3	4	1	2	3	2	1	2	3	3	2	4	2	2	2	3	2	4	2	1	0.00614769	0.130795	0.665946	5.69139e-06	1.07692	0.403846	poisson	1.94633	0.00119998	**
PF18913	FBPase_C	1	1	1	1	1	1	1	1	1	1	2	1	1	1	2	2	2	2	2	2	1	1	2	1	2	2	1	0.0062455	0.130795	-0.176091	0.242057	0.242165	0.176715	poisson	0.838542	0.662419
PF09359	VTC	3	3	1	3	3	3	3	2	3	1	2	2	2	2	2	2	3	2	2	2	2	2	2	2	2	3	2	0.00592979	0.130795	0.207222	0.0304962	0.353276	0.156368	poisson	1.23026	0.322342
PF06032	DUF917	1	0	1	0	0	0	0	1	0	1	1	1	2	0	0	3	2	1	3	1	2	0	1	1	4	3	1	0.00600582	0.130795	-1.11125	0.0731127	1.25641	1.13077	poisson	0.329148	0.41377
PF02338	OTU	3	3	3	3	3	3	3	3	3	3	2	2	3	5	2	1	3	2	2	1	2	2	2	3	1	1	3	0.0057386	0.130795	0.00541675	0.972529	0.797721	0.32147	poisson	1.00543	1
PF03357	Snf7	7	7	8	7	7	7	7	7	7	6	7	7	6	8	5	6	7	6	6	6	7	6	6	7	6	6	7	0.00609871	0.130795	0.0305918	0.468381	0.472934	0.0713365	poisson	1.03106	0.913947
PF09793	AD	1	1	1	1	1	1	1	1	1	1	0	0	1	1	0	0	1	0	0	0	1	1	0	1	0	0	1	0.0062455	0.130795	0.160734	0.637777	0.242165	0.384615	poisson	1.17437	0.994623
PF05390	Kre9_KNH1_C	1	1	1	1	1	1	1	1	1	1	0	1	1	1	0	0	1	0	0	0	1	0	0	1	0	0	1	0.0062455	0.130795	0.16077	0.592544	0.242165	0.384615	poisson	1.17442	0.994623
PF19047	HOOK_N	1	1	1	1	1	1	1	1	1	0	0	1	1	1	0	0	1	0	1	0	1	1	0	1	0	0	0	0.0062455	0.130795	0.401962	0.15781	0.242165	0.384615	poisson	1.49475	0.563446
PF00348	polyprenyl_synt	3	3	3	3	3	4	3	3	3	9	5	4	5	3	6	5	3	9	7	3	7	4	3	4	3	3	5	0.00639915	0.13289	-0.37516	0.0335103	3.37037	0.784483	poisson	0.687179	0.337797
PF10681	Rot1	1	1	2	1	1	1	1	1	1	1	0	1	1	1	0	0	1	0	0	0	1	1	0	1	0	0	1	0.00676526	0.132969	0.246365	0.386851	0.293447	0.417004	poisson	1.27937	0.833187
PF03881	Fructosamin_kin	1	1	2	1	1	2	1	1	1	1	3	1	5	8	1	2	5	4	4	2	1	3	7	1	4	4	2	0.00680107	0.132969	-0.968448	0.00413314	3.8718	1.51505	negbin	0.379672	0.126959
PF02671	PAH	3	3	4	3	3	3	3	3	3	3	2	3	3	3	2	3	3	2	2	2	3	2	2	3	2	3	2	0.00676526	0.132969	0.150587	0.0396626	0.293447	0.108535	poisson	1.16252	0.350343
PF00383	dCMP_cyt_deam_1	6	7	9	8	6	7	4	8	8	1	6	6	4	4	4	6	7	4	7	6	6	4	7	5	4	5	6	0.00656358	0.132969	0.286622	0.00944388	3.04558	0.530521	poisson	1.33192	0.207869
PF12141	BMT	2	2	2	0	2	0	0	0	0	0	0	0	0	0	0	0	0	0	0	0	0	0	0	0	0	0	0	0.0030222	0.0988441	10.7611	0.842874	0.524217	1.76923	negbin	47148.5	0.994623
PF15612	WHIM1	0	0	1	1	1	0	0	1	1	1	2	2	2	2	2	1	0	2	1	2	0	2	2	0	2	2	1	0.00661943	0.132969	-0.463082	0.126707	0.669516	0.583127	poisson	0.629341	0.511352
PF10067	DUF2306	1	2	3	1	2	3	2	3	2	0	2	1	1	2	0	3	0	2	1	0	2	0	1	0	1	0	1	0.00648531	0.132969	0.946111	0.00227866	1.07692	0.807692	poisson	2.57567	0.0955366
PF06110	DUF953	0	0	0	0	0	0	0	0	0	1	0	1	0	0	1	2	0	1	1	0	0	1	0	1	1	0	1	0.00676526	0.132969	-9.68983	0.858102	0.327635	0.804196	zeroinfl_poisson	6.191e-05	0.994623
PF11815	DUF3336	1	1	1	1	1	3	3	3	3	2	3	3	3	3	2	3	3	3	3	3	3	3	3	3	3	3	3	0.00657819	0.132969	-0.234324	0.0640918	0.641026	0.250836	poisson	0.791105	0.41377
PF18558	HTH_51	0	0	0	0	0	1	0	0	0	5	0	5	2	2	0	1	1	0	3	0	2	2	2	1	2	0	1	0.00320728	0.100339	-2.67547	0.00981531	2.10256	1.89231	negbin	0.0688741	0.212153
PF14197	Cep57_CLD_2	0	0	0	0	0	1	1	1	0	1	2	0	1	0	2	2	1	0	2	1	1	1	1	1	2	2	1	0.00674399	0.132969	-0.494544	0.288126	0.564103	0.634615	poisson	0.609849	0.718253
PF05141	DIT1_PvcA	1	1	1	1	1	0	1	0	0	2	3	1	3	2	1	3	0	1	4	0	4	5	2	2	3	1	1	0.00677853	0.132969	-1.25858	0.0149101	1.85755	1.13986	poisson	0.284058	0.251135
PF13934	ELYS	0	0	1	0	0	0	1	0	0	1	1	1	1	0	1	1	1	1	1	1	1	1	0	0	1	1	0	0.00719699	0.134468	-1.25338	0.0973305	0.250712	0.423077	zeroinfl_poisson	0.285539	0.436197
PF00564	PB1	3	2	4	3	2	3	3	3	3	4	3	4	4	3	4	4	3	4	4	4	3	4	4	3	4	3	3	0.00692158	0.134468	-0.0606657	0.424075	0.396011	0.117498	poisson	0.941138	0.867991
PF00441	Acyl-CoA_dh_1	14	21	23	17	18	14	14	13	14	15	11	10	11	9	7	10	16	8	14	8	12	14	11	11	10	10	13	0.000897529	0.0615654	0.277615	0.00373353	14.5641	1.12997	poisson	1.31998	0.126959
PF17283	Zn_ribbon_SprT	0	0	1	0	0	0	1	0	0	1	1	1	1	1	1	1	1	1	1	0	1	0	1	0	1	1	0	0.00719699	0.134468	-1.25338	0.0973305	0.250712	0.423077	zeroinfl_poisson	0.285539	0.436197
PF16073	SAT	2	2	4	2	2	3	4	4	2	15	4	8	7	6	3	7	7	6	13	2	3	9	7	5	5	2	3	0.0038068	0.105384	-0.797415	0.00151981	11.1481	2.19708	negbin	0.450492	0.077068
PF14021	TNT	0	0	0	0	0	0	0	0	0	1	2	1	0	0	1	2	1	0	1	1	0	1	1	0	0	0	0	0.00718481	0.134468	-11.9131	0.939781	0.410256	0.923077	zeroinfl_poisson	6.70236e-06	0.994623
PF03953	Tubulin_C	4	4	4	4	3	3	4	3	3	5	9	4	4	3	5	5	4	4	5	4	5	4	4	3	5	5	5	0.00709847	0.134468	-0.160729	0.178569	1.4302	0.335786	poisson	0.851523	0.564947
PF07859	Abhydrolase_3	22	32	39	36	33	28	19	23	20	27	23	27	14	14	12	27	24	21	20	13	24	25	15	26	24	21	23	0.0634687	0.38253	0.282418	0.00402886	45.4046	1.93975	negbin	1.32633	0.126959
PF02771	Acyl-CoA_dh_N	13	19	20	15	16	13	14	12	15	13	9	11	10	7	7	9	14	7	13	8	12	11	9	12	8	11	13	0.000292294	0.040397	0.280788	0.00154697	11.5641	0.972682	poisson	1.32417	0.0774647
PF18308	GGA_N-GAT	0	0	1	0	0	0	0	0	1	1	0	1	1	0	1	1	0	1	1	1	1	1	1	0	1	1	1	0.00719699	0.134468	-1.25338	0.0973305	0.250712	0.423077	zeroinfl_poisson	0.285539	0.436197
PF02566	OsmC	2	3	1	2	2	1	1	2	2	0	2	0	0	0	1	1	1	0	0	0	1	1	2	2	0	1	2	0.00731641	0.135529	0.447952	0.227173	0.794872	0.715385	poisson	1.5651	0.644901
PF11563	Protoglobin	1	0	0	1	0	0	0	0	0	1	0	1	2	1	0	1	1	1	1	1	1	1	1	0	1	1	0	0.00733777	0.135529	-1.32177	0.0791124	0.319088	0.506787	zeroinfl_poisson	0.266663	0.41377
PF04681	Bys1	0	0	0	0	0	1	0	0	0	2	2	0	2	0	1	0	2	1	2	1	0	2	1	0	1	1	0	0.00744351	0.136574	-2.1972	0.0324665	0.678063	0.963563	zeroinfl_poisson	0.111114	0.334171
PF04119	HSP9_HSP12	1	1	2	1	1	2	2	2	2	1	0	1	1	2	0	0	2	0	0	0	2	1	0	1	0	0	1	0.00746252	0.136574	0.383952	0.200245	0.652422	0.677515	poisson	1.46808	0.599986
PF13621	Cupin_8	5	5	6	5	5	5	5	5	5	4	4	5	4	4	4	5	5	5	5	5	1	3	5	5	5	4	4	0.0075425	0.136992	0.24461	0.00266628	0.871795	0.19137	poisson	1.27712	0.107322
PF00226	DnaJ	26	28	23	26	35	29	31	26	26	22	24	29	25	23	22	25	37	24	23	25	22	24	23	27	22	22	25	0.0075537	0.136992	0.0592668	0.323732	14.6011	0.568056	poisson	1.06106	0.758674
PF00180	Iso_dh	8	8	12	9	9	7	8	8	8	8	6	6	6	3	7	8	5	7	6	5	7	9	5	8	8	7	9	0.00769877	0.138994	0.241952	0.00751713	3.06268	0.419758	poisson	1.27373	0.182507
PF01828	Peptidase_A4	0	0	3	0	0	1	0	1	0	2	7	3	0	0	1	1	2	2	4	2	4	3	5	1	4	0	4	0.00657225	0.132969	-1.47949	0.00376301	3.59259	1.94	negbin	0.227754	0.126959
PF02518	HATPase_c	24	28	32	24	25	23	18	21	17	20	14	27	10	15	13	20	20	15	13	15	13	22	17	23	16	17	24	0.00453964	0.112288	0.157889	0.12087	28.8746	1.48216	poisson	1.17104	0.499696
PF19252	HIND	0	0	0	0	0	0	1	0	0	1	1	1	1	0	1	1	1	0	1	0	1	1	0	0	1	1	0	0.00821952	0.145769	-1.79177	0.0851642	0.259259	0.538462	zeroinfl_poisson	0.166664	0.41377
PF13423	UCH_1	1	1	1	1	1	1	2	1	1	1	2	1	1	1	1	2	2	2	2	2	1	2	2	2	2	2	2	0.00821952	0.145769	-0.283039	0.0496544	0.259259	0.175	poisson	0.75349	0.385667
PF01036	Bac_rhodopsin	2	3	2	3	3	2	3	3	2	1	0	2	1	2	1	3	3	1	0	2	2	1	2	3	0	1	2	0.00831622	0.146834	0.202221	0.330128	0.977208	0.527692	poisson	1.22412	0.763159
PF14610	Psg1	0	0	0	0	0	0	1	0	0	0	1	1	1	0	1	1	1	2	1	2	0	0	3	0	1	3	0	0.00841419	0.147212	-2.19706	0.032468	0.831909	1.18219	zeroinfl_poisson	0.111129	0.334171
PF07335	Glyco_hydro_75	0	0	0	0	0	0	0	0	0	2	2	0	1	0	0	1	0	1	3	1	1	2	1	0	5	1	1	0.00109026	0.0723944	-10.5855	0.859894	1.38746	1.7028	negbin	2.5279e-05	0.994623
PF11969	DcpS_C	2	3	3	3	3	2	2	2	1	1	2	2	2	2	1	1	2	1	1	1	3	1	2	1	1	1	2	0.00841031	0.147212	0.162037	0.314817	0.564103	0.317308	poisson	1.1759	0.746824
PF12006	DUF3500	1	1	2	2	3	1	1	2	1	1	0	2	0	0	0	1	1	1	1	1	1	1	1	1	0	1	1	0.00859646	0.148511	0.539236	0.016732	0.498575	0.480769	poisson	1.7147	0.264934
PF00924	MS_channel	3	3	4	4	2	3	2	3	3	2	2	2	2	2	2	2	3	3	2	2	2	2	3	3	3	1	2	0.00858484	0.148511	0.243234	0.0170586	0.490028	0.197474	poisson	1.27537	0.268494
PF06966	DUF1295	4	5	6	4	5	4	6	4	7	2	3	4	1	1	3	2	5	6	4	4	6	1	3	4	3	4	4	0.00866711	0.148632	0.406274	0.00649105	2.5641	0.659341	poisson	1.50121	0.165817
PF09347	DUF1989	2	3	5	1	4	4	4	6	3	1	1	0	1	1	1	2	5	1	2	1	5	2	1	4	1	1	2	0.0086776	0.148632	0.480565	0.0807265	2.78063	1.17308	poisson	1.61699	0.41377
PF02150	RNA_POL_M_15KD	1	1	1	1	1	1	1	2	1	0	2	2	2	1	2	2	2	2	2	3	1	2	2	2	2	1	1	0.00895135	0.152668	-0.21761	0.211683	0.413105	0.272045	poisson	0.804439	0.617312
PF10601	zf-LITAF-like	0	0	1	0	0	0	1	1	0	1	2	2	0	1	1	4	1	3	1	0	1	1	0	1	1	1	1	0.00915622	0.153825	-0.660687	0.156891	0.917379	0.990769	poisson	0.516496	0.561414
PF05042	Caleosin	3	3	1	3	2	1	2	0	1	1	1	1	0	1	0	0	0	2	0	1	1	0	0	1	1	1	1	0.0091727	0.153825	0.592804	0.0652753	0.883191	0.851648	poisson	1.80905	0.41377
PF07524	Bromo_TP	1	1	2	1	1	3	2	3	3	2	3	3	3	2	3	3	3	3	3	3	3	3	2	3	3	2	3	0.00916348	0.153825	-0.204175	0.0970702	0.566952	0.228473	poisson	0.81532	0.436197
PF00128	Alpha-amylase	14	16	14	12	16	9	12	12	11	12	4	9	4	12	3	7	9	9	5	9	8	14	8	13	5	7	13	0.00401923	0.110336	0.142376	0.336851	13.8718	1.40277	poisson	1.15301	0.772868
PF07910	Peptidase_C78	1	2	2	1	1	2	1	2	1	0	0	1	1	1	0	1	1	1	0	1	0	1	1	2	1	1	1	0.00923579	0.154238	0.439068	0.0513301	0.384615	0.384615	poisson	1.55126	0.39168
PF01569	PAP2	7	9	6	13	8	5	8	5	8	5	5	5	5	7	4	6	7	8	6	5	6	4	7	5	5	5	4	0.00930855	0.154374	0.240182	0.0288147	3.79487	0.60989	poisson	1.27148	0.31878
PF06441	EHN	4	7	9	4	7	10	8	8	7	2	4	4	0	2	2	7	6	5	5	2	7	3	4	5	13	3	7	0.00932096	0.154374	0.421289	0.0229824	8.39601	1.5634	negbin	1.52392	0.299895
PF01063	Aminotran_4	3	3	5	4	4	4	4	4	3	7	5	5	3	6	3	7	4	4	6	4	5	9	4	6	8	5	5	0.00952764	0.157147	-0.322506	0.0179356	2.46439	0.511834	poisson	0.724332	0.272309
PF02558	ApbA	6	7	6	7	7	6	3	7	6	4	5	5	2	3	3	6	5	5	3	5	7	9	5	5	4	5	5	0.0096323	0.158222	0.154408	0.213674	2.5641	0.490998	poisson	1.16697	0.619876
PF08447	PAS_3	7	7	6	6	7	5	5	5	5	2	4	5	0	4	4	5	5	5	4	5	5	2	4	7	4	7	6	0.00974023	0.159342	0.134043	0.34549	2.74644	0.56606	poisson	1.14344	0.785481
PF07716	bZIP_2	3	3	3	3	3	2	3	2	2	5	4	5	4	3	2	4	4	7	4	3	3	3	6	3	4	3	2	0.00983424	0.160226	-0.232062	0.0948203	1.48718	0.431762	poisson	0.792897	0.430669
PF12223	DUF3602	5	4	6	6	6	4	6	5	5	4	5	4	2	3	3	5	5	3	5	3	3	3	5	4	4	6	5	0.00992054	0.160978	0.290528	0.00315077	1.32763	0.301228	poisson	1.33713	0.119075
PF02627	CMD	1	1	15	3	3	6	2	4	3	3	1	1	1	1	1	2	5	1	2	1	3	2	2	2	1	1	3	0.0380646	0.306284	0.773491	0.0127142	7.85755	2.98808	negbin	2.16732	0.235268
PF12359	DUF3645	1	1	0	0	0	1	2	0	1	2	3	2	1	1	2	3	1	3	2	1	0	1	2	2	2	0	3	0.0102172	0.16446	-0.653523	0.0616961	1.0114	0.738046	poisson	0.52021	0.41377
PF14087	DUF4267	4	8	5	4	6	4	1	4	3	3	0	2	1	4	0	6	2	1	2	0	1	1	3	1	2	2	3	0.00295016	0.0988441	0.830347	0.000403307	4.06268	1.50263	negbin	2.29411	0.0375174	*
PF00018	SH3_1	21	23	25	21	20	15	17	16	16	17	16	15	17	17	13	18	15	13	16	16	15	20	17	15	15	15	14	0.0104897	0.167501	0.16	0.00790608	8.65242	0.510077	poisson	1.17351	0.188461
PF17772	zf-MYST	3	3	4	3	2	3	3	3	3	3	2	2	3	3	2	2	3	2	2	2	2	3	3	2	2	2	3	0.0109758	0.172514	0.172261	0.0346299	0.327635	0.126374	poisson	1.18799	0.34669
PF12224	Amidoligase_2	0	0	1	0	0	2	1	1	1	0	1	9	3	12	1	4	0	3	2	2	2	0	2	1	2	3	1	0.0172892	0.197986	-1.315	0.0148931	7.38462	3.69231	negbin	0.268475	0.251135
PF00174	Oxidored_molyb	3	4	6	8	5	5	4	4	4	3	3	2	2	1	2	3	3	3	4	3	6	3	3	5	4	4	5	0.010955	0.172514	0.239691	0.13236	2.17949	0.576923	poisson	1.27086	0.521885
PF17866	AAA_lid_6	2	2	1	1	1	0	0	2	2	2	4	4	2	1	2	5	3	1	2	2	4	3	3	2	4	0	2	0.0109145	0.172514	-0.740582	0.0123589	1.71795	0.813765	poisson	0.476837	0.233536
PF01940	DUF92	2	1	1	2	1	2	1	1	1	1	1	1	1	1	1	1	1	1	1	1	1	1	1	1	1	1	1	0.012339	0.173401	0.225981	0.026608	0.102564	0.0923077	poisson	1.25355	0.31878
PF12815	CTD	0	0	0	1	1	0	0	1	0	1	1	1	1	0	0	1	1	1	1	1	1	1	1	1	1	2	0	0.0115498	0.173401	-0.820601	0.0500073	0.293447	0.417004	poisson	0.440167	0.385991
PF15508	NAAA-beta	1	1	1	1	1	1	1	1	1	0	0	0	1	1	0	1	1	0	0	0	1	1	0	1	1	1	0	0.0118012	0.173401	0.443421	0.148389	0.230769	0.346154	poisson	1.55803	0.553476
PF04928	PAP_central	1	1	1	1	1	1	1	1	1	1	2	1	2	1	1	2	2	2	2	2	1	1	2	1	2	1	1	0.0118012	0.173401	-0.206308	0.163167	0.230769	0.173077	poisson	0.813582	0.564947
PF01082	Cu2_monooxygen	1	0	0	0	1	0	1	0	0	0	0	0	0	0	0	0	0	0	0	0	0	0	0	0	0	0	0	0.012339	0.173401	12.4268	0.951397	0.102564	0.923077	zeroinfl_poisson	249388	0.994623
PF01694	Rhomboid	3	5	6	5	5	5	4	5	4	3	4	5	3	2	2	4	5	4	2	5	4	3	4	4	4	2	4	0.0125465	0.173401	0.233554	0.023862	1.22507	0.312046	poisson	1.26308	0.304588
PF00512	HisKA	17	22	24	15	18	15	13	15	12	13	9	18	4	11	9	14	14	9	9	10	6	16	11	17	11	12	18	0.00844778	0.147212	0.358607	0.00128187	20.943	1.56205	negbin	1.43133	0.0709936
PF03351	DOMON	1	0	0	0	1	0	1	0	0	0	0	0	0	0	0	0	0	0	0	0	0	0	0	0	0	0	0	0.012339	0.173401	12.4268	0.951397	0.102564	0.923077	zeroinfl_poisson	249388	0.994623
PF06355	Aegerolysin	0	0	0	0	0	0	0	0	0	1	1	1	1	0	0	1	0	0	1	1	0	1	0	0	1	0	0	0.0118012	0.173401	-10.1618	0.893431	0.230769	0.692308	zeroinfl_poisson	3.86195e-05	0.994623
PF00677	Lum_binding	2	4	4	2	2	2	2	2	4	2	2	2	2	2	2	2	2	2	2	2	2	2	2	2	2	2	2	0.012339	0.173401	0.290559	0.00208135	0.410256	0.184615	poisson	1.33718	0.0916252
PF10454	DUF2458	1	1	1	1	1	1	1	1	1	1	0	1	1	1	0	0	1	0	0	0	1	1	0	1	0	0	1	0.0118012	0.173401	0.104301	0.712942	0.230769	0.346154	poisson	1.10994	0.994623
PF04166	PdxA	0	0	0	2	1	0	0	0	2	0	0	0	0	0	0	0	0	0	0	0	0	0	0	0	0	0	0	0.012474	0.173401	11.2954	0.899791	0.310541	1.67692	negbin	80454.2	0.994623
PF18600	Ezh2_MCSS	0	0	0	0	0	0	0	0	0	0	1	0	0	0	1	1	0	1	1	1	0	0	1	0	1	1	0	0.0118012	0.173401	-10.1618	0.893431	0.230769	0.692308	zeroinfl_poisson	3.86195e-05	0.994623
PF04419	4F5	0	1	2	1	1	0	1	0	0	2	1	2	1	1	2	1	1	2	1	2	0	2	1	2	2	1	2	0.0123726	0.173401	-0.798493	0.0143509	0.541311	0.456731	poisson	0.450007	0.246198
PF00316	FBPase	1	1	1	1	1	1	1	1	1	1	2	1	1	1	2	2	2	2	2	2	1	1	2	1	2	1	1	0.0118012	0.173401	-0.168778	0.270558	0.230769	0.173077	poisson	0.844696	0.700617
PF03712	Cu2_monoox_C	1	0	0	0	1	0	1	0	0	0	0	0	0	0	0	0	0	0	0	0	0	0	0	0	0	0	0	0.012339	0.173401	12.4268	0.951397	0.102564	0.923077	zeroinfl_poisson	249388	0.994623
PF04930	FUN14	1	1	1	1	1	1	1	1	1	1	0	1	1	1	0	0	0	1	0	1	0	1	0	1	0	0	1	0.0118012	0.173401	0.37105	0.167807	0.230769	0.346154	poisson	1.44926	0.564947
PF05653	Mg_trans_NIPA	5	5	5	5	5	4	5	4	4	4	5	4	4	4	4	4	4	4	5	4	4	5	4	4	4	4	4	0.0118012	0.173401	0.109764	0.00843015	0.230769	0.0532544	poisson	1.11601	0.196344
PF00153	Mito_carr	107	118	135	114	112	115	108	108	115	102	104	106	96	95	96	116	110	112	126	105	105	106	99	111	107	107	115	0.0115598	0.173401	0.073043	0.0203576	77.7379	0.711499	poisson	1.07578	0.286149
PF14815	NUDIX_4	0	0	0	0	0	0	0	0	0	0	1	0	0	0	1	1	1	0	1	1	0	0	1	0	1	1	0	0.0118012	0.173401	-10.1618	0.893431	0.230769	0.692308	zeroinfl_poisson	3.86195e-05	0.994623
PF12311	DUF3632	0	1	0	0	0	2	0	1	3	2	4	3	0	1	4	4	3	4	2	3	3	9	2	1	2	1	4	0.00283933	0.0988441	-1.31265	0.00199377	3.92593	1.79661	negbin	0.269107	0.0916252
PF10199	Adaptin_binding	1	0	1	0	0	1	1	1	1	1	1	1	1	1	1	1	1	1	1	1	1	1	1	1	1	1	1	0.012339	0.173401	-0.14879	0.330829	0.102564	0.115385	poisson	0.86175	0.763423
PF05224	NDT80_PhoG	2	2	2	2	2	2	2	2	2	2	3	3	2	2	2	3	2	3	3	3	2	2	3	2	3	3	2	0.0118012	0.173401	-0.0530444	0.530698	0.230769	0.0989011	poisson	0.948338	0.971208
PF18951	DUF5695	0	0	0	0	0	0	0	0	0	2	0	1	0	0	0	0	1	1	0	0	1	1	0	1	0	1	1	0.0125051	0.173401	-11.0459	0.921462	0.319088	0.861538	zeroinfl_poisson	1.59526e-05	0.994623
PF03129	HGTP_anticodon	5	5	6	5	5	5	6	5	5	6	6	6	6	5	7	6	6	6	7	6	5	6	7	5	6	7	4	0.0125288	0.173401	0.0182925	0.762866	0.60114	0.105395	poisson	1.01846	0.994623
PF17103	Stealth_CR4	1	1	0	0	1	0	0	0	0	0	0	0	0	0	0	0	0	0	0	0	0	0	0	0	0	0	0	0.012339	0.173401	12.4268	0.951397	0.102564	0.923077	zeroinfl_poisson	249388	0.994623
PF13367	PrsW-protease	0	1	0	1	0	0	0	1	0	0	0	0	0	0	0	0	0	0	0	0	0	0	0	0	0	0	0	0.012339	0.173401	12.4268	0.951397	0.102564	0.923077	zeroinfl_poisson	249388	0.994623
PF08546	ApbA_C	7	7	6	7	7	6	3	7	6	4	4	6	2	3	3	6	5	5	3	5	7	9	5	5	4	4	4	0.0112276	0.173401	0.197443	0.116943	2.849	0.549451	poisson	1.21828	0.490035
PF07978	NIPSNAP	2	2	3	2	2	3	2	3	2	1	2	2	2	2	0	2	2	2	2	1	2	2	2	2	2	2	2	0.0120076	0.173401	0.239833	0.032047	0.344729	0.175617	poisson	1.27104	0.332391
PF12423	KIF1B	1	0	1	0	0	1	0	0	0	1	1	0	1	1	1	1	1	1	1	1	1	1	1	0	1	1	0	0.0118012	0.173401	-0.53585	0.154565	0.230769	0.346154	poisson	0.585172	0.559268
PF07957	DUF3294	0	0	0	0	0	1	0	1	1	0	0	0	0	0	0	0	0	0	0	0	0	0	0	0	0	0	0	0.012339	0.173401	12.4268	0.951397	0.102564	0.923077	zeroinfl_poisson	249388	0.994623
PF14737	DUF4470	0	1	0	0	1	0	0	0	1	0	0	3	2	1	2	2	4	3	4	3	0	2	0	1	4	2	3	0.00439115	0.11069	-1.8396	0.0117371	2.02564	1.40237	poisson	0.158881	0.230667
PF14328	DUF4385	1	1	1	1	1	1	1	1	1	0	0	1	0	1	1	1	1	1	0	0	1	0	0	1	0	0	1	0.0118012	0.173401	0.245751	0.384334	0.230769	0.346154	poisson	1.27858	0.828656
PF00285	Citrate_synt	3	3	3	3	3	3	3	3	3	4	4	3	3	6	3	4	3	3	4	3	4	4	4	3	3	3	4	0.0125051	0.173401	-0.265214	0.00228944	0.481481	0.141304	poisson	0.767042	0.0955366
PF06465	DUF1087	0	1	0	1	1	0	0	0	0	0	0	0	0	0	0	0	0	0	0	0	0	0	0	0	0	0	0	0.012339	0.173401	12.4268	0.951397	0.102564	0.923077	zeroinfl_poisson	249388	0.994623
PF01422	zf-NF-X1	0	0	0	0	0	0	0	0	0	1	0	3	0	0	0	2	0	2	2	1	0	1	2	2	0	2	2	0.0041768	0.11069	-10.8483	0.879783	0.968661	1.30769	zeroinfl_poisson	1.94383e-05	0.994623
PF13246	Cation_ATPase	7	8	7	6	5	6	8	6	5	10	9	8	7	7	8	13	5	11	13	8	7	8	8	7	12	9	5	0.0129901	0.178303	-0.0478984	0.701851	5.17949	0.656555	poisson	0.953231	0.994623
PF04607	RelA_SpoT	0	0	0	0	0	0	0	0	0	1	1	1	0	0	0	3	1	3	0	0	1	1	1	0	0	0	0	0.0130453	0.178448	-9.74515	0.84983	0.720798	1.49704	zeroinfl_poisson	5.8578e-05	0.994623
PF03928	HbpS-like	2	3	4	3	2	3	4	3	3	1	1	1	0	0	0	1	2	1	1	0	2	1	0	3	1	2	3	0.000289164	0.040397	0.731403	0.00347662	1.58405	0.909984	poisson	2.07799	0.126612
PF02656	DUF202	9	8	8	6	8	8	5	7	7	5	6	7	7	6	6	6	7	6	5	6	5	8	6	7	6	6	6	0.013281	0.180442	0.109669	0.0745839	1.17949	0.179922	poisson	1.11591	0.41377
PF01244	Peptidase_M19	1	1	1	1	1	1	1	1	1	1	1	1	2	1	1	2	2	2	1	1	4	6	1	2	3	1	2	0.0134931	0.181033	-0.796938	0.0250263	1.32763	0.833631	poisson	0.450707	0.307156
PF01977	UbiD	0	0	0	0	0	0	0	0	0	2	1	1	0	0	0	2	0	0	2	0	1	2	0	1	2	0	0	0.0135958	0.181033	-9.39786	0.821045	0.643875	1.24176	zeroinfl_poisson	8.29014e-05	0.994623
PF01556	DnaJ_C	5	5	5	5	5	7	6	6	5	5	5	5	5	5	4	5	5	5	5	5	5	5	4	5	5	5	5	0.0135903	0.181033	0.129562	0.00110192	0.301994	0.0595171	poisson	1.13833	0.0679124
PF06772	LtrA	2	4	9	1	4	2	2	2	1	1	3	2	1	0	0	2	2	0	3	0	2	0	0	1	2	1	0	0.0179292	0.200726	0.983869	0.00420832	3.50712	2.01473	negbin	2.67479	0.127095
PF07983	X8	1	1	1	1	1	1	1	1	1	3	3	1	1	1	2	1	2	2	2	1	2	3	1	1	3	1	1	0.0135958	0.181033	-0.367467	0.096259	0.566952	0.382692	poisson	0.692486	0.434739
PF04193	PQ-loop	14	15	14	16	14	16	16	15	17	9	13	12	15	13	8	12	14	11	12	12	14	17	13	18	13	12	17	0.0136407	0.181033	0.0501963	0.491608	5.79487	0.420596	poisson	1.05148	0.929778
PF14099	Polysacc_lyase	0	0	0	0	0	0	0	0	0	2	0	0	0	0	0	1	1	1	2	1	1	2	0	0	2	0	0	0.0135958	0.181033	-9.7855	0.85156	0.566952	1.17751	zeroinfl_poisson	5.62617e-05	0.994623
PF07173	GRDP-like	0	0	1	0	0	1	1	1	1	2	1	1	1	2	0	3	1	0	1	1	2	1	3	1	2	2	1	0.0137635	0.182059	-0.521094	0.127409	0.717949	0.646154	poisson	0.59387	0.511609
PF02817	E3_binding	3	3	2	3	3	2	3	2	3	3	3	3	3	3	3	3	3	3	3	3	3	3	3	3	4	3	3	0.0139584	0.18403	-0.160068	0.00357775	0.148148	0.0506329	poisson	0.852086	0.126959
PF08518	GIT_SHD	2	4	2	2	2	2	3	2	4	2	2	2	2	2	2	2	2	2	2	2	2	2	2	2	2	1	2	0.0140734	0.184438	0.275179	0.00368968	0.361823	0.168435	poisson	1.31677	0.126959
PF01031	Dynamin_M	5	10	8	7	5	5	5	6	5	10	11	7	9	8	6	7	7	10	10	8	5	10	8	8	9	7	6	0.0140813	0.184438	-0.220944	0.0377736	3.64387	0.487053	poisson	0.801762	0.350343
PF00728	Glyco_hydro_20	1	1	2	1	1	2	1	1	1	2	5	1	3	1	1	3	5	3	2	1	3	3	1	2	4	3	1	0.0142318	0.185198	-0.549105	0.0440481	1.5755	0.773427	poisson	0.577467	0.363828
PF12505	DUF3712	1	2	2	2	2	1	1	1	0	4	6	2	2	1	2	3	2	3	5	2	1	4	2	2	2	1	2	0.0141979	0.185198	-0.520075	0.0762773	1.74644	0.812997	poisson	0.594476	0.41377
PF05270	AbfB	0	0	0	0	0	1	0	1	0	1	1	1	0	0	1	1	0	2	1	1	0	1	1	1	2	2	0	0.0148425	0.192521	-1.38629	0.0645475	0.461538	0.692308	zeroinfl_poisson	0.25	0.41377
PF01116	F_bP_aldolase	2	3	5	3	3	5	3	3	2	3	2	2	2	2	1	2	3	3	1	2	3	3	2	2	3	2	2	0.0149303	0.193034	0.365531	0.0032027	0.871795	0.341137	poisson	1.44128	0.119704
PF10017	Methyltransf_33	1	1	1	2	1	1	1	1	1	2	4	1	1	3	3	3	1	1	3	2	1	2	2	1	2	2	1	0.0150788	0.194328	-0.337757	0.176721	0.769231	0.461538	poisson	0.713368	0.564947
PF19305	MmgE_PrpD_C	2	3	6	4	4	4	1	3	2	3	1	3	1	1	1	3	3	1	1	1	4	3	1	1	2	1	2	0.0152335	0.195066	0.392644	0.0597585	1.83191	0.797767	poisson	1.48089	0.41377
PF00975	Thioesterase	2	1	4	1	1	2	4	3	2	6	3	7	2	4	3	6	6	6	9	1	3	2	5	4	4	2	3	0.0152178	0.195066	-0.366203	0.11685	4.25641	1.19712	poisson	0.693362	0.490035
PF18439	zf_UBZ	1	2	2	2	3	1	1	1	1	1	1	1	1	1	1	1	1	1	1	1	0	1	1	2	1	1	1	0.0159847	0.196541	0.227937	0.215843	0.310541	0.262019	poisson	1.25601	0.623859
PF15891	Nuc_deoxyri_tr2	0	0	1	0	0	0	0	0	0	0	1	1	0	0	0	1	2	2	2	1	1	0	1	0	1	1	0	0.0164086	0.196541	-1.94588	0.0601195	0.487179	0.876923	zeroinfl_poisson	0.142861	0.41377
PF03022	MRJP	1	0	1	6	4	4	1	4	5	0	1	2	0	0	0	0	3	0	3	1	3	0	0	2	0	0	3	0.0127528	0.175647	0.819585	0.102084	3.31909	2.03671	negbin	2.26956	0.445997
PF03765	CRAL_TRIO_N	4	4	4	4	3	4	5	4	4	7	8	4	5	4	8	5	4	5	9	4	4	7	4	4	5	5	4	0.0169012	0.196541	-0.0638503	0.643863	2.33333	0.477273	poisson	0.938145	0.994623
PF14636	FNIP_N	1	0	1	1	0	0	1	0	0	1	1	1	1	1	1	1	1	1	1	1	1	1	1	0	1	1	0	0.0162195	0.196541	-0.327261	0.214202	0.19943	0.269231	poisson	0.720896	0.62001
PF02910	Succ_DH_flav_C	2	2	2	2	2	2	1	2	1	1	1	1	2	1	1	1	2	1	1	1	2	1	1	2	1	1	2	0.0169027	0.196541	-0.00252592	0.987517	0.25641	0.177515	poisson	0.997477	1
PF18947	HAMP_2	2	2	2	2	2	3	2	2	2	2	3	2	4	2	3	3	2	3	3	3	2	4	2	3	3	2	3	0.0168378	0.196541	-0.193584	0.0712956	0.413105	0.164027	poisson	0.824	0.41377
PF02186	TFIIE_beta	0	0	1	0	0	1	1	1	0	1	1	1	1	0	1	1	1	1	1	1	1	1	1	1	1	0	1	0.0162195	0.196541	-0.257593	0.319411	0.19943	0.269231	poisson	0.77291	0.751798
PF02464	CinA	1	1	1	1	1	1	1	1	1	1	0	1	0	0	0	0	1	0	0	0	2	0	1	1	1	0	1	0.0169253	0.196541	0.25248	0.444571	0.307692	0.461538	poisson	1.28721	0.891184
PF18311	Rrp40_N	0	0	0	0	0	1	1	1	1	1	1	1	0	0	1	1	1	1	1	1	1	1	1	1	1	1	1	0.0162195	0.196541	-0.164809	0.520024	0.19943	0.269231	poisson	0.848056	0.962669
PF08424	NRDE-2	0	0	1	0	0	1	1	1	0	1	1	1	1	1	1	1	1	1	1	1	0	1	1	0	1	1	1	0.0162195	0.196541	-0.108578	0.664203	0.19943	0.269231	poisson	0.897109	0.994623
PF12460	MMS19_C	2	2	1	2	1	1	2	1	1	2	1	2	2	2	2	2	2	2	2	2	2	2	2	3	2	1	2	0.0154943	0.196541	-0.472092	0.00067206	0.25641	0.144231	poisson	0.623696	0.0517876
PF12907	zf-met2	0	0	1	0	0	0	0	0	0	1	1	1	0	0	1	1	0	1	0	1	0	1	0	1	1	0	1	0.0169027	0.196541	-1.70475	0.102642	0.25641	0.576923	zeroinfl_poisson	0.181818	0.445997
PF08593	DUF1773	0	0	0	0	0	0	1	0	0	0	1	1	0	0	1	1	1	1	1	1	0	0	1	0	1	1	0	0.0169027	0.196541	-1.70475	0.102642	0.25641	0.576923	zeroinfl_poisson	0.181818	0.445997
PF11411	DNA_ligase_IV	1	0	0	1	1	1	1	0	0	0	0	0	0	0	0	0	1	0	0	0	0	1	0	0	0	0	0	0.0162195	0.196541	1.60942	0.0544114	0.19943	0.769231	zeroinfl_poisson	4.99989	0.405248
PF02889	Sec63	6	5	6	6	6	6	6	6	6	6	5	6	6	5	5	5	6	5	5	5	5	6	5	6	5	4	6	0.0170103	0.196541	0.0559032	0.177779	0.336182	0.0609189	poisson	1.0575	0.564947
PF03969	AFG1_ATPase	5	4	4	4	4	3	3	3	3	1	3	3	1	3	3	3	3	3	3	3	3	1	3	5	3	3	4	0.0170159	0.196541	0.0502946	0.719404	0.948718	0.304945	poisson	1.05158	0.994623
PF17681	GCP_N_terminal	4	4	4	4	4	5	5	5	5	5	5	5	5	5	4	5	5	5	5	5	4	5	5	5	5	5	5	0.0162195	0.196541	-0.0434289	0.255817	0.19943	0.0420673	poisson	0.957501	0.682381
PF05470	eIF-3c_N	2	2	1	2	2	2	1	1	1	1	1	1	1	2	1	1	1	1	1	1	1	1	1	1	1	1	2	0.0162195	0.196541	0.0030553	0.985451	0.19943	0.158371	poisson	1.00306	1
PF10197	Cir_N	1	2	1	1	2	2	1	2	1	2	2	2	2	1	1	2	2	2	2	2	2	2	2	2	2	2	2	0.0162195	0.196541	-0.272566	0.0130083	0.19943	0.114566	poisson	0.761423	0.236285
PF02100	ODC_AZ	0	0	0	0	0	1	1	1	1	1	1	1	0	0	1	1	1	1	1	1	1	1	1	1	1	1	1	0.0162195	0.196541	-0.164809	0.520024	0.19943	0.269231	poisson	0.848056	0.962669
PF02102	Peptidase_M35	0	0	0	0	0	1	0	0	1	4	0	1	7	1	0	1	1	2	1	1	3	2	0	1	1	3	1	0.00259177	0.0988441	-2.00179	0.00916517	2.46439	2.07933	negbin	0.135093	0.205481
PF04952	AstE_AspA	1	1	0	1	0	0	1	0	1	0	0	0	0	0	0	0	0	0	0	0	0	0	0	1	0	0	1	0.0162195	0.196541	1.60942	0.0544114	0.19943	0.769231	zeroinfl_poisson	4.99989	0.405248
PF02785	Biotin_carb_C	5	5	9	5	6	5	6	5	5	6	5	4	4	3	3	4	5	4	6	3	5	6	3	5	5	4	4	0.0166023	0.196541	0.273166	0.0048297	1.61823	0.336095	poisson	1.31412	0.135299
PF19271	Nis1	0	0	0	0	0	0	0	0	1	1	1	0	0	0	0	1	1	1	2	0	4	1	0	1	2	0	1	0.0164709	0.196541	-2.07802	0.0465248	0.85755	1.36199	zeroinfl_poisson	0.125177	0.374649
PF14114	DUF4286	0	0	1	1	1	0	1	0	1	0	0	0	0	0	0	0	1	0	0	0	0	0	1	0	0	0	0	0.0162195	0.196541	1.60942	0.0544114	0.19943	0.769231	zeroinfl_poisson	4.99989	0.405248
PF02866	Ldh_1_C	3	3	6	4	4	2	4	3	3	3	3	2	2	2	2	3	2	3	3	3	2	2	4	3	3	3	2	0.0163939	0.196541	0.420406	0.000172569	0.840456	0.287244	poisson	1.52258	0.0223004	*
PF04383	KilA-N	1	1	1	1	1	0	0	0	1	2	1	1	1	2	0	1	1	1	2	2	1	1	2	1	1	2	1	0.0165649	0.196541	-0.88716	0.00643348	0.378917	0.352785	poisson	0.411824	0.165817
PF05536	Neurochondrin	0	0	0	0	0	0	1	0	0	0	1	1	0	0	1	1	2	1	1	1	0	0	1	0	1	1	0	0.0170103	0.196541	-1.79175	0.0851712	0.336182	0.698225	zeroinfl_poisson	0.166668	0.41377
PF02594	DUF167	0	0	0	0	0	0	1	0	0	1	0	1	0	0	1	1	1	0	1	1	1	0	1	0	1	1	0	0.0169027	0.196541	-1.70475	0.102642	0.25641	0.576923	zeroinfl_poisson	0.181818	0.445997
PF02152	FolB	2	3	2	1	2	1	1	1	1	1	1	1	1	1	1	1	2	1	1	1	1	1	1	1	1	0	1	0.0159847	0.196541	0.179889	0.328518	0.310541	0.262019	poisson	1.19708	0.762481
PF01926	MMR_HSR1	13	15	20	12	13	13	11	13	16	12	11	11	11	13	9	12	14	13	11	14	9	12	10	11	14	12	10	0.016331	0.196541	0.206594	0.00157777	5.17379	0.416992	poisson	1.22948	0.0780316
PF04478	Mid2	0	0	0	0	0	0	1	0	0	1	1	1	1	0	1	1	0	1	1	0	0	1	0	0	2	1	0	0.0170103	0.196541	-1.79175	0.0851712	0.336182	0.698225	zeroinfl_poisson	0.166668	0.41377
PF00415	RCC1	4	6	6	4	5	8	10	6	7	8	7	11	8	8	8	9	5	9	14	6	6	9	14	7	15	12	6	0.015685	0.196541	-0.0250257	0.87181	8.84046	1.09492	poisson	0.975285	0.994623
PF01344	Kelch_1	3	1	5	1	0	1	2	1	0	1	5	9	1	2	5	9	5	5	3	8	1	3	6	4	4	2	1	0.0110997	0.173401	-0.972169	0.00402912	6.89174	2.11451	negbin	0.378262	0.126959
PF09451	ATG27	2	2	1	2	2	1	1	1	1	1	1	1	1	1	1	1	1	1	1	1	0	1	1	1	1	1	2	0.0172778	0.197986	0.107607	0.539477	0.207977	0.181141	poisson	1.11361	0.979478
PF01501	Glyco_transf_8	3	4	5	3	3	2	3	3	3	3	2	3	2	2	1	4	3	2	2	2	2	2	2	5	2	2	3	0.017194	0.197986	0.0995588	0.492489	0.908832	0.336143	poisson	1.10468	0.929778
PF20238	DUF6595	4	3	4	2	3	1	3	2	2	2	4	5	3	3	4	4	3	6	5	3	4	3	5	3	5	4	3	0.0174082	0.19878	-0.239167	0.0790761	1.33333	0.387097	poisson	0.787283	0.41377
PF02157	Man-6-P_recep	0	0	1	0	0	1	1	1	1	1	1	1	1	1	1	1	1	1	1	1	1	1	1	1	1	1	0	0.0178733	0.200726	-0.00666347	0.973145	0.156695	0.192308	poisson	0.993359	1
PF08666	SAF	0	1	0	1	0	1	0	1	0	0	0	0	0	0	0	0	0	0	0	0	0	0	0	1	0	0	0	0.0178733	0.200726	2.07932	0.0629114	0.156695	0.846154	zeroinfl_poisson	7.99904	0.41377
PF00491	Arginase	5	5	6	5	5	4	4	4	7	4	3	4	3	5	2	5	5	4	5	4	4	5	3	4	4	3	4	0.0179118	0.200726	0.160167	0.0771926	1.06268	0.247347	poisson	1.17371	0.41377
PF20246	DUF6601	1	0	3	0	0	0	2	2	1	1	6	3	3	5	0	5	4	1	4	1	2	3	7	1	9	2	0	0.0188871	0.20683	-1.15139	0.00649855	5.5641	2.27622	negbin	0.316198	0.165817
PF16922	SLD5_C	0	0	1	0	0	1	1	1	1	1	1	1	1	1	1	1	1	1	1	1	0	1	1	1	1	1	1	0.0178733	0.200726	-0.0944543	0.641137	0.156695	0.192308	poisson	0.909869	0.994623
PF10979	DUF2786	0	1	0	1	1	1	0	0	0	0	0	0	1	0	0	0	0	0	0	0	0	0	0	0	0	0	0	0.0178733	0.200726	2.07932	0.0629114	0.156695	0.846154	zeroinfl_poisson	7.99904	0.41377
PF10415	FumaraseC_C	1	2	2	2	2	1	1	1	1	1	1	1	1	1	1	1	1	1	1	1	1	2	1	1	1	1	1	0.0178733	0.200726	0.193639	0.126414	0.156695	0.132212	poisson	1.21366	0.511352
PF02434	Fringe	0	0	0	0	0	2	1	3	1	4	1	2	2	0	4	1	6	3	4	2	2	4	4	1	4	3	3	0.00258524	0.0988441	-0.757934	0.0468724	2.79487	1.32389	poisson	0.468633	0.374649
PF09298	FAA_hydrolase_N	1	5	6	2	3	3	3	2	2	3	1	1	1	1	1	3	3	2	1	1	2	1	1	2	1	3	2	0.0182657	0.202814	0.503776	0.0162854	1.64103	0.777328	poisson	1.65496	0.260056
PF00628	PHD	11	11	16	10	13	11	11	12	15	11	9	12	11	11	9	8	11	11	10	12	5	11	9	10	12	9	10	0.0182674	0.202814	0.229881	0.0010064	4.33333	0.402062	poisson	1.25845	0.0650267
PF02182	SAD_SRA	1	1	1	1	1	3	2	3	3	0	0	2	1	2	0	0	2	1	0	1	0	0	1	1	0	1	2	0.0183447	0.20311	0.576825	0.0454385	0.948718	0.853846	poisson	1.78038	0.370726
PF15456	Uds1	1	1	1	1	1	1	2	1	1	1	2	2	2	1	1	2	2	2	4	2	2	0	2	1	2	2	1	0.0185034	0.204176	-0.121061	0.55783	0.566952	0.373358	poisson	0.88598	0.991949
PF01717	Meth_synt_2	3	3	6	4	3	5	3	4	3	2	2	3	2	1	0	3	5	3	2	3	4	3	3	3	2	1	4	0.0185429	0.204176	0.249391	0.126608	1.65242	0.557692	poisson	1.28324	0.511352
PF02538	Hydantoinase_B	1	1	1	1	1	1	1	3	1	5	2	2	2	1	1	2	2	1	2	1	7	7	1	2	2	1	2	0.0187122	0.205476	-0.761599	0.0667113	2.84615	1.42308	poisson	0.466919	0.41377
PF00596	Aldolase_II	6	7	11	6	7	8	3	9	6	5	2	5	3	4	1	4	7	4	2	2	7	7	2	5	3	2	6	0.00363774	0.101958	0.292995	0.100892	6.19088	1.24742	poisson	1.34044	0.445997
PF07249	Cerato-platanin	0	0	0	0	0	2	1	0	2	1	1	3	1	0	1	3	1	1	2	1	1	1	1	1	5	2	1	0.018991	0.2074	-0.143668	0.716695	1.31054	1.10577	poisson	0.866175	0.994623
PF14604	SH3_9	3	5	4	3	6	6	6	6	5	7	8	8	7	6	6	4	7	7	7	6	5	5	5	6	8	7	4	0.0191625	0.207576	-0.101638	0.302399	2.00285	0.344439	poisson	0.903356	0.730566
PF07287	AtuA	2	5	4	5	4	5	4	3	3	2	0	1	2	1	0	1	8	1	2	1	6	4	1	0	3	8	2	0.0191496	0.207576	0.55013	0.0709003	5.02564	1.73964	negbin	1.73348	0.41377
PF08282	Hydrolase_3	1	1	0	1	1	0	1	0	1	1	2	1	1	1	0	2	1	2	2	2	2	0	1	1	2	2	1	0.019086	0.207576	-0.65626	0.0358345	0.487179	0.438462	poisson	0.518788	0.350343
PF13578	Methyltransf_24	0	0	1	0	1	1	0	0	0	1	2	1	1	1	1	2	1	2	1	0	0	2	1	0	1	1	0	0.0195294	0.210981	-0.464692	0.243722	0.487179	0.626374	poisson	0.628329	0.664617
PF00270	DEAD	48	50	48	53	50	48	42	48	46	43	46	48	45	43	38	46	47	49	51	47	35	46	46	47	44	43	42	0.0196787	0.212022	0.0689681	0.0374177	14.8718	0.324083	poisson	1.0714	0.350343
PF02441	Flavoprotein	2	2	2	2	2	2	2	2	2	3	3	3	2	3	1	4	2	2	4	2	3	5	2	3	4	2	2	0.0198729	0.213541	-0.287814	0.0522494	0.797721	0.316742	poisson	0.749901	0.394927
PF16987	KIX_2	1	1	0	1	1	2	1	1	1	1	0	1	1	0	0	0	1	0	0	0	1	1	0	1	0	0	1	0.0199355	0.21364	0.811036	0.0950827	0.319088	0.506787	zeroinfl_poisson	2.25024	0.431372
PF13924	Lipocalin_5	1	0	3	1	2	2	1	3	2	0	0	0	0	0	0	0	0	2	0	0	2	1	2	3	0	0	2	0.0203769	0.216764	0.822057	0.0960261	1.23077	1.23077	zeroinfl_poisson	2.27517	0.434177
PF12698	ABC2_membrane_3	2	2	1	2	1	2	1	1	1	1	3	4	2	2	2	2	3	2	4	2	2	0	3	1	3	2	3	0.0204402	0.216764	-0.469673	0.0228781	0.923077	0.461538	poisson	0.625207	0.299895
PF01068	DNA_ligase_A_M	6	5	5	18	4	5	5	5	5	4	5	4	4	6	5	3	5	5	5	4	3	4	3	5	3	4	5	0.0204433	0.216764	0.190398	0.39201	7.46154	1.49231	poisson	1.20973	0.839782
PF05183	RdRP	2	3	2	3	2	3	3	3	3	4	4	3	3	5	3	5	4	3	3	3	2	2	4	3	4	5	3	0.0204282	0.216764	-0.19977	0.079317	0.794872	0.246684	poisson	0.818919	0.41377
PF00398	RrnaAD	1	1	1	1	1	1	1	1	1	1	2	1	1	1	2	2	2	2	1	2	1	1	1	1	2	2	1	0.0210495	0.21688	-0.164495	0.278821	0.216524	0.167033	poisson	0.848322	0.709539
PF17304	DUF5353	1	1	1	1	1	1	1	1	1	0	0	1	1	1	0	0	1	0	0	0	0	1	1	1	1	1	1	0.0210495	0.21688	0.256883	0.316715	0.216524	0.307692	poisson	1.29289	0.748613
PF06544	DUF1115	1	1	1	1	1	1	1	1	1	2	2	1	1	1	1	2	1	2	1	1	1	2	1	2	1	2	2	0.0210495	0.21688	-0.402374	0.00887635	0.216524	0.167033	poisson	0.668731	0.203192
PF15477	SMAP	0	0	0	0	0	0	0	0	0	0	1	1	0	0	0	1	0	1	1	1	0	0	0	0	1	1	0	0.0210495	0.21688	-10.9744	0.927607	0.216524	0.730769	zeroinfl_poisson	1.7135e-05	0.994623
PF05960	DUF885	0	0	0	0	0	0	0	0	0	0	1	0	1	0	0	1	1	0	1	0	0	1	0	1	1	0	0	0.0210495	0.21688	-10.9744	0.927607	0.216524	0.730769	zeroinfl_poisson	1.7135e-05	0.994623
PF07653	SH3_2	1	0	2	0	0	2	2	2	2	3	2	2	1	2	2	2	4	3	2	2	1	2	2	1	3	3	3	0.0206554	0.21688	-0.269881	0.213781	0.948718	0.502262	poisson	0.76347	0.619876
PF05691	Raffinose_syn	1	1	1	1	1	1	1	1	1	1	1	2	1	2	1	2	1	2	1	2	2	1	2	1	1	2	1	0.0210495	0.21688	-0.291948	0.0363169	0.216524	0.167033	poisson	0.746807	0.350343
PF18601	EZH2_N	0	0	0	0	0	0	0	0	0	0	1	0	0	0	1	0	0	1	1	1	0	0	1	0	1	1	0	0.0210495	0.21688	-10.9744	0.927607	0.216524	0.730769	zeroinfl_poisson	1.7135e-05	0.994623
PF14833	NAD_binding_11	5	6	18	6	6	7	7	8	5	5	3	4	3	2	3	2	8	4	5	4	6	8	7	7	2	4	6	0.0208437	0.21688	0.490498	0.00746414	9.63533	1.72287	negbin	1.63313	0.182507
PF01039	Carboxyl_trans	3	3	8	3	5	3	4	3	3	4	2	3	3	2	2	2	3	2	4	2	5	3	2	3	2	2	3	0.0208878	0.21688	0.271904	0.0758479	1.71795	0.552198	poisson	1.31246	0.41377
PF10022	DUF2264	0	0	0	0	0	1	1	1	1	5	1	1	0	0	1	3	1	1	2	1	1	1	1	0	2	3	1	0.0210005	0.21688	-0.20623	0.666302	1.30199	1.2122	poisson	0.813646	0.994623
PF01066	CDP-OH_P_transf	5	5	7	6	6	5	5	5	5	4	5	5	5	5	4	5	5	5	3	5	5	4	5	5	6	4	5	0.0211415	0.21727	0.0923361	0.118773	0.575499	0.115959	poisson	1.09673	0.495115
PF08881	CVNH	2	1	2	1	2	2	0	1	0	2	3	3	3	1	2	5	1	8	1	9	3	3	6	0	5	3	0	0.021207	0.217385	-0.981707	0.00916115	5.33333	2.08696	negbin	0.374671	0.205481
PF01243	Putative_PNPOx	3	3	4	3	3	5	3	3	3	1	4	3	2	2	2	3	4	3	2	3	2	1	3	3	2	2	3	0.0215903	0.22075	0.276113	0.0218875	0.794872	0.286154	poisson	1.318	0.296504
PF02803	Thiolase_C	7	9	10	7	8	7	7	7	7	9	6	6	7	6	5	6	7	6	6	6	7	8	6	7	7	8	7	0.0216972	0.221278	0.0925774	0.138071	1.23077	0.175824	poisson	1.097	0.532352
PF09284	RhgB_N	0	0	0	0	0	0	0	0	0	3	0	0	0	0	0	1	0	0	0	1	2	1	1	1	0	1	0	0.0226057	0.228797	-10.868	0.911628	0.558405	1.37063	zeroinfl_poisson	1.90575e-05	0.994623
PF01906	YbjQ_1	0	0	0	0	0	0	0	0	0	0	1	0	0	0	0	1	2	2	1	0	0	0	1	0	1	1	0	0.0225735	0.228797	-9.11611	0.83092	0.396011	1.06923	zeroinfl_poisson	0.000109882	0.994623
PF00755	Carn_acyltransf	2	2	2	2	2	2	2	2	2	3	2	3	2	3	3	4	2	2	3	2	2	2	2	2	3	4	2	0.0225735	0.228797	-0.129002	0.237469	0.396011	0.167067	poisson	0.878972	0.655165
PF00615	RGS	5	9	5	5	5	5	5	6	4	4	4	5	4	5	4	5	4	5	6	4	4	4	5	5	4	5	4	0.0232065	0.23195	0.158859	0.0496921	1.07977	0.22426	poisson	1.17217	0.385667
PF08445	FR47	0	1	2	1	0	1	1	1	1	0	1	1	0	0	0	0	1	0	0	2	0	0	1	0	0	0	0	0.022988	0.23195	0.98081	0.0693615	0.413105	0.796703	zeroinfl_poisson	2.66661	0.41377
PF14273	DUF4360	0	0	0	0	0	0	1	0	0	0	1	0	2	0	0	0	6	4	1	2	1	0	6	0	0	3	0	0.0430715	0.329448	-2.57749	0.0210085	3.15385	3.15385	negbin	0.0759643	0.291212
PF00456	Transketolase_N	2	3	4	2	1	3	6	2	3	4	1	2	1	1	1	2	3	2	1	1	2	2	1	2	2	2	2	0.0231683	0.23195	0.566344	0.00187513	1.36182	0.633952	poisson	1.76181	0.0905035
PF00625	Guanylate_kin	1	1	1	1	1	1	1	1	1	1	2	1	1	1	1	4	1	2	2	2	1	1	2	1	4	3	1	0.0230578	0.23195	-0.0981919	0.727809	0.797721	0.538462	poisson	0.906475	0.994623
PF05426	Alginate_lyase	0	0	0	0	0	0	0	0	0	1	0	2	0	0	0	1	0	0	2	0	2	2	0	0	3	3	0	0.0233502	0.232805	-11.0791	0.902031	1.01994	1.72115	negbin	1.54309e-05	0.994623
PF03571	Peptidase_M49	1	1	1	1	1	1	1	1	1	5	3	1	1	1	1	2	3	3	2	1	1	1	5	1	2	1	1	0.0234479	0.233199	-0.39145	0.213667	1.39601	0.856643	poisson	0.676076	0.619876
PF01756	ACOX	2	2	6	4	3	2	1	4	2	2	1	1	3	1	0	1	2	0	1	0	1	2	0	2	0	0	2	0.00242949	0.0988441	0.616786	0.0430218	2.07692	1.24615	poisson	1.85296	0.359087
PF06422	PDR_CDR	5	6	9	4	4	6	6	7	4	13	7	9	5	6	4	15	8	6	9	5	14	24	7	6	7	13	7	0.0236292	0.234324	-0.463979	0.0213456	19.7692	2.47115	negbin	0.628777	0.294826
PF00854	PTR2	3	2	5	2	3	4	1	2	4	4	4	3	6	3	3	4	5	4	5	2	5	7	4	6	5	2	5	0.0239686	0.236616	-0.514884	0.00502797	2.1567	0.565347	poisson	0.59757	0.136728
PF09949	APP1_cat	3	3	3	3	3	3	4	4	3	2	3	3	3	3	2	3	3	3	3	2	2	3	2	4	2	2	3	0.0242296	0.238605	0.134091	0.101003	0.361823	0.126873	poisson	1.1435	0.445997
PF13426	PAS_9	5	7	8	4	5	6	4	7	3	3	3	6	1	4	4	3	4	5	4	4	1	4	4	5	4	4	6	0.0246893	0.242537	0.285203	0.0349359	2.62678	0.601043	poisson	1.33003	0.348143
PF10263	SprT-like	1	1	1	1	1	1	2	1	3	1	2	3	2	1	2	2	3	2	2	2	2	1	2	2	2	2	1	0.0249037	0.242857	-0.121045	0.448274	0.447293	0.262542	poisson	0.885994	0.896101
PF09273	Rubis-subs-bind	1	1	1	1	1	0	1	0	1	1	3	1	1	1	2	1	1	2	2	2	1	1	2	1	2	1	0	0.0248533	0.242857	-0.207682	0.412195	0.464387	0.391827	poisson	0.812465	0.855571
PF12340	DUF3638	1	1	0	0	0	2	2	0	1	2	3	2	1	1	2	4	1	6	2	1	0	1	2	2	2	0	3	0.0248319	0.242857	-0.499531	0.213121	1.8718	1.2033	poisson	0.606815	0.619876
PF02838	Glyco_hydro_20b	0	0	0	0	0	1	0	0	0	1	3	0	0	0	0	1	2	2	1	0	2	2	0	0	1	2	0	0.0249711	0.242923	-2.14297	0.0407982	0.846154	1.26923	zeroinfl_poisson	0.117306	0.350724
PF02260	FATC	4	4	3	5	4	4	3	4	5	3	4	4	3	3	2	4	3	4	4	3	3	2	3	4	4	3	3	0.0252066	0.24462	0.18955	0.0189884	0.566952	0.161134	poisson	1.20871	0.276746
PF14686	fn3_3	0	0	0	0	0	0	1	0	0	4	0	0	0	0	0	3	1	1	0	1	5	2	1	2	0	3	0	0.0254833	0.246113	-2.44976	0.0223151	1.94872	2.19231	negbin	0.0863143	0.296559
PF14683	CBM-like	0	0	0	0	0	0	1	0	0	4	0	0	0	0	0	3	1	1	0	1	5	2	1	2	0	3	0	0.0254833	0.246113	-2.44976	0.0223151	1.94872	2.19231	negbin	0.0863143	0.296559
PF08799	PRP4	1	1	2	1	1	2	2	2	2	2	2	2	2	2	2	2	2	2	2	2	0	2	2	2	2	2	2	0.0272427	0.262473	0.0185991	0.879658	0.25641	0.144231	poisson	1.01877	0.994623
PF01593	Amino_oxidase	9	8	13	9	11	12	10	9	9	14	17	7	8	11	8	17	12	12	18	11	20	18	15	11	12	17	14	0.0278472	0.267653	-0.250223	0.0490369	13.2165	1.07484	poisson	0.778627	0.384426
PF07819	PGAP1	1	1	1	1	1	1	1	1	2	1	1	2	2	2	1	2	1	3	1	2	1	2	4	1	3	3	1	0.0283642	0.27197	-0.1736	0.419088	0.712251	0.447227	poisson	0.840633	0.861829
PF10237	N6-adenineMlase	1	1	2	1	1	1	1	1	1	0	0	1	0	0	1	1	1	1	0	1	1	0	1	1	1	1	1	0.0286213	0.273781	0.491096	0.0301791	0.233618	0.286713	poisson	1.63411	0.321536
PF01613	Flavin_Reduct	4	3	8	4	4	4	3	5	4	4	3	3	1	2	1	3	6	2	4	2	3	4	4	3	5	1	3	0.0291906	0.273895	0.350704	0.0397478	2.33333	0.677419	poisson	1.42007	0.350343
PF01035	DNA_binding_1	2	3	3	2	3	3	2	2	2	1	2	2	2	3	0	2	2	2	2	1	1	2	2	2	3	2	2	0.0289737	0.273895	0.186666	0.174547	0.498575	0.244755	poisson	1.20522	0.564947
PF00411	Ribosomal_S11	1	1	1	1	1	1	2	2	2	1	2	2	2	1	2	2	2	2	2	2	2	1	2	2	2	2	1	0.0291435	0.273895	-0.0323694	0.798293	0.242165	0.148601	poisson	0.968149	0.994623
PF01204	Trehalase	1	1	1	1	1	1	2	1	2	1	2	1	1	1	2	3	3	2	2	2	3	1	2	1	2	2	2	0.0288075	0.273895	-0.253413	0.1648	0.472934	0.29021	poisson	0.776148	0.564947
PF10496	Syntaxin-18_N	0	0	1	0	0	1	1	0	0	1	1	1	1	1	0	1	1	1	1	0	1	1	0	1	1	1	0	0.0291435	0.273895	-0.461671	0.172033	0.242165	0.384615	poisson	0.63023	0.564947
PF00339	Arrestin_N	4	5	6	6	6	4	3	4	4	5	3	3	4	3	3	3	4	3	6	3	6	3	3	4	3	4	4	0.0291793	0.273895	0.0767739	0.522206	1.26781	0.314044	poisson	1.0798	0.965369
PF03483	B3_4	2	2	1	1	2	2	2	1	2	1	1	1	1	1	1	1	1	1	2	1	1	2	1	1	2	1	2	0.0291435	0.273895	0.298439	0.0381216	0.242165	0.176715	poisson	1.34775	0.350343
PF01529	DHHC	6	6	6	7	6	6	6	6	6	6	6	6	6	5	4	5	5	6	6	6	5	5	6	6	6	6	6	0.0292482	0.273895	0.0853329	0.0304186	0.333333	0.0576923	poisson	1.08908	0.322342
PF13519	VWA_2	2	3	2	2	1	3	2	1	2	1	3	1	1	2	1	1	1	2	1	3	1	1	1	2	1	1	1	0.0289103	0.273895	0.375602	0.0419398	0.558405	0.350626	poisson	1.45587	0.3563
PF00056	Ldh_1_N	3	3	6	4	4	2	4	3	3	4	3	2	2	2	2	3	2	3	3	3	2	2	4	3	3	3	2	0.02939	0.274581	0.402098	0.000627397	0.883191	0.298077	poisson	1.49496	0.0517876
PF10584	Proteasome_A_N	7	7	8	7	7	7	7	7	7	7	7	7	7	6	5	7	7	7	6	7	7	7	6	7	6	4	7	0.0296686	0.276539	0.0523969	0.266292	0.60114	0.0896728	poisson	1.05379	0.694509
PF04564	U-box	3	7	3	3	3	3	2	4	2	2	2	2	3	5	2	2	3	2	2	3	2	2	2	3	3	2	2	0.0299554	0.278565	0.0601263	0.738107	1.27635	0.465696	poisson	1.06197	0.994623
PF02786	CPSase_L_D2	9	9	12	9	10	9	10	9	9	10	9	8	8	7	7	8	9	8	10	7	10	10	7	9	9	8	8	0.030338	0.280819	0.124912	0.0149202	1.38746	0.157401	poisson	1.13305	0.251135
PF00289	Biotin_carb_N	5	5	8	5	6	5	6	5	5	6	5	4	4	3	3	4	5	4	6	3	6	6	3	5	5	4	4	0.030338	0.280819	0.22481	0.0160538	1.38746	0.288166	poisson	1.25209	0.25828
PF13600	DUF4140	0	0	0	0	0	0	1	0	0	0	1	1	0	0	0	1	1	1	2	0	1	0	1	0	2	1	0	0.0307813	0.28167	-1.79174	0.0851771	0.413105	0.857988	zeroinfl_poisson	0.16667	0.41377
PF00654	Voltage_CLC	4	4	4	4	4	4	4	4	4	3	4	3	3	4	4	4	4	3	4	3	6	3	3	4	3	3	4	0.030737	0.28167	0.00229975	0.976852	0.430199	0.115004	poisson	1.0023	1
PF12776	Myb_DNA-bind_3	0	0	0	1	0	0	0	0	0	0	1	0	1	0	1	1	0	1	2	1	0	0	1	0	2	1	0	0.0307813	0.28167	-1.79174	0.0851771	0.413105	0.857988	zeroinfl_poisson	0.16667	0.41377
PF13598	DUF4139	0	0	0	0	0	0	1	0	0	0	1	1	0	0	0	1	1	1	2	0	1	0	1	0	2	1	0	0.0307813	0.28167	-1.79174	0.0851771	0.413105	0.857988	zeroinfl_poisson	0.16667	0.41377
PF05631	MFS_5	0	0	0	1	0	0	0	0	0	0	1	2	1	0	0	0	0	1	1	0	0	0	1	1	1	2	1	0.0307813	0.28167	-1.79174	0.0851771	0.413105	0.857988	zeroinfl_poisson	0.16667	0.41377
PF02205	WH2	3	2	1	3	2	3	3	3	2	3	3	1	2	2	2	1	2	1	2	1	1	2	1	3	1	1	2	0.0310248	0.283252	0.234326	0.173656	0.652422	0.332366	poisson	1.26406	0.564947
PF14377	UBM	5	5	5	5	5	5	5	4	4	4	4	4	5	4	4	3	4	5	5	4	0	4	4	5	4	5	5	0.0312152	0.284342	0.162564	0.102199	1.06268	0.247347	poisson	1.17652	0.445997
PF12738	PTCB-BRCT	6	7	6	9	7	6	5	5	4	5	4	4	4	6	5	5	5	4	5	7	5	6	5	6	5	2	5	0.0314753	0.286061	0.0618093	0.573792	1.75499	0.331361	poisson	1.06376	0.994623
PF13432	TPR_16	6	4	4	5	3	4	5	5	6	2	11	6	1	5	8	9	7	10	9	10	7	6	7	2	10	7	4	0.0315809	0.286372	-0.0139463	0.943332	7.11396	1.17839	poisson	0.98615	0.994623
PF00221	Lyase_aromatic	0	0	1	0	0	0	0	2	1	2	1	1	0	2	0	1	1	1	3	1	2	2	1	0	2	2	0	0.0318378	0.288049	-0.433199	0.322552	0.806268	0.837278	poisson	0.648431	0.758301
PF17863	AAA_lid_2	1	1	1	1	1	1	0	1	1	0	0	0	0	0	0	1	1	1	1	1	0	1	0	0	1	1	0	0.0320304	0.288632	0.693141	0.165663	0.250712	0.423077	zeroinfl_poisson	1.99999	0.564947
PF00848	Ring_hydroxyl_A	4	4	6	3	2	0	6	2	5	3	3	0	0	0	0	3	2	2	4	0	2	8	0	2	0	2	2	0.0320462	0.288632	0.380537	0.158974	4.63533	1.92544	negbin	1.46307	0.564081
PF20163	DUF6536	3	4	6	2	5	5	3	4	0	1	0	2	1	4	0	5	6	3	1	3	0	3	1	0	1	1	0	0.0322133	0.289486	0.624671	0.0226865	3.93447	1.65986	negbin	1.86763	0.298954
PF05730	CFEM	7	8	12	8	7	13	8	8	7	5	15	14	8	4	7	17	13	20	19	14	12	8	17	14	15	16	8	0.0329213	0.295187	-0.370775	0.0157049	20.0456	1.78036	negbin	0.690199	0.257049
PF07714	PK_Tyr_Ser-Thr	0	0	3	0	1	2	1	1	4	3	3	3	1	5	3	3	3	4	2	2	1	1	3	5	0	4	2	0.0331349	0.296439	-0.565532	0.0667295	2.25641	1.01538	poisson	0.568058	0.41377
PF01728	FtsJ	3	3	3	3	3	3	4	3	3	4	2	4	4	5	3	4	3	4	3	3	3	4	4	3	5	4	5	0.0335222	0.299236	-0.201321	0.0221601	0.566952	0.161134	poisson	0.81765	0.296559
PF12868	DUF3824	1	1	1	1	1	1	1	1	1	1	1	1	1	1	0	0	1	1	0	0	0	1	0	1	0	1	1	0.035798	0.300209	0.188357	0.418997	0.19943	0.269231	poisson	1.20726	0.861829
PF11443	DUF2828	1	1	0	1	1	1	1	1	1	0	0	0	1	0	3	1	1	1	0	0	0	0	1	0	1	0	0	0.0352966	0.300209	0.575356	0.236387	0.472934	0.751131	zeroinfl_poisson	1.77776	0.655165
PF00672	HAMP	2	2	2	2	2	1	2	2	2	2	1	2	1	2	1	1	2	1	1	1	2	3	2	1	1	0	1	0.0351242	0.300209	0.17611	0.274783	0.410256	0.263736	poisson	1.19257	0.705216
PF03810	IBN_N	9	9	9	10	9	9	8	10	9	6	8	9	8	9	7	9	8	7	9	9	8	9	5	9	9	8	10	0.0338937	0.300209	0.041124	0.476701	1.33618	0.157541	poisson	1.04198	0.922098
PF02089	Palm_thioest	2	2	3	2	2	1	1	1	1	1	1	1	1	2	1	1	1	1	1	2	1	1	2	1	1	1	1	0.035917	0.300209	0.216019	0.182028	0.307692	0.230769	poisson	1.24113	0.567031
PF10395	Utp8	0	0	0	0	0	0	1	0	1	1	1	1	1	0	1	1	0	1	1	0	1	1	0	1	1	0	0	0.0349969	0.300209	-1.09858	0.150312	0.259259	0.5	zeroinfl_poisson	0.333343	0.553476
PF06414	Zeta_toxin	0	0	0	0	0	0	0	0	0	0	1	0	0	0	1	0	0	1	1	1	0	0	1	0	0	1	0	0.035798	0.300209	-10.4872	0.917476	0.19943	0.769231	zeroinfl_poisson	2.78905e-05	0.994623
PF05028	PARG_cat	0	0	0	0	0	0	0	0	0	0	0	0	1	0	0	1	1	0	1	0	0	0	1	0	1	0	1	0.035798	0.300209	-10.4872	0.917476	0.19943	0.769231	zeroinfl_poisson	2.78905e-05	0.994623
PF04457	MJ1316	1	1	1	1	1	1	1	1	1	0	1	0	1	1	0	1	1	1	1	1	0	1	0	0	1	0	1	0.035798	0.300209	0.511699	0.0667965	0.19943	0.269231	poisson	1.66812	0.41377
PF15413	PH_11	1	2	1	1	1	0	0	0	0	1	0	0	1	1	0	0	0	0	0	0	0	0	0	0	0	0	0	0.035917	0.300209	1.38633	0.0499358	0.307692	0.923077	zeroinfl_poisson	4.00013	0.385991
PF12658	Ten1	1	1	1	1	1	1	1	1	1	0	1	1	1	0	1	0	1	1	0	0	0	1	1	1	1	0	1	0.035798	0.300209	0.418131	0.0764053	0.19943	0.269231	poisson	1.51912	0.41377
PF04117	Mpv17_PMP22	8	6	6	7	7	8	5	5	5	6	5	5	4	2	4	6	6	6	6	5	5	5	4	4	8	6	5	0.0354505	0.300209	0.26677	0.00659782	1.87464	0.339701	poisson	1.30574	0.166852
PF09924	LPG_synthase_C	3	3	2	2	3	1	1	1	1	1	2	1	1	1	1	1	1	1	2	1	1	3	1	1	1	1	1	0.0346914	0.300209	0.279442	0.189751	0.564103	0.390533	poisson	1.32239	0.580262
PF07823	CPDase	1	1	1	1	1	1	1	0	0	0	0	0	0	0	0	0	1	0	0	1	1	0	1	1	0	0	1	0.0349969	0.300209	0.847613	0.127645	0.259259	0.538462	zeroinfl_poisson	2.33407	0.511609
PF12068	PH_RBD	0	1	1	1	1	1	1	0	1	0	1	0	1	0	0	0	1	0	0	0	1	0	0	1	0	0	1	0.0349969	0.300209	0.847613	0.127645	0.259259	0.538462	zeroinfl_poisson	2.33407	0.511609
PF09184	PPP4R2	1	1	1	1	1	1	1	1	1	1	0	0	1	1	1	0	1	0	1	0	0	1	1	1	1	1	0	0.035798	0.300209	0.497602	0.064414	0.19943	0.269231	poisson	1.64477	0.41377
PF00753	Lactamase_B	7	13	22	15	11	14	7	13	13	12	7	12	6	5	3	7	11	6	12	10	11	15	6	11	15	8	11	0.0359161	0.300209	0.314121	0.0233116	16.7208	1.59527	negbin	1.36906	0.303202
PF14749	Acyl-CoA_ox_N	2	2	6	4	3	2	1	4	2	2	1	1	3	1	0	1	2	0	1	0	1	2	0	2	0	0	2	0.00242949	0.0988441	0.616786	0.0430218	2.07692	1.24615	poisson	1.85296	0.359087
PF06993	DUF1304	0	0	0	0	0	0	0	0	0	0	1	0	0	0	0	1	0	1	1	0	0	0	1	0	1	1	0	0.035798	0.300209	-10.4872	0.917476	0.19943	0.769231	zeroinfl_poisson	2.78905e-05	0.994623
PF00832	Ribosomal_L39	0	0	0	0	0	1	1	0	0	0	1	1	1	0	0	1	0	1	1	1	0	0	1	1	1	1	1	0.0349969	0.300209	-1.09858	0.150312	0.259259	0.5	zeroinfl_poisson	0.333343	0.553476
PF11875	DnaJ-like_C11_C	0	0	0	0	0	0	0	0	0	1	0	0	1	0	0	1	0	1	0	0	0	1	1	0	0	1	0	0.035798	0.300209	-10.4872	0.917476	0.19943	0.769231	zeroinfl_poisson	2.78905e-05	0.994623
PF05193	Peptidase_M16_C	7	7	7	7	7	7	7	7	8	7	8	8	7	6	7	8	7	8	10	8	8	7	8	8	8	7	8	0.0351242	0.300209	-0.036323	0.390724	0.566952	0.0757807	poisson	0.964329	0.83832
PF03475	3-alpha	0	0	0	0	0	0	0	0	0	0	1	0	0	0	1	1	1	0	0	1	1	0	0	0	1	0	0	0.035798	0.300209	-10.4872	0.917476	0.19943	0.769231	zeroinfl_poisson	2.78905e-05	0.994623
PF08016	PKD_channel	0	0	0	0	0	0	0	0	0	0	1	0	1	1	0	1	0	1	0	0	0	0	1	0	0	1	0	0.035798	0.300209	-10.4872	0.917476	0.19943	0.769231	zeroinfl_poisson	2.78905e-05	0.994623
PF04433	SWIRM	3	3	3	3	3	3	3	4	3	3	4	3	4	3	4	2	4	3	4	3	3	4	4	4	4	4	4	0.0352966	0.300209	-0.137372	0.0543063	0.327635	0.0961538	poisson	0.871646	0.405248
PF06089	Asparaginase_II	0	0	0	0	0	0	0	0	0	1	1	0	0	0	0	1	0	0	0	0	1	1	0	0	1	1	0	0.035798	0.300209	-10.4872	0.917476	0.19943	0.769231	zeroinfl_poisson	2.78905e-05	0.994623
PF01740	STAS	3	4	3	5	4	3	3	4	3	3	5	4	4	3	6	6	4	6	5	4	3	5	5	3	5	6	4	0.0345519	0.300209	-0.0940194	0.396302	1.1567	0.276378	poisson	0.910265	0.841285
PF17147	PFOR_II	1	0	0	0	0	1	0	0	0	0	1	1	0	0	1	1	0	0	1	1	1	0	1	1	1	1	1	0.0349969	0.300209	-1.09858	0.150312	0.259259	0.5	zeroinfl_poisson	0.333343	0.553476
PF13298	LigD_N	1	1	1	1	1	1	1	1	1	1	1	0	1	1	0	0	1	0	1	0	0	1	0	1	1	1	1	0.035798	0.300209	0.260069	0.35628	0.19943	0.269231	poisson	1.29702	0.796906
PF00324	AA_permease	16	19	14	12	16	11	9	11	14	33	19	19	14	10	13	28	16	19	18	11	31	30	15	17	18	14	16	0.0339918	0.300209	-0.324653	0.0172859	40.9772	2.3896	negbin	0.722778	0.269445
PF13920	zf-C3HC4_3	7	8	5	6	8	5	5	7	4	2	3	7	6	5	3	3	7	3	5	4	5	6	4	5	2	5	7	0.0359532	0.300209	0.00847556	0.953575	2.9943	0.590118	poisson	1.00851	0.9948
PF13622	4HBT_3	5	5	6	6	5	4	4	5	4	7	6	2	3	4	3	5	3	4	4	2	2	4	4	5	4	3	5	0.0362041	0.301676	0.163805	0.229084	1.64103	0.388664	poisson	1.17798	0.645317
PF04030	ALO	1	1	1	1	1	1	1	1	1	1	1	1	1	1	1	1	1	2	2	1	2	2	1	2	3	2	1	0.0368295	0.302485	-0.309238	0.0916899	0.293447	0.226374	poisson	0.734006	0.424762
PF07947	YhhN	0	0	0	0	0	0	0	0	0	1	2	0	1	0	0	0	0	0	1	1	0	1	1	0	0	0	0	0.0368295	0.302485	-12.8387	0.966621	0.293447	0.990385	zeroinfl_poisson	2.65596e-06	1
PF02466	Tim17	4	4	4	4	4	4	4	4	4	4	4	5	5	4	4	4	4	4	5	4	4	5	5	4	4	5	6	0.0368295	0.302485	-0.127588	0.0127442	0.293447	0.0683024	poisson	0.880216	0.235268
PF01239	PPTA	8	6	8	8	8	8	9	10	10	8	11	9	9	6	12	10	11	9	9	9	10	8	9	10	12	10	9	0.0366887	0.302485	-0.034103	0.623368	2.17949	0.239212	poisson	0.966472	0.994623
PF01227	GTP_cyclohydroI	1	1	1	1	1	1	1	1	1	1	2	2	1	1	2	1	1	2	3	1	1	1	1	2	1	1	2	0.0368295	0.302485	-0.356711	0.043868	0.293447	0.226374	poisson	0.699975	0.363675
PF17233	DUF5308	0	0	0	0	0	0	0	0	0	0	2	0	0	0	1	1	0	1	1	0	0	0	0	0	1	1	0	0.0368295	0.302485	-12.8387	0.966621	0.293447	0.990385	zeroinfl_poisson	2.65596e-06	1
PF13245	AAA_19	0	0	0	0	0	0	0	0	0	1	1	1	0	0	0	2	0	0	0	1	0	0	0	0	1	1	0	0.0368295	0.302485	-12.8387	0.966621	0.293447	0.990385	zeroinfl_poisson	2.65596e-06	1
PF00591	Glycos_transf_3	2	2	2	1	2	3	2	1	1	1	1	1	2	2	1	1	1	1	1	1	3	2	1	1	1	1	1	0.0371533	0.304521	0.196719	0.258792	0.410256	0.284024	poisson	1.2174	0.683854
PF07971	Glyco_hydro_92	0	0	1	0	4	5	1	5	4	6	4	5	1	1	4	0	6	6	6	2	6	4	2	5	7	3	7	0.037492	0.305446	-0.419458	0.16377	5.56695	1.58219	negbin	0.657403	0.564947
PF06863	DUF1254	0	1	3	3	1	1	0	0	0	0	0	0	0	0	0	1	0	0	2	0	0	0	0	0	1	0	0	0.0374856	0.305446	1.47146	0.0299283	0.797721	1.6568	negbin	4.3556	0.321536
PF20219	DUF6579	0	0	0	0	0	0	0	0	0	1	1	1	1	0	0	3	0	0	1	0	0	0	0	0	2	0	0	0.0375711	0.305446	-9.96937	0.880057	0.549858	1.48462	zeroinfl_poisson	4.6812e-05	0.994623
PF00679	EFG_C	6	6	6	6	6	6	6	6	6	6	6	6	6	4	6	5	6	5	6	5	5	6	6	6	6	4	5	0.0375216	0.305446	0.115369	0.00924743	0.384615	0.0678733	poisson	1.12229	0.205481
PF13249	SQHop_cyclase_N	1	1	1	1	1	1	1	1	1	3	1	1	2	3	1	1	1	2	4	1	1	2	1	1	1	2	1	0.0380179	0.306284	-0.423297	0.09285	0.635328	0.451417	poisson	0.654884	0.428062
PF13243	SQHop_cyclase_C	1	1	1	1	1	1	1	1	1	4	1	1	2	4	1	1	1	2	4	1	1	2	1	1	1	2	1	0.0378688	0.306284	-0.552968	0.0677373	0.951567	0.642308	poisson	0.57524	0.41377
PF03446	NAD_binding_2	9	9	21	8	10	10	11	11	7	8	6	7	5	4	5	5	12	4	7	7	8	10	8	8	4	6	9	0.00314212	0.0993559	0.376461	0.00765204	11.7179	1.44468	poisson	1.45712	0.183557
PF01183	Glyco_hydro_25	0	0	0	0	0	0	0	0	0	3	1	0	0	0	0	0	2	0	2	1	0	1	0	0	1	0	0	0.0380179	0.306284	-11.0297	0.917051	0.635328	1.55944	negbin	1.62126e-05	0.994623
PF09258	Glyco_transf_64	0	0	0	0	0	0	0	0	0	0	2	0	0	0	1	2	0	0	1	0	0	0	0	0	2	2	1	0.0378688	0.306284	-11.3908	0.928452	0.558405	1.37063	zeroinfl_poisson	1.12985e-05	0.994623
PF03330	DPBB_1	0	0	0	0	0	1	0	2	1	2	1	2	1	0	0	0	2	2	1	1	2	1	1	1	3	1	0	0.0381327	0.306284	-0.413372	0.291216	0.763533	0.824615	poisson	0.661416	0.72102
PF00930	DPPIV_N	2	1	1	1	1	1	2	1	2	2	4	1	2	3	2	3	1	3	2	1	2	1	2	2	1	2	2	0.0383492	0.307407	-0.335521	0.0960131	0.641026	0.360577	poisson	0.714965	0.434177
PF18130	ATPgrasp_N	0	0	0	0	0	2	0	0	0	0	0	1	2	0	1	1	0	1	0	1	0	1	2	0	2	1	1	0.0384783	0.307616	-1.25272	0.0974868	0.558405	0.942308	zeroinfl_poisson	0.285727	0.436197
PF03746	LamB_YcsF	1	1	1	1	1	1	1	1	1	1	3	0	0	0	0	0	2	0	1	0	1	1	0	1	1	0	0	0.0385288	0.307616	0.466991	0.312102	0.507123	0.684615	poisson	1.59519	0.745101
PF18142	SLATT_fungal	1	2	5	2	3	4	1	2	3	2	2	2	0	1	1	1	2	0	3	2	0	1	2	1	2	2	2	0.0386302	0.307813	0.713306	0.00198873	1.31054	0.722135	poisson	2.04073	0.0916252
PF01112	Asparaginase_2	2	2	4	2	2	3	3	3	3	4	4	4	3	3	0	5	3	5	6	5	1	3	5	3	5	5	2	0.0389135	0.309455	0.0445601	0.807007	2	0.6	poisson	1.04557	0.994623
PF13353	Fer4_12	1	2	0	1	1	0	1	1	1	0	0	0	0	1	0	0	0	0	0	0	0	0	2	2	1	0	1	0.0400964	0.317707	0.826655	0.110244	0.487179	0.876923	zeroinfl_poisson	2.28566	0.469829
PF04116	FA_hydroxylase	5	5	6	6	6	6	6	5	6	10	16	7	10	8	8	8	5	6	18	5	5	11	5	6	7	6	6	0.0401097	0.317707	-0.173423	0.373831	10.5385	1.43706	poisson	0.840782	0.819237
PF00916	Sulfate_transp	4	4	3	6	4	3	3	4	4	3	6	4	4	3	6	6	4	6	6	4	5	5	5	4	5	7	4	0.0408047	0.322574	-0.124311	0.269285	1.33618	0.295712	poisson	0.883105	0.700441
PF03306	AAL_decarboxy	2	1	3	1	1	2	0	2	4	0	0	0	0	0	0	1	0	1	0	1	0	1	1	1	1	0	1	0.00213886	0.096321	1.38628	0.00136781	1.02564	1.15385	zeroinfl_poisson	3.99995	0.0730592
PF00467	KOW	2	1	2	2	1	1	3	1	2	2	2	3	3	3	1	2	2	3	2	3	2	2	2	2	2	2	2	0.0409485	0.322831	-0.220043	0.0956041	0.421652	0.206993	poisson	0.802485	0.433246
PF16278	zf-C2HE	1	2	1	2	1	1	1	1	1	1	1	1	1	1	0	0	1	1	1	1	1	1	1	1	1	1	1	0.0413471	0.32367	0.103335	0.5167	0.153846	0.153846	poisson	1.10886	0.960511
PF02698	DUF218	0	0	0	0	0	1	1	1	1	1	1	0	0	1	0	1	1	1	2	2	2	2	0	1	2	1	1	0.0412605	0.32367	-0.508251	0.245708	0.51567	0.605351	poisson	0.601547	0.667107
PF01245	Ribosomal_L19	1	2	2	1	1	1	1	1	1	0	1	1	1	1	1	1	1	1	1	1	1	1	0	1	1	1	1	0.0413471	0.32367	0.226308	0.13682	0.153846	0.153846	poisson	1.25396	0.531106
PF04675	DNA_ligase_A_N	4	5	4	20	4	4	4	4	4	4	4	4	4	4	4	4	4	4	4	4	2	4	3	4	4	4	4	0.0415097	0.32431	0.395815	0.0724707	9.79772	2.16835	negbin	1.48559	0.41377
PF14033	DUF4246	1	1	0	0	1	3	1	1	1	3	3	2	1	0	0	3	2	3	4	0	4	10	2	1	6	1	2	0.0419492	0.327106	-0.933548	0.0295867	4.68661	2.25962	negbin	0.393156	0.319473
PF00656	Peptidase_C14	2	1	8	2	2	2	2	4	3	3	5	5	1	6	3	7	9	4	4	4	3	3	6	4	6	3	1	0.0421368	0.327931	-0.223157	0.347619	4.46439	1.17028	poisson	0.799989	0.786313
PF00025	Arf	9	9	9	9	8	8	8	7	8	7	8	8	8	8	6	8	7	8	8	7	8	9	7	7	7	9	8	0.0430628	0.329448	0.0554605	0.172994	0.641026	0.0812568	poisson	1.05703	0.564947
PF01137	RTC	3	2	3	3	3	2	2	2	2	2	2	2	2	2	2	2	2	1	2	3	1	2	3	2	2	2	2	0.0430102	0.329448	0.182888	0.0657343	0.2849	0.132626	poisson	1.20068	0.41377
PF19834	DUF6314	1	1	1	1	1	2	2	2	2	0	1	1	0	1	1	1	2	1	1	1	1	1	1	1	1	1	2	0.0430102	0.329448	0.34919	0.0515431	0.2849	0.248139	poisson	1.41792	0.39168
PF01853	MOZ_SAS	3	3	4	3	3	4	3	4	4	3	3	3	3	3	3	3	3	3	3	3	2	3	2	4	3	3	4	0.0430102	0.329448	0.115546	0.0873303	0.2849	0.0904977	poisson	1.12249	0.419479
PF15879	MWFE	1	1	2	1	1	1	1	1	1	0	1	1	1	0	0	1	1	1	0	1	0	1	1	1	1	1	1	0.0428256	0.329448	0.491235	0.0160088	0.207977	0.244147	poisson	1.63433	0.25828
PF00754	F5_F8_type_C	0	0	0	0	0	0	1	0	0	0	2	2	0	2	1	4	2	1	1	2	3	2	0	1	1	0	0	0.00342493	0.101285	-2.48527	0.0151677	1.22507	1.32308	zeroinfl_poisson	0.0833033	0.254178
PF19445	eIF3h_C	2	2	4	2	2	2	2	2	2	2	1	1	2	1	2	1	2	2	2	2	2	2	2	2	1	2	2	0.0428256	0.329448	0.241627	0.038821	0.333333	0.176471	poisson	1.27332	0.350343
PF07724	AAA_2	3	3	3	3	3	3	3	2	3	3	3	3	3	4	3	3	4	3	3	4	4	3	3	3	3	3	4	0.0428256	0.329448	-0.239803	0.000274919	0.207977	0.0660633	poisson	0.786783	0.0297655	*
PF10383	Clr2	1	1	1	1	1	2	2	2	2	1	1	1	1	1	1	0	2	1	1	1	0	1	1	2	1	1	1	0.0430102	0.329448	0.384031	0.0270228	0.2849	0.248139	poisson	1.46819	0.31878
PF14031	D-ser_dehydrat	1	1	1	1	1	1	0	1	1	1	2	1	1	1	1	3	2	1	1	1	1	2	1	1	1	2	1	0.0434321	0.330942	-0.398953	0.0661774	0.310541	0.262019	poisson	0.671022	0.41377
PF08325	WLM	3	3	3	4	3	3	3	3	3	2	3	3	2	3	3	3	3	3	3	3	1	2	2	3	3	3	3	0.0434321	0.330942	0.151117	0.0608811	0.310541	0.110324	poisson	1.16313	0.41377
PF03972	MmgE_PrpD	2	2	6	4	4	4	1	3	2	3	1	3	1	1	1	3	4	1	1	1	4	4	1	1	2	1	2	0.0435294	0.331055	0.302089	0.18413	2	0.857143	poisson	1.35268	0.570337
PF08662	eIF2A	3	3	2	3	3	3	2	2	2	2	2	2	2	3	2	3	2	2	2	2	3	2	2	2	2	2	2	0.0439416	0.332186	0.0311673	0.725395	0.216524	0.0942928	poisson	1.03166	0.994623
PF00917	MATH	1	1	0	1	0	0	0	1	0	0	1	1	1	1	0	1	1	1	1	1	0	1	1	1	1	1	1	0.0439416	0.332186	-0.988516	0.0384936	0.216524	0.307692	poisson	0.372129	0.350343
PF00240	ubiquitin	13	14	13	12	13	12	13	14	12	13	11	14	11	16	5	12	17	10	11	12	7	8	12	11	13	10	12	0.0441081	0.332186	0.0477344	0.58585	6.17949	0.51977	poisson	1.04889	0.994623
PF06657	Cep57_MT_bd	0	0	0	0	0	1	1	1	1	1	0	1	1	1	1	1	1	0	0	1	1	1	1	1	1	1	1	0.0439416	0.332186	-0.392785	0.180422	0.216524	0.307692	poisson	0.675174	0.564947
PF02463	SMC_N	6	7	6	6	7	8	6	7	6	6	6	6	6	6	6	6	6	6	6	7	6	6	6	4	7	6	6	0.0441754	0.332186	0.136716	0.00201381	0.464387	0.0750806	poisson	1.1465	0.0916252
PF02225	PA	5	6	3	6	5	4	6	3	5	5	6	4	5	4	6	11	5	13	8	5	7	4	9	7	6	11	7	0.0440747	0.332186	-0.26957	0.121156	5.97721	0.972196	poisson	0.763708	0.500361
PF09154	Alpha-amy_C_pro	2	2	1	2	1	0	0	0	0	0	0	1	0	1	0	0	0	0	0	1	0	1	0	0	0	0	0	0.0445332	0.334249	1.38998	0.0247442	0.487179	1.09615	zeroinfl_poisson	4.01476	0.307156
PF10359	Fmp27_WPPW	1	2	2	1	1	1	1	1	1	1	1	1	1	1	1	1	1	1	1	1	1	1	1	1	1	1	1	0.0473728	0.33848	0.163846	0.0752302	0.071225	0.066313	poisson	1.17803	0.41377
PF10347	Fmp27_GFWDK	1	2	2	1	1	1	1	1	1	1	1	1	1	1	1	1	1	1	1	1	1	1	1	1	1	1	1	0.0473728	0.33848	0.163846	0.0752302	0.071225	0.066313	poisson	1.17803	0.41377
PF01937	ARMT1-like_dom	1	1	1	1	1	2	2	1	1	0	1	1	1	1	1	1	1	1	1	1	1	1	1	1	1	1	1	0.0477149	0.33848	0.35032	0.00322716	0.11396	0.10989	poisson	1.41952	0.119704
PF01532	Glyco_hydro_47	8	10	7	6	6	8	5	7	6	7	7	8	6	6	7	10	11	9	10	9	9	7	10	9	8	8	8	0.0467926	0.33848	-0.204508	0.0174702	2.43875	0.310595	poisson	0.815048	0.270152
PF01454	MAGE	1	1	2	2	1	1	1	1	1	1	1	1	1	1	1	1	1	1	1	1	0	1	1	1	1	1	1	0.0477149	0.33848	0.280795	0.0220552	0.11396	0.10989	poisson	1.32418	0.296559
PF10305	Fmp27_SW	1	2	2	1	1	1	1	1	1	1	1	1	1	1	1	1	1	1	1	1	1	1	1	1	1	1	1	0.0473728	0.33848	0.163846	0.0752302	0.071225	0.066313	poisson	1.17803	0.41377
PF08193	INO80_Ies4	2	1	1	1	1	1	3	1	1	1	1	1	1	1	1	1	1	1	1	1	1	1	1	1	1	1	1	0.0475369	0.33848	0.385524	0.00273246	0.179487	0.161538	poisson	1.47038	0.108379
PF11793	FANCL_C	0	0	0	0	0	0	0	1	1	0	0	0	0	0	0	0	0	0	0	0	0	0	0	0	0	0	0	0.0473728	0.33848	9.56641	0.872801	0.071225	0.961538	zeroinfl_poisson	14277	0.994623
PF14580	LRR_9	1	1	1	1	1	2	1	1	2	1	1	1	1	1	1	1	1	1	1	1	1	1	1	1	1	1	1	0.0473728	0.33848	0.270302	0.00205402	0.071225	0.066313	poisson	1.31036	0.0916252
PF03501	S10_plectin	0	1	1	1	1	1	1	0	1	1	1	1	1	1	1	1	1	1	1	1	1	1	1	1	1	1	1	0.0473728	0.33848	-0.240824	0.0661411	0.071225	0.0769231	poisson	0.78598	0.41377
PF04884	UVB_sens_prot	2	1	1	2	1	1	1	1	1	1	1	1	1	1	1	1	1	1	1	1	1	1	1	1	1	1	1	0.0473728	0.33848	0.0990013	0.328367	0.071225	0.066313	poisson	1.10407	0.762481
PF10293	DUF2405	1	2	2	1	1	1	1	1	1	1	1	1	1	1	1	1	1	1	1	1	1	1	1	1	1	1	1	0.0473728	0.33848	0.163846	0.0752302	0.071225	0.066313	poisson	1.17803	0.41377
PF04191	PEMT	3	3	4	4	3	3	3	3	3	3	3	3	3	3	3	3	3	3	3	3	3	3	3	3	3	3	3	0.0473728	0.33848	0.0585629	0.0849893	0.071225	0.0231696	poisson	1.06031	0.41377
PF05048	NosD	0	1	1	0	0	0	0	0	0	0	0	0	0	0	0	0	0	0	0	0	0	0	0	0	0	0	0	0.0473728	0.33848	9.56641	0.872801	0.071225	0.961538	zeroinfl_poisson	14277	0.994623
PF08066	PMC2NT	1	1	1	1	1	1	1	0	0	1	1	1	1	1	1	1	1	1	1	1	1	1	1	1	1	1	1	0.0473728	0.33848	-0.377428	0.0120392	0.071225	0.0769231	poisson	0.685623	0.230761
PF13013	F-box-like_2	0	0	0	1	0	0	1	0	0	0	0	0	0	0	0	0	0	0	0	0	0	0	0	0	0	0	0	0.0473728	0.33848	9.56641	0.872801	0.071225	0.961538	zeroinfl_poisson	14277	0.994623
PF15982	TMEM135_C_rich	1	0	0	1	0	0	0	0	0	0	0	0	0	0	0	0	0	0	0	0	0	0	0	0	0	0	0	0.0473728	0.33848	9.56641	0.872801	0.071225	0.961538	zeroinfl_poisson	14277	0.994623
PF14801	GCD14_N	0	0	0	0	0	1	0	1	0	0	0	0	0	0	0	0	0	0	0	0	0	0	0	0	0	0	0	0.0473728	0.33848	9.56641	0.872801	0.071225	0.961538	zeroinfl_poisson	14277	0.994623
PF09280	XPC-binding	1	1	2	1	2	1	1	1	1	1	1	1	1	1	1	1	1	1	1	1	1	1	1	1	1	1	1	0.0473728	0.33848	0.163082	0.0772603	0.071225	0.066313	poisson	1.17713	0.41377
PF04871	Uso1_p115_C	1	1	1	1	1	1	0	0	1	1	1	1	1	1	1	1	1	1	1	1	1	1	1	1	1	1	1	0.0473728	0.33848	-0.443441	0.00646984	0.071225	0.0769231	poisson	0.641824	0.165817
PF13420	Acetyltransf_4	0	0	1	0	0	0	0	0	1	0	0	0	0	0	0	0	0	0	0	0	0	0	0	0	0	0	0	0.0473728	0.33848	9.56641	0.872801	0.071225	0.961538	zeroinfl_poisson	14277	0.994623
PF10351	Apt1	1	2	2	1	1	1	1	1	1	1	1	1	1	1	1	1	1	1	1	1	1	1	1	1	1	1	1	0.0473728	0.33848	0.163846	0.0752302	0.071225	0.066313	poisson	1.17803	0.41377
PF06428	Sec2p	2	2	3	2	2	2	3	2	2	2	2	2	2	2	1	2	2	2	2	2	2	2	2	2	2	2	2	0.0477149	0.33848	0.161309	0.0105549	0.11396	0.0559441	poisson	1.17505	0.226111
PF00266	Aminotran_5	7	8	12	9	7	8	8	9	9	8	11	13	7	7	8	12	10	9	10	11	11	13	12	10	9	9	11	0.0476969	0.33848	-0.110796	0.166757	3.48718	0.364937	poisson	0.895121	0.564947
PF00567	TUDOR	1	1	3	1	1	1	1	2	1	1	1	1	1	1	1	1	1	1	1	1	1	1	1	1	1	1	1	0.0475369	0.33848	0.3577	0.00611991	0.179487	0.161538	poisson	1.43004	0.161292
PF02384	N6_Mtase	0	1	0	0	0	0	0	1	0	0	0	0	0	0	0	0	0	0	0	0	0	0	0	0	0	0	0	0.0473728	0.33848	9.56641	0.872801	0.071225	0.961538	zeroinfl_poisson	14277	0.994623
PF17678	Glyco_hydro_92N	0	0	1	0	3	5	1	5	4	5	4	5	1	1	3	0	6	6	5	2	6	4	2	5	7	2	7	0.0453476	0.33848	-0.458667	0.21468	5.30769	1.59231	negbin	0.632126	0.620944
PF06220	zf-U1	2	2	3	2	2	2	2	2	3	2	2	1	2	2	2	2	2	2	2	2	2	2	2	2	2	2	2	0.0477149	0.33848	0.159278	0.0174083	0.11396	0.0559441	poisson	1.17266	0.270152
PF11799	IMS_C	5	5	4	4	5	4	4	4	4	4	4	4	4	4	4	4	4	4	4	4	1	3	4	4	4	4	5	0.0472446	0.33848	0.0860919	0.265762	0.538462	0.134615	poisson	1.08991	0.693577
PF13472	Lipase_GDSL_2	2	2	4	2	3	9	2	9	11	10	5	8	3	2	3	14	14	12	5	8	6	10	15	7	8	15	5	0.0464592	0.33848	-0.533223	0.0281886	18.849	2.62331	negbin	0.586711	0.31878
PF02026	RyR	0	0	0	0	0	1	0	1	0	0	0	0	0	0	0	0	0	0	0	0	0	0	0	0	0	0	0	0.0473728	0.33848	9.56641	0.872801	0.071225	0.961538	zeroinfl_poisson	14277	0.994623
PF00136	DNA_pol_B	4	4	5	4	4	6	4	4	4	4	4	4	4	4	3	4	4	4	4	4	4	4	4	4	4	4	4	0.047829	0.33869	0.10489	0.0189851	0.225071	0.0552448	poisson	1.11059	0.276746
PF16010	CDH-cyt	3	2	5	2	5	6	1	3	3	4	5	7	2	3	4	7	11	9	5	8	4	2	10	4	4	4	5	0.0479758	0.339131	-0.399258	0.0758326	6.4302	1.35637	poisson	0.670818	0.41377
PF00545	Ribonuclease	0	1	0	1	1	1	0	0	1	1	1	1	0	0	2	1	1	1	2	0	1	1	2	1	2	2	1	0.0480743	0.339229	-0.552971	0.142759	0.45584	0.492308	poisson	0.575238	0.544142
PF02661	Fic	1	0	0	0	0	0	0	0	0	0	3	0	1	1	2	3	0	0	1	0	0	1	0	0	1	2	0	0.0484251	0.341103	-2.01952	0.0565893	0.866097	1.46154	zeroinfl_poisson	0.13272	0.41368
PF05347	Complex1_LYR	6	6	7	6	4	3	7	6	5	4	3	5	5	2	5	3	5	5	1	7	3	6	4	6	6	5	3	0.048681	0.342304	0.317069	0.0143297	2.50712	0.528846	poisson	1.3731	0.246198
PF18120	DUF5597	1	0	3	1	0	1	1	2	0	1	0	0	0	0	0	1	0	0	0	0	1	0	0	0	0	2	1	0.0490564	0.343738	1.09861	0.037148	0.641026	1.15385	zeroinfl_poisson	2.99998	0.350343
PF14498	Glyco_hyd_65N_2	0	0	0	0	0	1	0	2	0	3	1	2	0	0	0	2	1	1	1	0	1	1	0	1	4	2	0	0.0489853	0.343738	-1.1966	0.0570794	1.13105	1.32776	zeroinfl_poisson	0.30222	0.41377
PF00627	UBA	7	9	7	8	6	8	9	9	9	7	7	9	8	7	8	6	8	7	6	6	6	6	6	9	7	8	6	0.0491637	0.343889	0.138983	0.0226591	1.31909	0.178972	poisson	1.1491	0.298954
PF00465	Fe-ADH	3	10	11	3	4	5	3	5	3	3	2	2	2	4	1	4	5	2	3	1	5	3	1	2	3	2	4	0.013437	0.181033	0.650788	0.00214145	5.48718	1.54327	negbin	1.91705	0.0922434
PF02176	zf-TRAF	0	0	0	0	0	0	1	1	1	1	1	1	0	0	0	1	1	2	1	1	1	2	1	0	1	1	0	0.0496472	0.346063	-0.916274	0.147405	0.384615	0.576923	zeroinfl_poisson	0.400007	0.553476
PF02872	5_nucleotid_C	2	1	1	2	1	1	1	1	1	3	3	0	1	1	3	2	1	2	2	2	1	1	2	2	2	2	2	0.0500951	0.347687	-0.30822	0.219831	0.558405	0.350626	poisson	0.734754	0.631287
PF03144	GTP_EFTU_D2	9	9	9	9	9	10	9	10	9	8	10	11	10	11	9	9	10	10	10	10	9	9	9	10	10	11	10	0.0500951	0.347687	-0.0647708	0.0439388	0.558405	0.0582121	poisson	0.937282	0.363675
PF10361	DUF2434	0	0	3	0	0	0	1	0	0	0	1	1	1	0	1	1	1	1	1	1	1	0	1	0	1	1	0	0.0501406	0.347687	-0.485565	0.395816	0.472934	0.751131	zeroinfl_poisson	0.615349	0.841285
PF00675	Peptidase_M16	6	5	6	5	5	5	5	6	6	6	6	7	6	5	6	6	6	6	7	6	4	6	6	5	6	6	6	0.0509634	0.347975	0.00119427	0.980868	0.430199	0.074938	poisson	1.00119	1
PF09206	ArabFuran-catal	0	0	0	0	0	5	0	1	0	1	1	1	0	0	1	1	0	1	1	1	0	1	0	1	2	1	1	0.0507901	0.347975	-0.284422	0.637315	1.04558	1.41154	zeroinfl_poisson	0.752449	0.994623
PF00536	SAM_1	2	2	2	3	2	1	4	1	2	1	1	4	1	3	1	2	2	1	1	2	1	1	1	1	1	2	1	0.0505847	0.347975	0.301078	0.12056	0.831909	0.488294	poisson	1.35131	0.499696
PF19278	Hydant_A_C	1	1	1	1	1	1	1	3	1	4	2	1	1	1	1	2	2	1	2	1	6	6	1	2	2	1	2	0.0503217	0.347975	-0.657581	0.0975072	2.00285	1.10361	poisson	0.518103	0.436197
PF15979	Glyco_hydro_115	0	0	1	0	0	1	0	1	1	2	0	1	0	0	1	2	3	3	1	1	2	0	4	0	1	3	1	0.0505534	0.347975	-0.522402	0.253596	1.30199	1.2122	poisson	0.593094	0.680444
PF18995	PRT6_C	2	2	1	2	2	1	1	1	1	1	1	1	1	2	1	1	1	1	1	1	0	1	1	2	1	1	1	0.0508241	0.347975	-0.00379207	0.984285	0.233618	0.197115	poisson	0.996215	1
PF01284	MARVEL	4	4	6	2	5	3	4	3	4	7	5	8	4	5	3	6	7	6	7	7	4	5	8	2	7	3	3	0.0504473	0.347975	-0.12264	0.411785	3.25641	0.666084	poisson	0.884582	0.855164
PF17897	VCPO_N	0	0	0	1	1	0	2	0	1	0	0	0	0	0	0	0	0	1	0	0	0	0	0	0	0	0	1	0.050661	0.347975	1.60941	0.0544055	0.276353	1.06593	zeroinfl_poisson	4.99985	0.405248
PF14388	DUF4419	1	0	0	0	0	1	1	0	0	0	1	1	0	1	4	2	3	1	4	0	0	1	4	0	3	1	0	0.0508783	0.347975	-1.47858	0.0237545	1.84046	1.71353	negbin	0.227961	0.304588
PF04185	Phosphoesterase	0	0	1	0	0	4	0	4	1	5	6	4	1	0	1	2	3	2	5	1	2	8	2	0	2	0	2	0.0516149	0.351824	-0.819493	0.0832521	4.60969	2.22253	negbin	0.440655	0.41377
PF00735	Septin	7	6	8	7	7	8	8	7	6	7	7	8	7	8	6	8	8	8	8	8	8	8	8	8	8	7	8	0.0523935	0.356525	-0.0776262	0.0443431	0.490028	0.0654989	poisson	0.92531	0.364013
PF05649	Peptidase_M13_N	0	0	1	0	0	0	0	0	0	1	0	1	0	1	0	1	0	1	0	0	2	1	2	0	0	1	0	0.0532294	0.358296	-1.7047	0.102648	0.410256	0.923077	zeroinfl_poisson	0.181827	0.445997
PF12867	DinB_2	0	1	0	0	0	0	0	0	0	1	1	0	1	1	0	3	0	2	0	0	0	1	1	0	1	0	0	0.0532796	0.358296	-1.79173	0.0852195	0.566952	1.17751	zeroinfl_poisson	0.166671	0.41377
PF13535	ATP-grasp_4	0	0	0	0	0	1	0	0	0	0	0	1	2	0	1	1	0	0	0	1	0	1	2	0	0	1	1	0.0532294	0.358296	-1.7047	0.102648	0.410256	0.923077	zeroinfl_poisson	0.181827	0.445997
PF14510	ABC_trans_N	4	5	6	4	4	5	4	6	4	9	5	8	5	4	4	12	5	5	6	4	9	13	6	4	5	11	6	0.0528084	0.358296	-0.229557	0.195264	6.72935	1.11468	poisson	0.794886	0.591701
PF01431	Peptidase_M13	0	0	1	0	0	0	0	0	0	1	0	1	0	1	0	1	0	1	0	0	2	1	2	0	0	1	0	0.0532294	0.358296	-1.7047	0.102648	0.410256	0.923077	zeroinfl_poisson	0.181827	0.445997
PF07061	Swi5	1	1	1	1	1	1	1	1	1	0	0	1	1	2	0	0	1	1	0	1	1	1	0	1	0	0	1	0.0529154	0.358296	-0.0521333	0.859188	0.276353	0.373077	poisson	0.949202	0.994623
PF02244	Propep_M14	1	0	0	0	0	0	0	0	0	0	1	0	2	0	1	0	1	1	2	1	0	0	1	0	1	0	0	0.0532294	0.358296	-1.7047	0.102648	0.410256	0.923077	zeroinfl_poisson	0.181827	0.445997
PF06766	Hydrophobin_2	1	0	2	1	1	0	1	0	1	0	5	2	0	1	3	1	2	3	1	1	1	0	1	3	8	5	6	0.0534727	0.358993	-1.12208	0.0175943	4.13105	2.23077	negbin	0.325601	0.270152
PF06824	Glyco_hydro_125	1	3	2	2	2	2	1	2	2	1	4	3	1	1	3	3	3	5	3	3	3	1	5	4	3	1	3	0.0537106	0.359987	-0.375308	0.0746333	1.41311	0.56946	poisson	0.687078	0.41377
PF09994	DUF2235	6	8	5	7	7	7	8	5	4	3	5	2	2	5	2	9	7	1	6	2	8	5	4	5	2	7	6	0.053861	0.360392	0.152615	0.439181	5.10256	0.998328	poisson	1.16488	0.885434
PF00565	SNase	6	5	12	5	5	5	6	4	5	4	5	5	5	4	5	5	4	6	5	4	4	5	4	4	6	4	5	0.0541541	0.361749	0.312077	0.00425132	2.37892	0.468838	poisson	1.36626	0.127095
PF00305	Lipoxygenase	0	0	2	0	0	1	0	0	0	0	0	3	0	0	1	1	1	1	2	1	0	1	2	1	1	0	3	0.0543704	0.36259	-1.09861	0.0781294	0.871795	1.12088	zeroinfl_poisson	0.333333	0.41377
PF16916	ZT_dimer	1	2	2	2	2	2	2	2	1	3	1	2	2	2	1	2	2	3	2	3	4	3	3	2	2	4	2	0.0550843	0.366741	-0.276937	0.0652636	0.618234	0.28292	poisson	0.758102	0.41377
PF17048	Ceramidse_alk_C	1	1	1	1	1	1	1	1	1	1	3	2	1	0	2	1	1	2	3	2	1	1	2	1	2	1	1	0.0554867	0.367588	0.02664	0.904387	0.461538	0.346154	poisson	1.027	0.994623
PF00246	Peptidase_M14	3	4	1	3	2	1	3	1	1	2	3	3	3	1	2	8	2	10	4	2	4	1	4	3	4	15	5	0.0553578	0.367588	-0.655998	0.0430259	9.56695	2.71903	negbin	0.518924	0.359087
PF04734	Ceramidase_alk	1	1	1	1	1	1	1	1	1	1	3	2	1	0	2	1	1	2	3	2	1	1	2	1	2	1	1	0.0554867	0.367588	0.02664	0.904387	0.461538	0.346154	poisson	1.027	0.994623
PF04229	GrpB	1	1	5	1	3	1	1	1	0	1	2	0	0	0	0	1	1	0	1	0	0	1	0	1	2	1	0	0.0561211	0.371177	1.18676	0.0246668	1.22507	1.32308	poisson	3.27644	0.307156
PF16488	ArgoL2	1	0	1	2	1	1	2	2	2	1	2	2	2	2	1	1	2	2	4	2	3	2	2	1	2	2	2	0.0562657	0.37152	-0.224338	0.232883	0.584046	0.335516	poisson	0.799045	0.649672
PF13741	MRP-S25	1	1	1	1	1	2	2	2	2	1	1	1	1	1	1	1	1	1	1	1	2	1	1	2	1	1	1	0.0585498	0.373675	0.288101	0.0260659	0.179487	0.146853	poisson	1.33389	0.316424
PF09649	CHZ	1	1	2	1	1	1	2	1	2	1	1	1	1	1	1	1	2	1	1	1	1	1	1	1	1	1	0	0.0569796	0.373675	0.456668	0.00121232	0.179487	0.161538	poisson	1.5788	0.0701622
PF05088	Bac_GDH	1	1	1	1	1	1	1	1	1	1	0	0	1	1	1	1	1	1	1	0	0	1	0	1	0	1	1	0.0585498	0.373675	0.231091	0.35261	0.179487	0.230769	poisson	1.25997	0.792569
PF01521	Fe-S_biosyn	2	2	2	2	2	2	2	2	2	1	2	1	1	1	2	2	2	2	2	2	1	2	1	2	2	2	2	0.0585498	0.373675	0.233903	0.0275997	0.179487	0.100962	poisson	1.26352	0.31878
PF13926	DUF4211	1	1	1	1	1	1	1	1	1	1	0	1	1	1	0	0	1	1	0	1	1	1	1	1	0	0	1	0.0585498	0.373675	0.0513375	0.813406	0.179487	0.230769	poisson	1.05268	0.994623
PF13672	PP2C_2	1	1	0	1	1	0	0	0	0	0	0	0	0	1	0	0	0	0	0	0	0	0	0	0	0	0	1	0.0585498	0.373675	1.38624	0.109451	0.179487	0.807692	zeroinfl_poisson	3.9998	0.467644
PF12009	Telomerase_RBD	1	1	1	1	1	1	1	1	1	1	1	1	0	1	1	1	1	0	1	1	0	1	1	0	1	0	0	0.0585498	0.373675	0.693067	0.00391893	0.179487	0.230769	poisson	1.99984	0.126959
PF08558	TRF	0	0	1	0	0	1	1	1	1	1	1	1	1	1	1	1	0	1	1	1	1	1	1	1	1	1	0	0.0585498	0.373675	0.14373	0.52074	0.179487	0.230769	poisson	1.15457	0.963549
PF13136	DUF3984	2	1	1	1	1	1	2	2	1	1	1	1	1	1	1	1	2	1	1	1	1	1	1	1	1	1	0	0.0569796	0.373675	0.4071	0.00400527	0.179487	0.161538	poisson	1.50245	0.126959
PF04912	Dynamitin	2	1	1	2	1	2	1	1	2	1	1	1	2	1	1	1	1	1	1	1	1	2	1	1	1	1	1	0.0585498	0.373675	0.250571	0.0588121	0.179487	0.146853	poisson	1.28476	0.41377
PF01067	Calpain_III	1	1	1	1	1	1	1	1	1	1	1	1	1	1	0	0	0	0	0	1	0	1	1	1	1	1	1	0.0585498	0.373675	0.321246	0.142487	0.179487	0.230769	poisson	1.37885	0.54414
PF06825	HSBP1	1	1	1	1	1	1	1	1	1	0	1	1	0	1	0	0	1	1	0	1	1	1	1	1	1	1	0	0.0585498	0.373675	0.354024	0.0912925	0.179487	0.230769	poisson	1.42479	0.424159
PF13579	Glyco_trans_4_4	0	0	1	0	0	0	0	0	0	0	1	0	1	0	0	1	1	0	1	0	0	1	0	1	1	1	0	0.0567793	0.373675	-1.50401	0.153618	0.242165	0.653846	zeroinfl_poisson	0.222237	0.558433
PF13847	Methyltransf_31	5	7	5	3	8	5	3	2	6	3	5	3	3	3	2	5	5	3	5	3	1	3	2	4	6	2	3	0.0581949	0.373675	0.313282	0.0687405	2.8718	0.738462	poisson	1.36791	0.41377
PF01713	Smr	2	2	2	2	2	1	1	1	1	2	2	2	2	2	2	2	2	2	2	1	2	2	2	1	2	2	2	0.0585498	0.373675	-0.310755	0.00646292	0.179487	0.100962	poisson	0.732893	0.165817
PF01558	POR	1	1	1	1	1	1	1	1	1	1	1	1	1	1	0	1	0	0	1	1	0	1	1	0	0	1	1	0.0585498	0.373675	0.521551	0.0204401	0.179487	0.230769	poisson	1.68464	0.286304
PF07367	FB_lectin	0	0	0	0	0	0	0	0	0	0	1	0	1	0	0	1	0	0	1	1	0	0	1	0	0	0	0	0.0585498	0.373675	-9.4631	0.885145	0.179487	0.807692	zeroinfl_poisson	7.76656e-05	0.994623
PF07063	DUF1338	0	0	0	0	0	0	0	0	0	0	1	0	0	0	0	1	0	1	1	0	0	1	1	0	0	0	0	0.0585498	0.373675	-9.4631	0.885145	0.179487	0.807692	zeroinfl_poisson	7.76656e-05	0.994623
PF14611	SLS	0	0	1	0	0	1	1	1	1	0	1	1	1	1	1	1	1	1	1	1	0	1	1	1	1	1	1	0.0585498	0.373675	-0.0451626	0.84213	0.179487	0.230769	poisson	0.955842	0.994623
PF13462	Thioredoxin_4	1	1	1	1	1	1	1	1	1	0	0	1	1	1	1	1	0	1	1	1	1	0	1	1	0	0	1	0.0585498	0.373675	0.2762	0.210532	0.179487	0.230769	poisson	1.31811	0.617012
PF00448	SRP54	2	2	2	2	2	2	2	2	2	2	3	2	2	2	2	2	2	3	3	3	2	2	3	2	3	2	2	0.0585498	0.373675	-0.0290285	0.725888	0.179487	0.0807692	poisson	0.971389	0.994623
PF02317	Octopine_DH	0	0	0	0	0	0	0	0	0	0	1	1	0	0	0	0	0	2	1	0	0	1	0	0	1	0	0	0.0596634	0.375368	-9.92811	0.896781	0.276353	1.06593	zeroinfl_poisson	4.87841e-05	0.994623
PF01419	Jacalin	0	0	0	0	0	0	0	0	0	0	2	0	0	0	1	1	0	0	1	2	0	0	0	0	0	1	0	0.0603328	0.375368	-9.20478	0.853531	0.37037	1.25	zeroinfl_poisson	0.000100557	0.994623
PF20511	PMI_typeI_cat	2	3	2	2	2	2	3	2	2	2	2	2	1	4	0	2	2	1	1	2	2	2	2	2	1	2	2	0.0595722	0.375368	0.0216195	0.893044	0.532764	0.276627	poisson	1.02185	0.994623
PF00566	RabGAP-TBC	11	12	11	11	11	14	12	12	12	12	13	12	12	10	13	13	12	13	13	13	11	12	13	12	13	13	12	0.059994	0.375368	0.0285208	0.411287	0.823362	0.0677767	poisson	1.02893	0.854572
PF07885	Ion_trans_2	4	8	6	6	4	6	4	6	4	0	2	4	0	4	2	3	6	2	4	4	3	2	4	4	2	2	2	0.000834925	0.0597568	0.497912	0.00423464	3.62678	0.999215	poisson	1.64528	0.127095
PF15892	BNR_4	0	0	0	0	0	0	0	0	0	0	0	1	0	0	0	2	0	1	0	1	1	0	1	0	0	0	0	0.0596634	0.375368	-9.92811	0.896781	0.276353	1.06593	zeroinfl_poisson	4.87841e-05	0.994623
PF00108	Thiolase_N	7	10	10	8	8	7	7	6	7	9	7	6	7	7	5	6	7	6	6	6	7	8	6	7	7	8	7	0.0603012	0.375368	0.0604421	0.377077	1.41026	0.198317	poisson	1.06231	0.822751
PF11702	DUF3295	1	1	1	1	1	1	1	1	1	1	5	2	1	1	2	1	1	1	4	1	1	1	1	1	2	2	1	0.0604072	0.375368	-0.0960408	0.756072	0.94302	0.67004	poisson	0.908427	0.994623
PF01479	S4	6	4	3	5	5	4	4	4	4	4	4	4	4	3	3	4	4	4	3	4	4	4	4	4	3	4	4	0.0589729	0.375368	0.0607078	0.359655	0.421652	0.106398	poisson	1.06259	0.798812
PF01210	NAD_Gly3P_dh_N	1	1	1	1	1	1	1	1	1	2	1	2	1	1	1	1	1	3	2	1	1	2	1	1	2	1	1	0.0596634	0.375368	-0.139909	0.409568	0.276353	0.219457	poisson	0.869438	0.852261
PF17171	GST_C_6	1	2	4	2	2	2	2	2	2	2	1	2	2	1	1	2	3	2	2	1	1	1	0	2	1	1	2	0.060404	0.375368	0.246399	0.153846	0.60114	0.352843	poisson	1.27941	0.558755
PF04667	Endosulfine	1	1	1	1	1	1	1	1	1	1	1	1	1	1	1	2	1	1	3	2	1	2	1	1	2	3	1	0.0603328	0.375368	-0.0904312	0.674558	0.37037	0.285714	poisson	0.913537	0.994623
PF01154	HMG_CoA_synt_N	1	1	1	1	1	1	1	1	1	1	1	2	1	2	1	1	2	1	2	1	5	2	1	1	1	1	1	0.0596634	0.375368	-0.621556	0.026278	0.692308	0.519231	poisson	0.537108	0.318035
PF20173	DUF6539	1	0	1	0	1	0	1	0	0	0	1	1	1	2	1	1	2	1	2	0	1	1	1	1	1	0	0	0.060206	0.375368	-0.855884	0.0544311	0.410256	0.527473	poisson	0.424907	0.405248
PF13343	SBP_bac_6	0	0	0	0	0	0	0	0	0	0	0	1	0	0	0	1	0	2	0	0	2	1	0	0	1	0	0	0.0603328	0.375368	-9.20478	0.853531	0.37037	1.25	zeroinfl_poisson	0.000100557	0.994623
PF00652	Ricin_B_lectin	0	0	0	0	0	0	0	0	0	0	3	1	0	0	1	0	1	1	1	0	0	0	0	0	0	0	0	0.0596634	0.375368	-11.7246	0.946817	0.447293	1.50962	negbin	8.09214e-06	0.994623
PF04820	Trp_halogenase	0	0	0	0	0	0	0	0	0	0	1	2	0	0	1	0	0	1	1	0	0	0	0	0	3	0	0	0.0604072	0.375368	-9.47756	0.860364	0.538462	1.61538	negbin	7.65504e-05	0.994623
PF01968	Hydantoinase_A	1	1	2	1	1	1	1	4	1	6	3	3	3	1	1	4	4	2	7	2	9	7	2	3	5	2	3	0.00240618	0.0988441	-0.94553	0.00280987	4.80627	1.62212	negbin	0.388473	0.109401
PF00210	Ferritin	1	0	0	1	0	0	2	0	0	0	0	0	0	0	0	0	0	0	0	0	0	0	0	0	0	1	0	0.0607927	0.376976	2.08138	0.0681919	0.233618	1.26154	zeroinfl_poisson	8.01551	0.41377
PF07426	Dynactin_p22	0	0	1	0	0	0	1	0	1	0	0	1	1	1	0	1	1	1	1	1	1	1	0	1	1	0	1	0.0611716	0.377194	-0.772986	0.22747	0.250712	0.423077	zeroinfl_poisson	0.461633	0.644901
PF17645	Amdase	0	0	1	1	1	1	0	1	1	0	0	0	0	0	0	0	1	0	0	0	1	1	0	1	0	0	1	0.0611716	0.377194	0.87544	0.148253	0.250712	0.615385	zeroinfl_poisson	2.39993	0.553476
PF11522	Pik1	0	0	0	0	0	1	0	1	1	0	1	1	0	0	1	0	1	1	1	1	1	0	1	1	1	1	1	0.0611716	0.377194	-0.772986	0.22747	0.250712	0.423077	zeroinfl_poisson	0.461633	0.644901
PF10306	FLILHELTA	1	1	1	1	1	2	1	1	1	0	1	0	1	0	1	1	1	1	1	1	1	1	0	1	1	1	1	0.0621256	0.377272	0.437439	0.0421583	0.179487	0.201923	poisson	1.54874	0.3563
PF12537	GPHR_N	1	1	1	1	1	2	1	1	1	0	1	1	0	1	0	1	1	1	1	1	1	0	1	1	1	1	1	0.0621256	0.377272	0.308316	0.102024	0.179487	0.201923	poisson	1.36113	0.445997
PF00775	Dioxygenase_C	1	7	4	2	3	5	3	3	5	10	5	7	2	4	2	6	6	4	7	4	13	8	4	7	6	4	3	0.0613631	0.377272	-0.471788	0.043334	7	1.4	poisson	0.623886	0.360907
PF02894	GFO_IDH_MocA_C	7	9	16	7	7	7	7	5	4	9	4	4	1	1	3	9	7	4	4	3	7	10	4	4	10	5	4	0.0616757	0.377272	0.396546	0.0383537	10.3077	1.71795	negbin	1.48668	0.350343
PF13875	DUF4202	1	1	2	1	1	1	1	1	1	1	1	1	1	0	0	1	1	0	1	1	1	1	1	1	0	1	1	0.0621256	0.377272	0.325648	0.0768302	0.179487	0.201923	poisson	1.38493	0.41377
PF00187	Chitin_bind_1	0	2	1	2	1	5	5	5	4	7	5	9	1	3	3	7	11	18	4	1	7	4	6	1	7	6	1	0.0615652	0.377272	-0.702846	0.0279049	14.8462	3.18132	negbin	0.495174	0.31878
PF10294	Methyltransf_16	8	8	12	9	8	8	7	8	9	5	5	9	6	6	5	8	7	9	8	8	6	6	8	8	9	8	8	0.0617084	0.377272	0.191251	0.0131317	2.39601	0.31404	poisson	1.21076	0.236962
PF12430	ABA_GPCR	1	1	1	1	1	2	1	1	1	0	1	1	0	1	0	1	1	1	1	1	1	0	1	1	1	1	1	0.0621256	0.377272	0.308316	0.102024	0.179487	0.201923	poisson	1.36113	0.445997
PF01920	Prefoldin_2	4	4	5	4	4	4	4	4	4	4	4	4	4	3	3	4	4	4	3	4	3	4	4	4	4	4	4	0.0621256	0.377272	0.103868	0.0171894	0.179487	0.0461538	poisson	1.10945	0.268987
PF04695	Pex14_N	2	2	4	2	2	2	2	2	2	2	2	2	2	1	2	2	2	2	2	2	2	2	2	1	2	1	1	0.0621256	0.377272	0.392759	0.000333393	0.301994	0.156805	poisson	1.48106	0.0342352	*
PF02779	Transket_pyr	4	6	7	5	4	7	8	5	6	6	4	5	4	4	4	5	5	5	4	4	6	5	4	5	6	5	5	0.0623693	0.377608	0.249547	0.00129268	1.17949	0.230769	poisson	1.28344	0.0709936
PF00923	TAL_FSA	1	1	2	1	2	1	2	1	2	4	1	2	1	2	1	2	3	2	2	2	4	3	1	1	4	3	2	0.0622996	0.377608	-0.381618	0.074248	0.960114	0.489115	poisson	0.682756	0.41377
PF02259	FAT	3	4	3	3	3	3	3	3	3	3	4	3	4	3	3	4	4	3	4	4	2	4	4	3	4	4	3	0.0634314	0.38253	-0.039176	0.589715	0.319088	0.0946746	poisson	0.961581	0.994623
PF04408	HA2	10	10	10	11	10	10	9	9	10	9	9	10	10	9	6	10	9	10	9	9	8	10	9	10	10	9	10	0.0633821	0.38253	0.0322177	0.434275	0.871795	0.0923077	poisson	1.03274	0.879528
PF13489	Methyltransf_23	17	16	33	23	20	13	23	15	12	20	17	22	24	19	12	49	34	21	28	36	46	24	24	21	27	27	19	0.0346554	0.300209	-0.305644	0.0300602	85.5641	3.59849	negbin	0.736649	0.321536
PF17784	Sulfotransfer_4	6	4	12	3	9	9	9	12	4	3	8	2	0	6	1	8	5	4	4	1	8	5	1	5	12	1	7	0.0409983	0.322831	0.548694	0.0255076	12.7208	2.30511	negbin	1.73099	0.310588
PF00133	tRNA-synt_1	6	6	8	6	6	5	6	5	5	7	8	7	5	6	4	6	11	8	8	7	7	6	7	6	7	9	5	0.0638401	0.383161	-0.136715	0.144717	2.17949	0.332464	poisson	0.872219	0.548471
PF11380	Stealth_CR2	1	2	1	1	1	0	0	0	0	0	0	0	0	0	0	0	0	0	0	0	0	0	0	0	0	0	0	0.000703601	0.0547915	12.2212	0.925147	0.25641	1.15385	zeroinfl_poisson	203043	0.994623
PF16884	ADH_N_2	3	4	4	4	4	4	1	2	2	3	2	2	1	2	2	3	3	3	2	2	3	3	2	2	3	2	3	0.0637538	0.383161	0.081253	0.578408	0.780627	0.296858	poisson	1.08465	0.994623
PF01591	6PF2K	4	6	5	4	4	6	5	4	4	5	4	5	4	4	3	4	4	4	4	4	4	4	4	4	4	5	3	0.0646625	0.386817	0.1879	0.00330996	0.507123	0.119064	poisson	1.20671	0.121649
PF17872	AAA_lid_10	1	1	1	1	1	2	1	1	2	2	2	2	1	1	2	1	2	1	2	2	1	1	2	1	2	2	2	0.0656021	0.38788	-0.10118	0.486264	0.259259	0.175	poisson	0.90377	0.927364
PF05300	MIC19_MIC25	0	0	0	0	0	1	1	1	0	0	0	0	0	0	0	0	1	0	0	0	0	0	0	0	0	0	0	0.0660983	0.38788	1.79163	0.120752	0.131054	0.884615	zeroinfl_poisson	5.9992	0.499696
PF10235	Cript	0	0	1	0	0	0	1	0	0	1	0	1	1	0	1	0	0	1	1	1	0	1	1	0	1	1	0	0.0656021	0.38788	-1.01158	0.188182	0.259259	0.538462	zeroinfl_poisson	0.363643	0.577656
PF04000	Sas10_Utp3	2	2	3	2	3	3	3	3	3	3	3	3	3	3	3	3	3	3	3	3	3	3	3	3	3	2	3	0.0660983	0.38788	-0.0474707	0.373776	0.131054	0.045954	poisson	0.953638	0.819237
PF16487	ArgoMid	0	1	1	1	1	1	0	1	1	0	0	1	1	0	0	0	0	0	1	1	0	1	1	1	0	0	0	0.0656021	0.38788	0.693142	0.194721	0.259259	0.5	zeroinfl_poisson	1.99999	0.590948
PF06628	Catalase-rel	2	3	7	3	2	3	3	2	2	4	3	6	2	4	2	4	4	2	4	3	3	6	4	3	4	5	3	0.0655965	0.38788	-0.11957	0.46601	1.79487	0.521092	poisson	0.887302	0.91154
PF14608	zf-CCCH_2	0	1	3	1	1	2	1	0	1	2	2	2	1	2	1	1	2	1	2	2	1	1	2	2	2	2	1	0.0657256	0.38788	-0.260657	0.22269	0.487179	0.337278	poisson	0.770545	0.637666
PF11500	Cut12	0	0	1	1	0	1	1	1	1	1	1	1	1	0	1	1	1	1	1	1	1	1	1	1	1	1	1	0.0660983	0.38788	0.00476829	0.978794	0.131054	0.153846	poisson	1.00478	1
PF12804	NTP_transf_3	1	0	0	0	0	1	1	0	0	0	0	0	0	0	0	0	0	1	0	0	0	0	0	0	0	0	0	0.0660983	0.38788	1.79163	0.120752	0.131054	0.884615	zeroinfl_poisson	5.9992	0.499696
PF05195	AMP_N	2	2	3	3	2	3	3	3	3	3	3	3	3	2	3	3	3	3	3	3	3	3	3	3	3	3	3	0.0660983	0.38788	0.00144585	0.979127	0.131054	0.045954	poisson	1.00145	1
PF17292	POB3_N	0	1	1	1	1	0	1	1	0	1	1	1	1	1	1	1	1	1	1	1	1	1	1	1	1	0	1	0.0660983	0.38788	-0.449198	0.0392735	0.131054	0.153846	poisson	0.63814	0.350343
PF10163	EnY2	0	0	1	0	0	1	0	1	0	0	0	0	0	0	0	0	0	0	0	0	0	0	0	1	0	0	0	0.0660983	0.38788	1.79163	0.120752	0.131054	0.884615	zeroinfl_poisson	5.9992	0.499696
PF05843	Suf	1	2	1	1	2	1	1	1	2	1	1	1	1	1	1	1	1	1	1	1	1	1	2	1	1	1	1	0.0660983	0.38788	0.203351	0.0906539	0.131054	0.114144	poisson	1.2255	0.423263
PF00122	E1-E2_ATPase	18	18	15	20	13	13	20	16	15	21	23	18	17	15	16	25	13	21	26	19	17	21	19	16	22	20	15	0.0665195	0.389629	-0.00283495	0.973506	12.2564	0.672608	poisson	0.997169	1
PF13254	DUF4045	1	1	1	1	1	1	1	1	1	1	1	1	1	1	2	2	1	2	2	2	1	2	2	0	2	2	0	0.0665908	0.389629	0.206705	0.346859	0.353276	0.280543	poisson	1.22962	0.785481
PF09159	Ydc2-catalyt	1	1	3	1	1	1	1	1	1	1	0	1	1	1	0	0	1	1	0	2	1	1	1	1	0	0	1	0.0671827	0.392519	0.287289	0.275186	0.410256	0.461538	poisson	1.33281	0.705216
PF10428	SOG2	1	1	1	1	1	2	1	2	2	1	2	2	1	1	2	2	2	2	4	3	0	2	3	2	2	2	1	0.0678766	0.395996	0.0608404	0.77639	0.678063	0.397993	poisson	1.06273	0.994623
PF02953	zf-Tim10_DDP	4	5	5	4	2	4	4	4	4	3	3	4	4	1	4	4	3	4	3	4	4	4	3	4	4	4	3	0.0681935	0.397267	0.246565	0.00803476	0.692308	0.188811	poisson	1.27962	0.189337
PF18271	GH131_N	0	0	0	0	0	1	0	1	2	1	0	2	0	0	0	1	4	7	0	3	3	1	6	1	0	2	1	0.068415	0.397979	-1.38597	0.0316587	3.46154	2.59615	negbin	0.25008	0.330273
PF01237	Oxysterol_BP	7	7	12	8	7	7	5	6	7	6	5	7	5	7	6	9	9	6	6	6	5	4	6	6	5	7	7	0.0699697	0.406432	0.0952845	0.332705	2.55841	0.388073	poisson	1.09997	0.765985
PF13418	Kelch_4	5	3	6	4	3	5	5	5	3	3	6	10	2	5	4	10	5	8	9	6	6	3	6	5	10	10	4	0.0710666	0.412207	-0.0765217	0.669984	5.8661	1.0489	poisson	0.926333	0.994623
PF01554	MatE	6	8	6	6	8	7	6	6	7	4	4	4	3	12	2	10	4	6	6	6	4	8	8	6	2	5	6	0.071255	0.412702	0.0523486	0.75644	5.07123	0.855769	poisson	1.05374	0.994623
PF00485	PRK	1	1	5	1	1	1	1	2	2	2	2	2	1	1	1	2	2	2	2	2	2	3	3	1	4	2	3	0.0716414	0.414341	-0.0138729	0.951146	0.994302	0.516272	poisson	0.986223	0.994623
PF01966	HD	1	2	4	4	2	7	2	7	4	4	2	2	2	2	1	2	3	1	3	1	2	3	1	2	5	1	2	0.0720546	0.414347	0.65622	0.00366379	2.76923	1.03846	poisson	1.92749	0.126959
PF12273	RCR	2	2	3	2	2	2	2	2	2	1	2	2	1	2	2	2	2	2	2	2	1	1	2	3	1	1	2	0.0720559	0.414347	0.126438	0.28627	0.2849	0.153846	poisson	1.13478	0.715854
PF06155	GBBH-like_N	1	1	1	1	1	0	0	1	2	1	2	2	2	1	2	1	2	2	1	2	0	2	0	1	2	1	1	0.071752	0.414347	-0.345135	0.168694	0.487179	0.398601	poisson	0.708125	0.564947
PF00132	Hexapep	5	3	4	6	4	5	4	3	5	4	6	5	3	4	1	3	3	3	3	3	4	3	5	4	2	4	3	0.0720546	0.414347	0.168177	0.159824	1.33333	0.352941	poisson	1.18315	0.564947
PF00557	Peptidase_M24	7	9	9	8	9	10	9	10	9	11	9	11	9	8	9	10	12	10	12	8	10	11	8	11	11	8	11	0.0729558	0.417724	-0.118955	0.0380059	1.78917	0.186516	poisson	0.887848	0.350343
PF17107	SesA	4	1	6	2	2	1	1	4	4	1	1	4	0	5	0	3	5	0	1	0	0	3	1	0	4	0	1	0.0728178	0.417724	0.544714	0.144339	3.53846	1.76923	negbin	1.72412	0.54756
PF00650	CRAL_TRIO	5	5	6	5	5	4	5	5	5	10	9	5	5	4	8	7	5	5	9	5	5	9	5	5	6	7	5	0.0728796	0.417724	-0.0694751	0.579431	2.79487	0.474601	poisson	0.932883	0.994623
PF06742	DUF1214	0	1	3	3	1	1	0	0	0	0	0	0	0	0	0	1	0	0	2	0	0	0	0	0	1	0	1	0.073214	0.418604	1.26736	0.0377357	0.797721	1.53846	negbin	3.55146	0.350343
PF13359	DDE_Tnp_4	0	0	0	1	3	1	0	0	0	0	0	0	0	0	0	0	0	0	0	0	0	0	0	2	0	0	0	0.0735316	0.419821	1.60706	0.150933	0.507123	1.95604	negbin	4.9881	0.553476
PF16558	AZUL	1	1	1	1	1	0	1	2	2	1	2	2	2	1	2	1	1	2	2	2	1	1	2	1	2	2	1	0.0745291	0.424911	-0.00239047	0.98891	0.327635	0.232794	poisson	0.997612	1
PF17056	KRE1	0	1	1	2	1	0	1	0	0	0	0	0	1	1	0	0	1	0	0	0	0	0	0	1	0	0	0	0.0751557	0.427875	1.09864	0.0887642	0.319088	0.861538	zeroinfl_poisson	3.00008	0.423
PF00023	Ank	3	2	6	1	3	1	4	2	3	4	5	6	5	10	1	7	9	4	15	3	1	8	4	2	14	5	0	0.04927	0.344031	-0.737024	0.0170908	14.2764	3.01142	negbin	0.478536	0.268494
PF17829	GH115_C	0	0	1	0	0	1	0	1	1	1	0	1	0	0	1	2	3	3	1	1	1	0	3	0	1	3	1	0.0758045	0.430594	-0.367141	0.406607	1.03704	1.07692	poisson	0.692712	0.84852
PF01222	ERG4_ERG24	3	3	2	3	3	2	3	3	2	3	3	4	4	4	3	4	2	3	4	2	5	3	2	3	5	5	2	0.0761244	0.431551	-0.212706	0.0928563	0.900285	0.285973	poisson	0.808394	0.428062
PF08493	AflR	0	0	2	0	0	0	1	1	0	4	0	0	1	1	0	1	5	2	2	0	1	4	2	1	2	0	0	0.0762758	0.431798	-1.17954	0.0477392	1.94872	1.75385	negbin	0.307421	0.37846
PF08543	Phos_pyr_kin	1	1	2	1	1	2	2	2	2	1	4	2	2	1	2	2	2	2	3	2	2	2	1	2	3	2	2	0.0764572	0.432215	-0.00861444	0.957596	0.487179	0.257919	poisson	0.991423	0.995176
PF03188	Cytochrom_B561	2	3	6	4	7	5	2	4	3	0	3	3	3	3	3	2	4	2	1	2	1	2	5	2	6	3	4	0.0776046	0.438084	0.328691	0.107466	2.66952	0.847964	poisson	1.38915	0.462911
PF08601	PAP1	2	6	5	2	3	2	1	4	2	1	2	1	1	2	1	3	2	2	2	3	2	1	3	2	2	2	2	0.078398	0.440801	0.396018	0.0467797	1.4302	0.633039	poisson	1.4859	0.374649
PF17111	Helo_like_N	4	6	17	10	7	2	5	2	4	4	0	3	1	13	0	7	14	2	1	3	1	3	4	0	4	12	0	0.0783464	0.440801	0.651696	0.108872	21.641	4.52952	negbin	1.91879	0.466524
PF11976	Rad60-SLD	2	2	3	2	5	4	2	2	3	2	2	3	2	1	2	2	2	2	2	2	2	2	2	3	3	2	2	0.0784159	0.440801	0.276603	0.0218406	0.615385	0.263736	poisson	1.31864	0.296504
PF13695	zf-3CxxC	0	0	0	1	0	0	0	0	0	1	2	1	1	0	0	2	0	2	0	0	0	1	2	0	0	0	0	0.0786989	0.441772	-1.79619	0.0913753	0.566952	1.17751	zeroinfl_poisson	0.16593	0.424159
PF01435	Peptidase_M48	2	2	2	2	2	3	2	3	4	1	3	3	1	2	2	2	2	2	2	2	1	2	2	2	2	2	2	0.078839	0.44194	0.350061	0.0024024	0.410256	0.194332	poisson	1.41915	0.0982044
PF03798	TRAM_LAG1_CLN8	3	4	5	3	5	4	4	4	4	3	4	4	3	3	4	4	4	3	3	3	3	4	3	4	5	3	3	0.0790323	0.442404	0.179774	0.0145539	0.461538	0.125874	poisson	1.19695	0.248097
PF00909	Ammonium_transp	4	4	9	4	4	4	4	4	4	4	2	3	2	5	2	4	6	3	2	4	4	3	10	4	2	3	4	0.0792043	0.442749	0.109101	0.571312	3.46154	0.865385	poisson	1.11527	0.994623
PF08030	NAD_binding_6	9	11	12	12	9	11	11	10	11	10	14	13	7	9	7	15	12	12	12	10	11	14	12	14	14	16	14	0.0808842	0.45151	-0.0981421	0.24234	5.17949	0.448225	poisson	0.90652	0.66267
PF00385	Chromo	5	7	5	4	9	5	4	6	5	25	9	6	9	10	6	7	5	13	8	9	4	3	7	4	7	6	6	0.0815499	0.453961	-0.342082	0.101924	17.7721	2.47343	negbin	0.71029	0.445997
PF00690	Cation_ATPase_N	11	9	8	8	7	8	10	7	9	12	14	10	9	8	9	15	7	12	15	8	7	13	10	7	13	13	9	0.0815499	0.453961	-0.00582565	0.959597	6.60969	0.665901	poisson	0.994191	0.996065
PF09351	DUF1993	1	1	1	0	1	1	1	1	1	1	2	1	0	0	1	3	1	2	1	2	2	2	1	2	3	2	0	0.0820304	0.456003	-0.0404451	0.889065	0.660969	0.524887	poisson	0.960362	0.994623
PF08612	Med20	1	2	1	1	1	0	1	0	0	1	0	0	1	1	0	0	1	0	0	0	1	1	0	0	0	0	0	0.0821572	0.456075	0.847304	0.127766	0.336182	0.698225	zeroinfl_poisson	2.33335	0.511609
PF00081	Sod_Fe_N	2	1	1	1	1	2	2	2	1	2	2	1	1	1	2	2	2	2	2	2	1	2	2	2	2	3	2	0.0828374	0.459215	-0.0534312	0.713731	0.293447	0.172241	poisson	0.947971	0.994623
PF11578	DUF3237	2	3	9	3	2	6	1	4	8	2	1	3	2	3	0	5	3	3	2	2	1	1	4	1	4	1	3	0.0832645	0.460309	0.61463	0.0113982	4.45584	1.52288	negbin	1.84897	0.229453
PF03476	MOSC_N	4	4	4	4	4	5	4	5	4	4	4	4	3	4	2	4	3	3	4	3	3	5	3	6	4	2	5	0.0831966	0.460309	0.0312903	0.762693	0.823362	0.213757	poisson	1.03178	0.994623
PF13912	zf-C2H2_6	0	0	0	0	0	1	0	0	0	0	2	2	0	1	1	0	1	0	2	0	0	0	0	0	1	0	1	0.0834763	0.460394	-1.70298	0.105167	0.487179	1.09615	zeroinfl_poisson	0.18214	0.453988
PF00326	Peptidase_S9	4	3	7	4	4	5	5	5	4	9	7	6	6	6	3	10	4	6	6	4	4	5	7	5	6	3	7	0.0835096	0.460394	-0.141775	0.302086	3.0114	0.560743	poisson	0.867816	0.730566
PF01722	BolA	2	2	2	2	2	3	3	3	3	1	3	3	2	0	3	3	3	3	3	3	3	4	3	3	3	3	3	0.0837486	0.460815	0.0844681	0.524675	0.626781	0.238353	poisson	1.08814	0.967256
PF02752	Arrestin_C	4	4	4	4	4	4	5	4	4	6	3	3	3	4	3	5	5	3	4	3	3	4	3	4	3	4	4	0.0838159	0.460815	0.0653072	0.44972	0.592593	0.153846	poisson	1.06749	0.897191
PF01735	PLA2_B	2	5	11	4	3	6	2	5	4	3	3	4	2	3	2	7	2	2	5	2	4	2	2	3	3	3	4	0.084508	0.463984	0.454224	0.0250355	4.0114	1.10518	poisson	1.57495	0.307156
PF12708	Pectate_lyase_3	6	4	10	6	6	6	6	5	5	14	14	8	2	4	8	6	5	7	10	11	10	12	12	4	19	6	6	0.0847837	0.464861	-0.37044	0.0515245	14.9772	1.90747	negbin	0.690431	0.39168
PF02137	A_deamin	1	1	1	1	1	2	1	1	1	1	1	1	1	0	1	1	1	1	1	1	0	0	1	1	1	1	1	0.0875745	0.466754	0.478609	0.00482623	0.148148	0.16	poisson	1.61383	0.135299
PF19304	PGDH_inter	1	2	1	1	1	1	1	1	1	0	1	1	1	1	0	1	1	1	1	0	1	1	1	1	1	1	1	0.0875745	0.466754	0.109295	0.523072	0.148148	0.16	poisson	1.11549	0.96643
PF04515	Choline_transpo	2	3	2	2	2	2	2	2	2	2	2	1	1	2	2	2	2	2	2	2	1	2	2	2	2	2	2	0.0875745	0.466754	0.132416	0.135255	0.148148	0.0769231	poisson	1.14158	0.530167
PF04969	CS	4	4	5	4	4	4	4	4	4	4	4	3	3	4	3	4	4	4	4	4	4	4	4	4	4	4	4	0.0875745	0.466754	0.0589727	0.155001	0.148148	0.0377358	poisson	1.06075	0.55942
PF01221	Dynein_light	1	1	1	1	1	1	2	1	1	0	1	1	1	0	1	1	1	1	0	1	1	1	1	1	1	1	1	0.0875745	0.466754	0.399679	0.013279	0.148148	0.16	poisson	1.49135	0.237037
PF10521	Tti2	1	1	1	2	1	1	1	1	1	1	1	1	1	1	1	1	1	1	1	1	0	1	1	1	1	0	0	0.0875745	0.466754	0.389537	0.0185873	0.148148	0.16	poisson	1.4763	0.275781
PF00046	Homeodomain	3	3	5	3	3	4	4	4	4	2	5	5	4	3	5	5	8	5	6	5	3	4	4	3	5	4	4	0.0862756	0.466754	-0.0339077	0.781931	1.46439	0.349898	poisson	0.966661	0.994623
PF02492	cobW	3	3	3	7	3	3	3	3	3	5	4	3	4	2	3	5	3	5	5	3	4	4	3	3	5	5	5	0.0871429	0.466754	-0.126681	0.368747	1.25641	0.332579	poisson	0.881014	0.813885
PF17733	DUF5572	1	2	1	1	1	1	1	1	1	1	1	1	1	1	0	1	1	1	1	1	0	1	0	1	1	1	1	0.0875745	0.466754	0.188769	0.263811	0.148148	0.16	poisson	1.20776	0.692152
PF00692	dUTPase	1	1	1	1	1	1	1	1	1	1	1	1	1	1	0	1	2	1	2	1	2	2	1	2	2	1	2	0.087161	0.466754	-0.536452	0.00823237	0.25641	0.20979	poisson	0.584819	0.192859
PF03828	PAP_assoc	3	3	3	3	3	3	3	4	3	2	2	3	3	3	3	3	3	3	3	3	3	2	3	3	3	3	3	0.0875745	0.466754	0.0844609	0.113158	0.148148	0.0506329	poisson	1.08813	0.478732
PF13537	GATase_7	3	3	3	3	2	4	3	3	2	3	3	2	1	2	3	4	1	2	3	2	3	1	3	2	3	2	1	0.085529	0.466754	0.463889	0.00218177	0.720798	0.290471	poisson	1.59025	0.0929806
PF00638	Ran_BP1	4	3	3	4	4	2	3	2	3	3	3	4	3	3	2	3	2	3	2	3	3	3	2	2	2	1	1	0.085529	0.466754	0.188466	0.108201	0.678063	0.25079	poisson	1.2074	0.464582
PF01341	Glyco_hydro_6	0	0	0	0	0	1	0	1	1	2	0	1	0	0	0	1	2	3	0	3	1	1	4	0	1	4	0	0.0859732	0.466754	-1.38299	0.0328831	1.5755	1.63609	negbin	0.250827	0.334842
PF05160	DSS1_SEM1	1	1	1	1	1	2	1	1	1	1	1	1	0	1	1	1	1	1	1	1	1	1	1	1	1	0	0	0.0875745	0.466754	0.416144	0.0116547	0.148148	0.16	poisson	1.5161	0.230667
PF01761	DHQ_synthase	2	2	2	2	2	2	2	2	2	2	4	2	1	2	2	2	1	2	1	1	2	1	1	2	1	2	2	0.087161	0.466754	0.127174	0.386095	0.387464	0.213501	poisson	1.13561	0.832004
PF00533	BRCT	4	3	5	4	3	3	6	4	3	7	6	6	4	3	5	5	9	8	6	3	5	4	3	3	4	10	4	0.0865288	0.466754	-0.132881	0.416559	3.69516	0.767456	poisson	0.875569	0.861196
PF01220	DHquinase_II	1	2	1	1	1	1	1	1	1	1	0	1	0	1	0	1	1	1	1	1	1	1	1	1	1	1	1	0.0875745	0.466754	0.12103	0.480673	0.148148	0.16	poisson	1.12866	0.926648
PF00631	G-gamma	1	1	2	1	1	1	1	1	1	1	1	1	1	0	1	1	1	1	1	1	1	1	1	0	1	0	1	0.0875745	0.466754	0.478845	0.00415168	0.148148	0.16	poisson	1.61421	0.126959
PF07950	MCP1_TM	1	1	1	1	1	1	1	1	1	1	2	1	2	0	2	1	1	2	2	1	1	2	2	1	1	1	1	0.087161	0.466754	0.000722047	0.996835	0.25641	0.20979	poisson	1.00072	1
PF05493	ATP_synt_H	1	2	1	1	0	1	1	1	1	0	1	1	1	0	0	0	0	1	0	1	1	1	0	1	1	1	1	0.0859657	0.466754	0.427416	0.112287	0.276353	0.373077	poisson	1.53329	0.476506
PF01633	Choline_kinase	2	2	2	2	2	3	2	2	2	2	3	2	3	2	3	3	2	2	4	2	2	3	4	2	2	3	2	0.0878703	0.467708	-0.010197	0.930877	0.404558	0.168047	poisson	0.989855	0.994623
PF04387	PTPLA	1	1	1	1	1	1	1	1	1	1	1	1	1	1	1	2	1	2	1	1	1	1	1	2	1	2	2	0.0928247	0.467976	-0.339943	0.0235373	0.156695	0.132212	poisson	0.711811	0.304162
PF13641	Glyco_tranf_2_3	4	3	3	5	3	3	5	3	4	2	4	2	4	3	3	3	3	2	3	2	4	3	4	4	1	3	3	0.0922996	0.467976	0.145725	0.21661	0.849003	0.266547	poisson	1.15688	0.625145
PF03069	FmdA_AmdA	1	1	1	1	1	1	1	1	1	1	3	3	3	1	0	1	1	1	3	1	1	3	1	3	5	1	1	0.0887559	0.467976	-0.464666	0.135905	1.25641	0.807692	poisson	0.628345	0.530637
PF03935	SKN1_KRE6_Sbg1	1	1	1	1	1	2	1	2	2	2	0	2	1	1	0	0	2	0	0	0	1	1	0	2	0	0	2	0.0905235	0.467976	0.00416087	0.989992	0.652422	0.677515	poisson	1.00417	1
PF18565	Glyco_hydro2_C5	0	0	0	0	0	0	0	0	0	1	0	0	0	0	0	0	1	1	0	0	0	0	1	0	0	0	1	0.0928247	0.467976	-12.9575	0.9749	0.156695	0.846154	zeroinfl_poisson	2.35848e-06	1
PF13679	Methyltransf_32	1	1	1	1	1	1	1	1	1	1	2	1	1	1	3	2	1	1	2	1	1	2	1	1	1	1	1	0.0939242	0.467976	-0.0730751	0.702227	0.25641	0.20979	poisson	0.929531	0.994623
PF17047	SMP_LBD	0	1	0	0	1	1	0	1	1	0	0	1	0	0	0	1	0	1	0	0	0	0	1	0	0	0	0	0.0952765	0.467976	0.916171	0.172022	0.230769	0.692308	zeroinfl_poisson	2.4997	0.564947
PF09668	Asp_protease	1	1	1	1	1	1	1	1	1	1	1	1	1	1	1	1	1	0	1	1	0	1	1	0	0	1	0	0.0928247	0.467976	0.576086	0.00499523	0.156695	0.192308	poisson	1.77906	0.136728
PF03492	Methyltransf_7	0	0	0	0	0	0	0	0	0	0	2	0	0	0	0	1	1	0	1	0	0	0	0	0	1	0	0	0.0939242	0.467976	-9.51234	0.887348	0.25641	1.15385	zeroinfl_poisson	7.39337e-05	0.994623
PF12519	MDM10	2	2	2	1	2	2	2	2	2	2	1	2	1	2	2	1	1	1	2	2	2	1	1	2	2	1	2	0.0952765	0.467976	0.131411	0.269483	0.230769	0.138462	poisson	1.14044	0.700441
PF01855	POR_N	1	1	1	1	1	1	1	1	1	1	0	1	1	1	0	0	1	1	0	1	1	1	1	1	0	1	1	0.0928247	0.467976	0.0371993	0.849411	0.156695	0.192308	poisson	1.0379	0.994623
PF10503	Esterase_PHB	0	0	0	0	0	2	0	1	2	1	0	1	0	0	0	3	6	3	0	4	1	0	7	2	1	4	1	0.0928512	0.467976	-1.21434	0.0461773	3.71795	2.57396	negbin	0.296906	0.374466
PF11093	Mitochondr_Som1	1	1	1	1	1	1	0	1	1	0	0	1	1	0	1	1	0	1	0	1	0	0	1	1	1	0	1	0.0952765	0.467976	0.438304	0.141777	0.230769	0.346154	poisson	1.55008	0.5435
PF07933	DUF1681	0	0	0	0	0	1	1	1	1	0	1	1	1	0	1	1	1	1	1	1	1	0	0	1	1	1	1	0.0952765	0.467976	-0.110775	0.714753	0.230769	0.346154	poisson	0.895141	0.994623
PF00782	DSPc	8	13	8	7	13	7	6	9	6	7	7	7	8	6	5	7	10	5	5	7	4	7	8	8	6	5	9	0.09325	0.467976	0.0388778	0.757684	4.61538	0.629371	poisson	1.03964	0.994623
PF19527	DUF6055	0	0	0	0	0	0	0	0	0	0	0	0	0	0	0	1	1	1	0	0	0	0	1	0	0	1	0	0.0928247	0.467976	-12.9575	0.9749	0.156695	0.846154	zeroinfl_poisson	2.35848e-06	1
PF18017	SAM_4	0	0	0	0	0	0	0	0	0	0	1	1	0	0	1	0	0	0	1	0	0	1	0	0	0	0	0	0.0928247	0.467976	-12.9575	0.9749	0.156695	0.846154	zeroinfl_poisson	2.35848e-06	1
PF04218	CENP-B_N	0	0	0	0	0	1	1	1	1	1	0	1	1	1	1	1	1	1	1	0	1	0	1	1	1	1	0	0.0952765	0.467976	-0.106791	0.712159	0.230769	0.346154	poisson	0.898713	0.994623
PF03051	Peptidase_C1_2	1	1	1	1	1	1	1	1	1	1	0	1	0	1	0	1	1	1	1	1	1	0	0	1	1	1	1	0.0928247	0.467976	0.145055	0.476127	0.156695	0.192308	poisson	1.1561	0.921878
PF01261	AP_endonuc_2	4	5	10	3	3	5	4	4	3	4	5	4	2	3	1	4	3	2	4	3	3	7	3	4	3	3	3	0.0938479	0.467976	0.345311	0.0406863	2.8718	0.760181	poisson	1.41243	0.350724
PF13933	HRXXH	1	1	0	1	0	0	1	0	1	1	1	1	1	1	0	1	1	1	2	0	1	1	1	1	0	2	1	0.0937952	0.467976	-0.659373	0.0624186	0.310541	0.381119	poisson	0.517175	0.41377
PF00817	IMS	5	5	4	5	5	4	4	4	4	5	4	4	5	4	4	4	4	4	4	4	3	3	4	4	4	4	5	0.0937952	0.467976	0.0155189	0.790907	0.310541	0.0742001	poisson	1.01564	0.994623
PF00155	Aminotran_1_2	14	16	21	17	19	17	16	15	14	24	18	22	19	14	13	21	18	17	23	13	21	29	15	18	30	21	17	0.0880662	0.467976	-0.116454	0.238589	19.1738	1.03126	poisson	0.890071	0.657349
PF05903	Peptidase_C97	1	1	1	1	1	2	2	2	2	1	2	2	1	1	2	2	2	2	2	2	2	1	2	2	2	2	2	0.0952765	0.467976	-0.0212992	0.862981	0.230769	0.138462	poisson	0.978926	0.994623
PF15786	PET117	1	1	1	1	1	1	1	1	1	0	1	1	1	0	1	0	1	1	1	1	1	1	1	1	1	0	0	0.0928247	0.467976	0.468486	0.0180134	0.156695	0.192308	poisson	1.59757	0.272309
PF00626	Gelsolin	3	3	4	3	3	3	4	4	3	7	6	3	3	4	6	6	3	6	5	2	4	6	3	3	3	6	4	0.0912443	0.467976	-0.108325	0.462719	1.91738	0.470629	poisson	0.897336	0.909834
PF16670	PI-PLC-C1	0	0	0	0	0	0	0	0	1	0	0	0	0	0	1	0	1	0	1	0	1	0	0	1	1	1	1	0.0952765	0.467976	-1.3863	0.191208	0.230769	0.692308	zeroinfl_poisson	0.249999	0.58205
PF16866	PHD_4	0	0	0	0	0	1	1	1	1	1	1	1	1	1	1	1	1	0	1	1	0	1	0	1	1	0	1	0.0952765	0.467976	-0.245026	0.445332	0.230769	0.346154	poisson	0.782684	0.892
PF10906	Mrx7	1	1	1	1	1	1	1	0	1	0	1	1	1	0	0	1	0	0	0	1	1	1	1	0	1	1	0	0.0952765	0.467976	0.786106	0.00751566	0.230769	0.346154	poisson	2.19483	0.182507
PF02990	EMP70	2	2	2	2	2	2	2	2	2	1	2	2	2	2	2	1	2	2	2	2	2	2	1	2	2	1	1	0.0928247	0.467976	0.140277	0.113109	0.156695	0.0863422	poisson	1.15059	0.478732
PF01504	PIP5K	3	2	2	3	2	2	3	2	2	3	2	2	3	3	2	4	3	3	2	3	4	2	3	3	2	3	3	0.0900653	0.467976	-0.275417	0.0113007	0.396011	0.150596	poisson	0.759256	0.22864
PF09825	BPL_N	1	1	1	1	1	1	1	1	1	1	2	1	1	1	2	2	1	1	2	1	1	1	1	1	1	1	2	0.0928247	0.467976	-0.200191	0.196593	0.156695	0.132212	poisson	0.818574	0.594181
PF03950	tRNA-synt_1c_C	2	2	2	2	2	2	2	2	2	2	3	2	2	2	3	2	3	2	4	2	2	3	2	2	2	2	2	0.0939242	0.467976	-0.0910168	0.358077	0.25641	0.115385	poisson	0.913002	0.798812
PF12828	PXB	2	2	2	2	2	2	2	2	2	2	2	1	1	1	2	2	2	2	2	2	2	1	2	1	2	2	2	0.0928247	0.467976	0.249225	0.0109011	0.156695	0.0863422	poisson	1.28303	0.227164
PF13454	NAD_binding_9	0	0	0	0	0	0	0	0	0	0	1	0	0	0	1	0	0	0	0	0	1	0	1	1	0	0	0	0.0928247	0.467976	-12.9575	0.9749	0.156695	0.846154	zeroinfl_poisson	2.35848e-06	1
PF01058	Oxidored_q6	1	1	1	1	1	1	1	1	1	1	1	1	2	1	1	2	1	2	2	1	2	1	1	1	1	1	1	0.0928247	0.467976	-0.176587	0.211153	0.156695	0.132212	poisson	0.838126	0.617312
PF02911	Formyl_trans_C	0	0	0	0	0	0	0	0	0	0	1	0	0	0	1	3	0	0	2	0	0	0	0	0	0	1	0	0.0945835	0.467976	-10.5567	0.91424	0.524217	1.76923	negbin	2.60186e-05	0.994623
PF00764	Arginosuc_synth	1	1	1	1	1	1	1	1	1	1	2	2	1	1	2	2	1	1	5	1	1	1	1	1	1	1	1	0.0939242	0.467976	-0.0718476	0.80057	0.678063	0.523077	poisson	0.930673	0.994623
PF08732	HIM1	0	0	1	0	1	1	1	1	0	1	0	1	0	0	0	0	0	0	0	1	0	0	0	0	0	0	1	0.0952765	0.467976	0.916171	0.172022	0.230769	0.692308	zeroinfl_poisson	2.4997	0.564947
PF04388	Hamartin	0	0	0	0	0	1	1	1	1	0	1	1	0	0	1	1	1	1	1	1	1	0	1	1	1	1	1	0.0952765	0.467976	-0.0521212	0.86334	0.230769	0.346154	poisson	0.949214	0.994623
PF10336	DUF2420	1	1	1	1	1	1	1	1	1	0	1	1	1	1	1	1	1	1	1	0	0	1	0	1	1	0	1	0.0928247	0.467976	0.222818	0.276559	0.156695	0.192308	poisson	1.24959	0.705216
PF06248	Zw10	0	0	0	0	0	0	0	0	0	1	0	1	1	0	0	0	0	1	0	0	0	1	0	0	0	0	0	0.0928247	0.467976	-12.9575	0.9749	0.156695	0.846154	zeroinfl_poisson	2.35848e-06	1
PF02885	Glycos_trans_3N	0	0	1	0	0	2	1	1	1	1	1	1	1	0	1	1	1	1	1	1	2	1	1	1	1	1	1	0.0934537	0.467976	-0.00745586	0.974738	0.25641	0.288462	poisson	0.992572	1
PF00719	Pyrophosphatase	1	1	1	2	1	1	1	1	1	2	2	1	1	1	1	2	1	1	2	2	1	1	2	1	3	2	1	0.0918238	0.467976	-0.0561608	0.77199	0.319088	0.232848	poisson	0.945387	0.994623
PF08540	HMG_CoA_synt_C	1	1	1	1	1	1	1	1	1	1	1	2	1	1	1	1	3	1	2	1	4	3	1	1	1	1	1	0.0948032	0.467976	-0.548864	0.0313052	0.615385	0.461538	poisson	0.577606	0.329156
PF04178	Got1	2	2	2	2	2	2	2	2	2	1	2	2	2	0	2	2	1	2	0	2	1	2	2	2	2	2	2	0.0944736	0.467976	0.331915	0.0199051	0.353276	0.202946	poisson	1.39363	0.282785
PF10445	DUF2456	0	0	0	0	0	0	0	0	0	0	0	0	0	0	0	1	0	1	0	0	0	0	1	0	1	1	0	0.0928247	0.467976	-12.9575	0.9749	0.156695	0.846154	zeroinfl_poisson	2.35848e-06	1
PF07958	DUF1688	1	1	1	1	1	1	1	1	1	2	1	1	1	1	1	2	1	1	1	1	1	3	1	1	2	2	1	0.0939242	0.467976	-0.137667	0.449939	0.25641	0.20979	poisson	0.871389	0.897191
PF10340	Say1_Mug180	0	0	0	0	0	0	0	0	0	0	0	0	0	0	1	0	0	0	0	1	0	0	1	0	4	1	0	0.0939242	0.467976	-10.4541	0.919988	0.678063	2.28846	negbin	2.88302e-05	0.994623
PF03097	BRO1	2	2	2	2	2	2	2	2	2	3	2	2	2	3	3	2	2	2	3	2	2	2	2	3	2	2	2	0.0928247	0.467976	-0.172771	0.0283519	0.156695	0.071708	poisson	0.84133	0.31878
PF16782	SIL1	0	0	0	0	0	0	0	0	0	0	0	1	0	0	1	1	0	1	0	0	0	0	0	0	1	0	0	0.0928247	0.467976	-12.9575	0.9749	0.156695	0.846154	zeroinfl_poisson	2.35848e-06	1
PF03596	Cad	0	0	0	0	0	0	0	0	0	0	1	0	0	0	0	1	0	1	1	0	0	0	0	0	1	0	0	0.0928247	0.467976	-12.9575	0.9749	0.156695	0.846154	zeroinfl_poisson	2.35848e-06	1
PF00840	Glyco_hydro_7	0	0	0	0	0	5	0	3	2	3	0	3	0	0	3	2	4	5	0	6	2	2	7	0	2	6	1	0.0917299	0.467976	-0.203386	0.647873	4.91738	2.37088	negbin	0.815963	0.994623
PF01127	Sdh_cyt	1	1	1	1	1	1	1	1	1	1	2	1	2	1	1	2	1	1	1	1	1	1	1	2	1	1	2	0.0928247	0.467976	-0.371842	0.0158202	0.156695	0.132212	poisson	0.689463	0.257625
PF03641	Lysine_decarbox	1	1	1	1	1	1	1	1	1	2	1	1	1	1	2	1	1	1	1	1	1	1	1	2	1	2	2	0.0928247	0.467976	-0.364398	0.0179769	0.156695	0.132212	poisson	0.694614	0.272309
PF00141	peroxidase	3	4	4	2	3	6	5	5	5	4	6	4	3	5	3	8	6	12	5	4	12	4	5	4	9	10	6	0.0889527	0.467976	-0.246174	0.229389	6.87179	1.26217	poisson	0.781786	0.645317
PF06439	3keto-disac_hyd	0	0	0	0	0	0	0	0	0	0	1	0	0	0	4	0	0	1	1	0	0	0	0	0	4	0	0	0.0944736	0.467976	-10.8447	0.910562	1.17379	2.88112	negbin	1.95084e-05	0.994623
PF02298	Cu_bind_like	0	0	0	0	0	0	0	0	0	0	0	0	0	0	0	1	0	0	1	1	0	0	0	0	1	1	0	0.0928247	0.467976	-12.9575	0.9749	0.156695	0.846154	zeroinfl_poisson	2.35848e-06	1
PF03595	SLAC1	4	6	12	11	8	7	5	3	3	4	2	4	4	2	2	9	6	4	3	4	4	8	4	3	5	5	5	0.0890536	0.467976	0.359506	0.0619853	6.76353	1.33296	poisson	1.43262	0.41377
PF12825	DUF3818	3	3	3	3	3	3	3	3	3	1	3	1	1	1	3	3	3	3	3	3	3	1	3	3	3	3	3	0.0928247	0.467976	0.252322	0.0670816	0.626781	0.238353	poisson	1.28701	0.41377
PF01817	CM_2	0	0	0	0	0	0	0	0	0	0	1	0	1	0	0	1	1	0	0	0	0	1	0	0	0	0	0	0.0928247	0.467976	-12.9575	0.9749	0.156695	0.846154	zeroinfl_poisson	2.35848e-06	1
PF15370	NOPCHAP1	1	1	1	1	0	1	1	1	1	1	0	1	1	1	0	0	1	0	0	1	1	1	0	1	0	0	1	0.0952765	0.467976	0.0394088	0.891313	0.230769	0.346154	poisson	1.0402	0.994623
PF12550	GCR1_C	0	0	0	0	0	0	0	0	0	0	0	0	3	0	0	1	0	1	0	0	0	0	0	0	1	2	0	0.0945835	0.467976	-10.5567	0.91424	0.524217	1.76923	negbin	2.60186e-05	0.994623
PF07350	DUF1479	1	1	1	1	1	1	2	1	1	1	1	1	1	1	0	3	1	2	2	2	2	2	3	2	1	3	1	0.0956972	0.469467	-0.149868	0.502922	0.564103	0.390533	poisson	0.860821	0.945428
PF02597	ThiS	0	1	2	1	1	1	2	1	2	1	1	1	1	0	1	1	1	1	1	1	1	1	1	1	1	0	1	0.0960598	0.47067	0.535501	0.00201972	0.230769	0.230769	poisson	1.7083	0.0916252
PF00571	CBS	11	11	10	11	11	13	12	12	10	10	13	12	11	9	14	12	14	11	12	13	12	13	12	13	14	11	11	0.0962329	0.470942	-0.0273022	0.567382	1.71795	0.145864	poisson	0.973067	0.994623
PF11960	DUF3474	0	0	0	0	0	1	0	1	0	1	2	0	0	0	1	0	0	1	1	0	1	0	1	1	1	2	0	0.0966127	0.472224	-1.09865	0.150317	0.413105	0.796703	zeroinfl_poisson	0.33332	0.553476
PF08241	Methyltransf_11	8	11	14	13	12	14	7	13	9	7	9	9	5	8	6	13	10	12	11	7	6	10	12	9	13	11	12	0.0976094	0.476514	0.192241	0.0803068	7.03704	0.701107	poisson	1.21196	0.41377
PF01323	DSBA	4	4	6	6	6	7	5	4	3	6	3	4	3	2	2	4	4	4	5	3	4	4	2	6	6	4	6	0.0978836	0.477272	0.125863	0.363828	2	0.461538	poisson	1.13413	0.806136
PF00096	zf-C2H2	22	22	31	23	18	31	25	28	29	31	27	33	29	20	21	43	27	32	28	36	19	31	32	27	44	28	31	0.0981792	0.478132	0.00769285	0.936933	40.2564	1.41526	poisson	1.00772	0.994623
PF04321	RmlD_sub_bind	1	1	1	1	1	0	1	1	1	1	1	2	1	1	1	2	1	2	1	2	1	0	2	0	2	2	1	0.0984236	0.47874	-0.0456313	0.832513	0.361823	0.315136	poisson	0.955394	0.994623
PF00920	ILVD_EDD	4	5	3	4	4	4	2	4	4	4	2	2	2	2	1	3	2	3	2	2	5	5	4	3	4	4	4	0.0987543	0.479766	0.101654	0.505071	1.27635	0.391608	poisson	1.107	0.94724
PF00733	Asn_synthase	4	3	3	3	4	4	4	5	4	5	4	2	1	6	3	3	2	4	3	2	3	3	4	2	4	3	3	0.100007	0.484679	0.228519	0.100093	1.16524	0.345731	poisson	1.25674	0.444046
PF03435	Sacchrp_dh_NADP	2	2	2	2	2	2	2	3	2	2	3	2	2	4	1	4	2	2	3	2	3	3	2	3	3	2	3	0.0999739	0.484679	-0.289843	0.0315546	0.481481	0.2	poisson	0.748381	0.330046
PF06371	Drf_GBD	2	2	4	2	2	2	2	2	2	2	2	2	2	1	1	2	2	2	1	2	1	1	2	2	3	2	2	0.100284	0.485433	0.290669	0.0190669	0.378917	0.196746	poisson	1.33732	0.276746
PF00403	HMA	9	12	11	16	9	6	13	9	6	10	7	8	10	7	6	8	9	6	9	9	11	10	8	6	7	8	6	0.100455	0.485674	0.199521	0.054856	5.89174	0.674055	poisson	1.22082	0.406198
PF11625	DUF3253	0	0	0	0	0	2	1	2	2	0	0	0	0	0	0	0	0	0	0	0	1	0	0	2	0	0	1	0.100813	0.486818	1.19688	0.0977979	0.558405	1.37063	zeroinfl_poisson	3.30977	0.436765
PF00201	UDPGT	3	2	5	2	2	5	5	3	4	5	7	10	1	2	4	11	5	8	10	4	4	3	5	2	6	6	3	0.101095	0.487592	0.0910232	0.693128	6.90883	1.46881	poisson	1.09529	0.994623
PF00125	Histone	6	8	8	11	6	6	8	7	7	6	5	7	16	5	5	6	4	6	6	6	7	5	7	29	8	6	7	0.101246	0.487735	-0.000952665	0.996385	23.2934	3.02367	negbin	0.999048	1
PF01663	Phosphodiest	3	3	7	3	5	6	4	7	5	3	5	4	3	4	4	2	5	4	5	3	4	4	4	3	3	3	3	0.101487	0.488305	0.359902	0.00122024	1.5755	0.390261	poisson	1.43319	0.0701622
PF01226	Form_Nir_trans	0	1	1	4	4	4	0	3	2	1	1	1	0	0	0	2	2	0	1	1	3	1	1	3	0	0	1	0.101998	0.490178	0.335764	0.405599	1.78063	1.29938	poisson	1.39901	0.847147
PF02449	Glyco_hydro_42	1	0	2	0	0	1	1	2	0	0	0	0	0	0	0	1	0	0	0	0	1	0	0	1	0	1	1	0.102887	0.493858	1.02963	0.0786947	0.410256	0.923077	zeroinfl_poisson	2.80004	0.41377
PF16177	ACAS_N	3	4	5	3	4	4	4	4	4	4	3	3	3	3	2	4	5	4	4	4	3	4	3	3	3	2	4	0.103208	0.494808	0.132467	0.123204	0.564103	0.158654	poisson	1.14164	0.505144
PF18313	TLP1_add_C	1	1	2	1	1	1	0	1	1	1	1	1	1	0	0	1	1	0	1	0	0	2	0	1	0	0	1	0.103671	0.49643	0.273891	0.40888	0.353276	0.476923	poisson	1.31507	0.85178
PF01408	GFO_IDH_MocA	12	18	25	12	12	15	16	11	9	17	11	8	4	6	7	17	15	10	7	6	14	17	7	9	21	14	11	0.10413	0.497253	0.263676	0.0858609	25.1225	2.04927	negbin	1.30171	0.415409
PF03372	Exo_endo_phos	8	9	7	6	7	5	6	7	6	6	9	6	7	5	8	9	10	9	9	9	5	7	9	6	10	10	8	0.104105	0.497253	-0.0767492	0.423999	2.64387	0.351648	poisson	0.926122	0.867991
PF00581	Rhodanese	6	8	8	6	6	9	10	8	11	8	13	8	9	7	8	12	10	8	11	9	6	10	13	9	12	8	9	0.104215	0.497253	0.0219453	0.829109	4.19088	0.467578	poisson	1.02219	0.994623
PF00732	GMC_oxred_N	11	19	14	10	15	22	10	23	19	29	11	33	5	16	6	21	31	27	19	9	45	30	34	21	19	25	22	0.104449	0.497692	-0.342947	0.0663337	91.1026	4.50507	negbin	0.709676	0.41377
PF00561	Abhydrolase_1	19	33	44	24	31	35	24	45	29	23	25	29	14	20	14	37	30	26	26	13	35	22	24	23	53	21	26	0.104555	0.497692	0.217846	0.0887547	90.4046	3.27641	negbin	1.2434	0.423
PF02985	HEAT	0	0	0	0	0	1	0	0	1	0	1	1	1	0	1	1	1	0	1	0	1	0	2	0	0	1	0	0.105135	0.499254	-1.0116	0.188188	0.336182	0.698225	zeroinfl_poisson	0.363638	0.577656
PF02040	ArsB	0	1	0	0	0	1	0	0	0	0	0	1	1	1	2	0	1	0	1	0	0	1	0	1	1	0	1	0.105135	0.499254	-1.0116	0.188188	0.336182	0.698225	zeroinfl_poisson	0.363638	0.577656
PF01965	DJ-1_PfpI	4	5	4	2	6	3	6	2	3	3	8	6	4	4	3	7	7	7	10	4	3	13	4	3	10	5	3	0.105257	0.499254	-0.147397	0.513983	7.2849	1.41505	poisson	0.862952	0.959461
PF14342	DUF4396	0	0	0	3	0	0	0	0	0	0	1	0	1	0	0	1	1	0	1	0	0	1	0	1	1	1	0	0.106801	0.505981	-0.443654	0.545737	0.487179	1.09615	zeroinfl_poisson	0.641687	0.98242
PF00009	GTP_EFTU	15	15	16	15	15	15	15	15	15	13	15	15	15	14	14	15	15	15	15	14	14	15	16	15	15	15	15	0.108232	0.511378	0.0327607	0.0520806	0.361823	0.0243622	poisson	1.0333	0.394395
PF04161	Arv1	0	1	1	1	1	1	1	1	1	2	1	1	1	0	1	1	1	1	4	1	1	2	1	1	2	2	1	0.108232	0.511378	-0.0257752	0.928062	0.541311	0.456731	poisson	0.974554	0.994623
PF18566	Ldi	0	1	4	0	3	0	0	1	0	1	0	0	0	0	0	0	0	0	0	0	2	0	0	0	1	0	0	0.108323	0.511378	1.46182	0.048298	1.02849	2.13609	negbin	4.31382	0.380122
PF04140	ICMT	1	0	1	1	1	1	1	1	1	1	3	1	1	1	2	2	1	1	1	1	0	3	2	1	1	1	1	0.108688	0.512496	-0.0603402	0.814933	0.464387	0.391827	poisson	0.941444	0.994623
PF12752	SUZ	1	1	1	1	1	1	1	1	1	1	2	1	2	1	1	2	2	2	2	2	0	1	2	1	1	1	0	0.109419	0.513525	0.0552604	0.787578	0.333333	0.272727	poisson	1.05682	0.994623
PF14612	Ino80_Iec3	1	1	1	1	1	1	1	1	1	1	2	1	1	1	0	2	1	2	2	2	1	1	2	0	2	2	1	0.109419	0.513525	0.0799515	0.706581	0.333333	0.272727	poisson	1.08323	0.994623
PF01253	SUI1	3	3	3	3	3	3	3	3	3	2	2	3	3	3	2	3	4	2	2	2	4	3	2	3	2	3	3	0.109419	0.513525	-0.0423194	0.648587	0.333333	0.12	poisson	0.958564	0.994623
PF03417	AAT	1	1	1	1	1	1	1	1	1	2	1	1	1	0	0	1	1	0	0	0	1	2	0	1	0	0	1	0.109419	0.513525	0.154994	0.610966	0.333333	0.428571	poisson	1.16765	0.994623
PF05199	GMC_oxred_C	9	20	14	10	15	23	11	20	18	25	13	30	5	12	6	22	33	23	18	10	36	28	33	20	20	25	19	0.110014	0.515714	-0.300188	0.0878538	69.9259	3.64479	negbin	0.740679	0.421488
PF06330	TRI5	0	0	0	0	0	1	0	0	0	2	3	2	0	0	0	3	0	0	1	0	0	2	0	0	2	0	0	0.110279	0.516353	-2.0397	0.0666786	1.01994	1.72115	negbin	0.130067	0.41377
PF03061	4HBT	6	9	14	7	11	7	7	8	7	9	7	7	7	4	6	5	8	7	7	6	6	8	7	6	7	7	11	0.110673	0.517591	0.138717	0.194186	4.02564	0.540758	poisson	1.1488	0.589771
PF01171	ATP_bind_3	2	2	2	2	2	2	2	2	2	2	3	2	2	2	3	3	2	4	3	3	1	2	2	2	3	3	1	0.111507	0.520884	0.100954	0.452873	0.430199	0.190416	poisson	1.10623	0.898187
PF08038	Tom7	0	0	0	1	1	0	1	0	0	1	1	1	1	0	1	1	1	1	0	1	0	0	1	1	0	0	1	0.113515	0.52233	-0.692984	0.283006	0.25641	0.461538	zeroinfl_poisson	0.500082	0.71447
PF05502	Dynactin_p62	2	1	3	1	1	2	1	2	1	1	1	1	1	1	1	1	1	1	1	1	2	1	1	2	1	1	2	0.113519	0.52233	0.121607	0.487835	0.293447	0.226374	poisson	1.12931	0.927364
PF00313	CSD	0	0	1	0	1	2	0	0	1	0	0	0	0	0	1	1	0	0	1	0	0	0	0	0	0	0	0	0.113519	0.52233	1.20396	0.0992777	0.293447	0.990385	zeroinfl_poisson	3.3333	0.441405
PF05241	EBP	3	3	4	3	3	3	2	3	3	4	4	5	3	2	3	4	3	4	4	3	2	4	3	3	4	3	4	0.112457	0.52233	-0.0618511	0.504141	0.524217	0.159032	poisson	0.940023	0.94683
PF03259	Robl_LC7	0	0	0	0	0	0	1	1	0	0	1	1	0	0	1	1	1	1	0	1	1	0	0	0	1	0	1	0.113515	0.52233	-0.916274	0.236848	0.25641	0.576923	zeroinfl_poisson	0.400007	0.655165
PF03850	Tfb4	2	2	1	2	2	1	1	1	1	1	1	1	1	1	0	1	1	1	1	2	1	1	2	1	1	2	1	0.113771	0.52233	0.141053	0.418231	0.25641	0.20979	poisson	1.15149	0.861829
PF08669	GCV_T_C	2	2	2	2	2	1	2	1	2	2	2	1	1	1	1	2	1	2	2	1	1	2	1	2	1	1	2	0.113515	0.52233	0.142463	0.317028	0.25641	0.164835	poisson	1.15311	0.748613
PF00013	KH_1	22	20	23	20	21	20	20	21	21	17	20	20	22	22	20	20	21	20	19	21	20	18	19	20	21	19	21	0.112355	0.52233	0.0189061	0.470118	1.60114	0.0788883	poisson	1.01909	0.916444
PF17811	JHD	1	1	1	0	1	1	0	1	1	1	0	0	1	1	0	0	1	0	0	0	1	1	0	1	0	0	1	0.113515	0.52233	0.559616	0.279572	0.25641	0.461538	zeroinfl_poisson	1.75	0.710188
PF20571	DUF6780	1	1	1	1	1	0	1	0	0	0	0	1	1	0	0	0	0	1	0	1	0	1	1	0	0	0	0	0.113515	0.52233	0.693146	0.229929	0.25641	0.576923	zeroinfl_poisson	2	0.645477
PF07000	DUF1308	0	0	0	0	0	1	0	1	1	1	1	1	1	0	0	0	1	1	1	0	1	1	0	1	1	0	1	0.113515	0.52233	-0.692984	0.283006	0.25641	0.461538	zeroinfl_poisson	0.500082	0.71447
PF08501	Shikimate_dh_N	3	5	9	3	3	7	4	3	3	3	1	3	2	2	3	7	3	4	3	4	2	4	4	3	3	3	3	0.112574	0.52233	0.508136	0.00387182	2.8661	0.79778	poisson	1.66219	0.126959
PF00588	SpoU_methylase	1	1	1	1	1	2	2	2	2	1	1	1	1	1	1	1	2	1	1	1	0	1	1	2	1	1	2	0.113771	0.52233	0.227629	0.172005	0.25641	0.20979	poisson	1.25562	0.564947
PF03067	LPMO_10	0	0	0	1	0	1	0	1	1	3	0	2	0	0	0	2	2	3	0	1	1	3	2	1	0	2	0	0.113507	0.52233	-1.06518	0.0611723	1.11396	1.1568	zeroinfl_poisson	0.344666	0.41377
PF04909	Amidohydro_2	8	12	21	10	9	7	5	9	7	9	6	9	4	5	5	9	11	6	9	5	13	8	7	5	8	4	7	0.112732	0.52233	0.300457	0.0515428	12.2251	1.51411	negbin	1.35048	0.39168
PF17112	Tom6	0	0	0	0	0	1	0	1	1	1	0	0	0	0	0	0	0	0	0	0	0	0	0	1	0	0	0	0.181253	0.524399	1.09862	0.228815	0.156695	0.846154	zeroinfl_poisson	3.00001	0.645317
PF04239	DUF421	0	0	0	0	0	0	0	1	0	0	0	0	0	0	0	0	0	0	0	0	0	0	0	0	0	0	0	0.181665	0.524399	8.95298	0.885572	0.037037	1	zeroinfl_poisson	7730.92	0.994623
PF08616	SPA	1	1	1	1	1	1	2	1	1	1	1	1	1	1	1	1	1	1	1	1	0	1	1	1	1	1	1	0.156967	0.524399	0.302198	0.00662244	0.076923	0.0769231	poisson	1.35283	0.166852
PF01471	PG_binding_1	0	2	1	1	1	0	0	0	0	0	0	0	0	2	0	0	0	1	1	0	0	0	0	0	0	0	0	0.14913	0.524399	0.893596	0.203486	0.384615	1.15385	zeroinfl_poisson	2.4439	0.605795
PF08598	Sds3	2	2	2	2	2	2	1	2	2	2	2	2	2	2	2	3	2	2	2	2	2	2	2	2	2	2	2	0.156967	0.524399	-0.110951	0.0749283	0.076923	0.0384615	poisson	0.894983	0.41377
PF08145	BOP1NT	1	2	1	1	1	1	1	1	1	1	1	1	1	1	1	1	1	1	1	1	1	1	1	1	1	1	1	0.181665	0.524399	0.0437754	0.574709	0.037037	0.0357143	poisson	1.04475	0.994623
PF07808	RED_N	1	1	0	1	1	0	1	1	1	1	1	2	1	1	1	1	1	0	1	1	1	1	1	1	1	1	1	0.169131	0.524399	-0.34265	0.0720647	0.148148	0.16	poisson	0.709887	0.41377
PF01936	NYN	0	0	0	0	0	1	0	0	0	1	1	0	0	1	0	1	0	0	1	0	0	0	1	0	0	1	0	0.152789	0.524399	-1.25271	0.241228	0.216524	0.730769	zeroinfl_poisson	0.285729	0.661111
PF07247	AATase	1	1	2	1	1	1	1	2	0	1	1	3	1	0	0	6	3	2	3	2	0	4	1	1	3	2	2	0.162346	0.524399	-0.225224	0.526311	1.84615	1.10769	poisson	0.798337	0.967257
PF00476	DNA_pol_A	1	1	1	2	1	1	1	1	1	1	1	1	1	1	1	1	1	1	1	1	1	1	1	1	1	1	1	0.181665	0.524399	0.0455935	0.563225	0.037037	0.0357143	poisson	1.04665	0.994623
PF04832	SOUL	0	2	0	0	0	0	0	0	0	0	0	0	0	0	0	0	0	0	0	0	0	0	0	0	0	0	0	0.181665	0.524399	9.83583	0.885619	0.148148	2	negbin	18691.6	0.994623
PF08311	Mad3_BUB1_I	1	1	1	1	1	0	1	1	1	1	1	1	1	1	1	1	1	1	1	1	1	1	1	1	1	1	1	0.181665	0.524399	-0.160793	0.0847611	0.037037	0.0384615	poisson	0.851469	0.41377
PF16188	Peptidase_M24_C	1	1	1	1	1	1	1	1	2	1	1	1	1	1	1	1	1	1	1	1	1	1	1	1	1	1	1	0.181665	0.524399	0.148461	0.0400517	0.037037	0.0357143	poisson	1.16005	0.350343
PF01762	Galactosyl_T	0	0	0	0	0	0	0	0	0	0	0	0	0	0	1	0	0	0	1	0	0	0	1	0	0	2	0	0.144749	0.524399	-9.39625	0.892315	0.233618	1.26154	zeroinfl_poisson	8.30349e-05	0.994623
PF12624	Chorein_N	1	1	1	1	1	1	1	1	1	1	1	1	1	1	1	1	1	1	1	2	1	1	2	1	1	2	2	0.143782	0.524399	-0.204649	0.136336	0.131054	0.114144	poisson	0.814933	0.530738
PF08595	RXT2_N	1	1	2	1	1	1	1	1	1	1	1	1	1	1	1	1	1	1	1	1	1	1	1	0	1	1	1	0.156967	0.524399	0.287392	0.00928411	0.076923	0.0769231	poisson	1.33295	0.205481
PF13428	TPR_14	1	0	0	0	0	0	0	0	0	1	0	0	0	0	0	1	0	0	2	0	1	1	0	1	1	0	0	0.146399	0.524399	-1.38637	0.191204	0.307692	0.923077	zeroinfl_poisson	0.24998	0.58205
PF12051	DUF3533	2	2	3	2	2	1	2	1	1	4	0	3	0	0	0	1	3	0	1	0	4	3	0	1	2	1	0	0.176863	0.524399	0.149984	0.660951	1.64103	1.13609	poisson	1.16182	0.994623
PF04758	Ribosomal_S30	0	1	0	1	1	1	1	1	1	1	1	1	1	0	1	1	1	1	1	2	0	1	2	2	1	2	1	0.149878	0.524399	-0.135266	0.578068	0.307692	0.307692	poisson	0.873483	0.994623
PF14792	DNA_pol_B_palm	2	2	3	2	2	2	2	2	2	2	2	2	1	2	2	2	2	2	2	2	2	2	2	2	2	2	2	0.156967	0.524399	0.0932116	0.101471	0.076923	0.0384615	poisson	1.09769	0.445997
PF08787	Alginate_lyase2	0	0	0	0	0	0	0	0	0	0	1	1	0	0	0	0	0	0	1	0	0	0	0	0	3	0	0	0.144749	0.524399	-10.3706	0.919908	0.410256	1.84615	negbin	3.13389e-05	0.994623
PF11705	RNA_pol_3_Rpc31	2	1	1	1	1	1	1	1	1	1	1	1	1	1	1	1	1	1	1	1	1	1	1	1	1	1	1	0.181665	0.524399	0.0559854	0.473451	0.037037	0.0357143	poisson	1.05758	0.918471
PF00710	Asparaginase	1	1	1	1	1	1	2	1	1	2	1	2	1	0	0	4	1	1	2	1	2	5	2	1	1	2	2	0.168372	0.524399	-0.17359	0.566642	1.10541	0.746154	poisson	0.840641	0.994623
PF08446	PAS_2	1	1	2	1	1	1	1	1	1	1	1	3	0	1	1	0	1	1	1	0	0	1	1	1	1	1	1	0.167038	0.524399	0.227058	0.323771	0.344729	0.357988	poisson	1.2549	0.758674
PF02222	ATP-grasp	1	1	2	1	1	1	1	1	1	1	1	1	1	1	1	1	1	1	1	1	1	1	1	1	1	1	1	0.181665	0.524399	0.125984	0.083587	0.037037	0.0357143	poisson	1.13426	0.41377
PF08583	Cmc1	2	2	2	2	2	2	2	2	2	2	2	2	2	0	2	1	2	2	2	2	2	2	1	2	2	2	1	0.144749	0.524399	0.277278	0.014381	0.233618	0.128728	poisson	1.31953	0.246198
PF02729	OTCace_N	2	2	4	2	2	2	2	2	2	2	2	2	2	2	2	2	2	2	2	2	2	2	2	2	2	2	2	0.181665	0.524399	0.125984	0.083587	0.148148	0.0714286	poisson	1.13426	0.41377
PF01841	Transglut_core	2	2	3	2	2	2	2	2	2	2	2	2	2	2	2	2	2	2	2	2	2	2	1	2	2	1	2	0.119795	0.524399	0.0792199	0.262755	0.11396	0.0580552	poisson	1.08244	0.691587
PF03604	DNA_RNApol_7kD	1	1	0	1	0	0	1	1	1	0	1	1	1	1	1	1	0	1	1	1	1	1	1	1	1	1	1	0.181253	0.524399	-0.214211	0.345536	0.156695	0.192308	poisson	0.807178	0.785481
PF02933	CDC48_2	2	2	2	2	2	2	2	2	2	2	1	2	2	2	1	2	2	1	2	2	2	2	2	2	2	1	2	0.143782	0.524399	0.0234586	0.780087	0.131054	0.0707692	poisson	1.02374	0.994623
PF18262	PhetRS_B1	1	1	1	1	1	1	1	1	2	0	1	1	1	1	1	1	1	1	1	1	1	1	1	1	1	1	1	0.156967	0.524399	0.193122	0.0799787	0.076923	0.0769231	poisson	1.21303	0.41377
PF06424	PRP1_N	1	1	2	1	2	2	1	1	1	1	1	1	1	2	1	1	1	1	1	1	1	2	1	1	1	1	1	0.181253	0.524399	0.10839	0.431268	0.156695	0.132212	poisson	1.11448	0.874764
PF01105	EMP24_GP25L	4	5	4	4	4	4	4	4	4	4	4	4	4	3	3	4	4	4	4	4	4	4	4	4	4	4	4	0.119795	0.524399	0.0511398	0.143789	0.11396	0.0287563	poisson	1.05247	0.546508
PF09011	HMG_box_2	0	0	1	0	0	0	0	1	0	0	1	0	0	1	2	1	0	0	2	1	0	1	1	0	1	0	0	0.155549	0.524399	-1.0116	0.188204	0.413105	0.857988	zeroinfl_poisson	0.363635	0.577656
PF01869	BcrAD_BadFG	0	0	0	0	0	0	0	0	0	1	1	0	0	0	0	0	0	0	2	0	0	1	0	0	0	0	0	0.144749	0.524399	-9.39625	0.892315	0.233618	1.26154	zeroinfl_poisson	8.30349e-05	0.994623
PF14863	Alkyl_sulf_dimr	0	0	1	5	0	1	0	1	0	0	0	2	0	0	0	0	0	0	3	0	0	0	0	0	1	0	0	0.170188	0.524399	0.980695	0.258065	1.33618	2.57692	negbin	2.66631	0.682381
PF00209	SNF	0	0	0	4	0	0	0	0	0	2	1	0	0	0	0	5	0	3	2	0	0	1	0	0	0	6	2	0.132767	0.524399	0.243496	0.793066	2.88319	2.99408	negbin	1.2757	0.994623
PF06912	DUF1275	3	3	4	4	2	4	1	3	4	4	3	3	3	2	3	4	3	2	3	2	3	3	2	2	2	3	2	0.178272	0.524399	0.186267	0.110533	0.669516	0.234765	poisson	1.20474	0.470058
PF02837	Glyco_hydro_2_N	3	2	0	2	2	4	1	3	2	6	3	1	0	0	1	6	2	5	3	3	2	6	4	3	3	4	6	0.150011	0.524399	-0.380131	0.252412	3.36182	1.17882	poisson	0.683772	0.678915
PF13848	Thioredoxin_6	1	2	1	1	1	1	1	1	1	1	1	1	1	1	1	2	2	4	2	1	1	1	2	1	2	3	1	0.139621	0.524399	-0.145263	0.52717	0.558405	0.396761	poisson	0.864795	0.967848
PF01282	Ribosomal_S24e	1	2	1	1	1	1	1	1	1	1	1	1	1	1	0	1	1	1	1	1	1	1	1	1	1	1	1	0.156967	0.524399	0.0515346	0.658059	0.076923	0.0769231	poisson	1.05289	0.994623
PF01398	JAB	7	7	7	7	7	7	7	7	7	5	7	7	7	7	6	7	7	7	7	7	6	7	7	6	7	7	7	0.144749	0.524399	0.0535239	0.0731407	0.233618	0.0342809	poisson	1.05498	0.41377
PF01302	CAP_GLY	4	4	4	4	4	4	4	4	4	4	4	4	4	3	3	4	4	4	4	4	4	3	4	4	4	4	3	0.143782	0.524399	0.100166	0.0126264	0.131054	0.0340237	poisson	1.10535	0.235262
PF01576	Myosin_tail_1	0	0	0	0	0	0	0	0	0	0	1	0	0	0	0	0	0	0	0	0	0	1	1	0	0	1	0	0.143782	0.524399	-9.71316	0.914928	0.131054	0.884615	zeroinfl_poisson	6.04823e-05	0.994623
PF04752	ChaC	1	1	1	1	2	1	1	1	1	1	1	1	1	1	1	1	1	1	1	1	1	1	1	1	1	1	1	0.181665	0.524399	0.0428161	0.584367	0.037037	0.0357143	poisson	1.04375	0.994623
PF09435	DUF2015	1	1	2	1	1	1	1	1	1	0	1	1	1	1	1	1	1	1	1	1	1	1	1	1	1	1	1	0.156967	0.524399	0.17045	0.124345	0.076923	0.0769231	poisson	1.18584	0.50571
PF09427	DUF2014	1	1	2	1	1	1	1	1	1	1	1	1	1	1	1	1	1	1	1	1	1	1	1	1	1	1	1	0.181665	0.524399	0.125984	0.083587	0.037037	0.0357143	poisson	1.13426	0.41377
PF04099	Sybindin	2	2	3	2	2	2	2	2	2	1	2	2	2	2	2	2	2	2	2	2	2	2	2	2	2	2	2	0.156967	0.524399	0.0868195	0.125426	0.076923	0.0384615	poisson	1.0907	0.508904
PF10257	RAI16-like	1	1	2	1	1	1	1	1	1	1	1	1	1	1	1	1	1	1	1	1	1	1	1	1	1	1	1	0.181665	0.524399	0.125984	0.083587	0.037037	0.0357143	poisson	1.13426	0.41377
PF05891	Methyltransf_PK	2	2	1	2	2	1	1	1	1	0	2	1	1	3	1	1	1	1	1	1	1	1	1	1	2	1	1	0.148432	0.524399	-0.0670983	0.770757	0.353276	0.280543	poisson	0.935103	0.994623
PF04101	Glyco_tran_28_C	1	1	1	2	2	2	1	1	1	0	1	1	1	1	1	1	1	1	1	1	2	2	1	1	1	1	1	0.145152	0.524399	0.10855	0.517867	0.207977	0.181141	poisson	1.11466	0.961115
PF13088	BNR_2	0	0	1	1	0	1	0	0	0	2	0	0	0	0	0	1	1	1	1	1	2	1	1	0	1	1	0	0.150864	0.524399	-0.773308	0.227328	0.404558	0.682692	zeroinfl_poisson	0.461484	0.644901
PF00684	DnaJ_CXXCXGXG	4	4	4	4	4	5	4	4	4	4	4	4	4	4	3	4	4	4	4	4	4	4	3	4	4	4	4	0.119795	0.524399	0.0421429	0.23034	0.11396	0.0287563	poisson	1.04304	0.645725
PF00958	GMP_synt_C	1	1	1	0	1	1	1	1	1	1	1	1	1	1	1	1	1	1	1	1	1	1	1	1	2	1	1	0.156967	0.524399	-0.0532945	0.659535	0.076923	0.0769231	poisson	0.948101	0.994623
PF06920	DHR-2_Lobe_A	0	0	0	0	0	0	1	0	0	1	0	1	1	0	0	1	1	0	0	1	1	0	0	0	0	0	0	0.152789	0.524399	-1.25271	0.241228	0.216524	0.730769	zeroinfl_poisson	0.285729	0.661111
PF13563	2_5_RNA_ligase2	1	1	1	1	1	1	1	1	1	0	1	1	1	0	0	2	2	1	1	1	0	0	0	1	1	0	1	0.17213	0.524399	0.295509	0.312598	0.310541	0.381119	poisson	1.34381	0.745664
PF02775	TPP_enzyme_C	6	6	11	6	8	7	6	8	6	6	5	4	6	4	3	7	8	4	9	4	7	11	5	5	9	6	6	0.140778	0.524399	0.192295	0.159629	4.09687	0.639395	poisson	1.21203	0.564907
PF09202	Rio2_N	1	1	2	1	1	1	1	1	1	1	1	1	1	1	1	1	1	1	1	1	1	1	1	1	1	1	1	0.181665	0.524399	0.125984	0.083587	0.037037	0.0357143	poisson	1.13426	0.41377
PF16016	VASt	2	3	2	2	2	2	2	2	2	2	2	2	2	2	2	1	2	2	2	2	2	2	2	2	2	2	2	0.156967	0.524399	0.0258878	0.659612	0.076923	0.0384615	poisson	1.02623	0.994623
PF13810	DUF4185	0	0	1	1	1	0	0	0	0	0	0	0	0	0	0	0	0	0	0	1	0	0	1	0	0	0	0	0.181253	0.524399	1.09862	0.228815	0.156695	0.846154	zeroinfl_poisson	3.00001	0.645317
PF04495	GRASP55_65	1	2	2	1	1	1	1	1	1	0	1	1	1	1	1	1	1	1	1	1	1	1	1	1	1	2	1	0.169131	0.524399	0.192694	0.182686	0.148148	0.137931	poisson	1.21251	0.567665
PF11374	DUF3176	2	4	16	2	8	10	4	4	6	3	2	1	1	9	2	3	11	4	4	8	4	3	9	4	3	1	3	0.174947	0.524399	0.393544	0.151511	13.208	2.72225	negbin	1.48222	0.553476
PF09598	Stm1_N	1	2	1	1	1	1	1	1	1	0	1	1	1	1	1	1	1	1	1	1	1	1	0	1	1	1	1	0.119795	0.524399	0.103696	0.482582	0.11396	0.118343	poisson	1.10926	0.927364
PF11429	Colicin_D	0	0	0	0	1	0	0	0	0	0	0	0	0	0	0	0	0	0	0	0	0	0	0	0	0	0	0	0.181665	0.524399	8.95298	0.885572	0.037037	1	zeroinfl_poisson	7730.92	0.994623
PF00198	2-oxoacid_dh	3	3	3	3	3	3	3	3	3	3	3	3	3	3	3	4	3	3	3	3	4	4	3	3	4	3	3	0.143782	0.524399	-0.054901	0.263559	0.131054	0.041629	poisson	0.946579	0.692152
PF16355	DUF4982	0	0	0	0	0	0	0	0	0	1	0	0	0	0	0	0	1	1	0	0	0	0	1	0	0	0	0	0.143782	0.524399	-9.71316	0.914928	0.131054	0.884615	zeroinfl_poisson	6.04823e-05	0.994623
PF06127	Mpo1-like	1	1	2	1	1	1	1	1	1	1	1	1	1	1	1	1	1	1	1	1	1	1	1	1	1	1	1	0.181665	0.524399	0.125984	0.083587	0.037037	0.0357143	poisson	1.13426	0.41377
PF09784	L31	1	1	1	1	1	2	1	2	2	1	1	1	1	1	1	1	1	1	1	1	1	1	1	2	1	1	2	0.181253	0.524399	0.092147	0.518881	0.156695	0.132212	poisson	1.09653	0.961442
PF00487	FA_desaturase	7	5	7	8	5	6	5	7	5	6	8	9	6	4	5	8	6	6	8	6	9	10	8	7	7	7	7	0.115235	0.524399	-0.116713	0.201237	2.12251	0.314877	poisson	0.889841	0.601485
PF01223	Endonuclease_NS	1	1	2	1	1	1	1	1	1	1	1	1	1	1	1	1	1	1	1	1	1	1	1	1	1	1	1	0.181665	0.524399	0.125984	0.083587	0.037037	0.0357143	poisson	1.13426	0.41377
PF01131	Topoisom_bac	1	1	2	1	1	1	1	1	1	1	1	1	1	1	1	1	1	1	1	1	1	1	1	1	1	1	1	0.181665	0.524399	0.125984	0.083587	0.037037	0.0357143	poisson	1.13426	0.41377
PF08608	Wyosine_form	1	1	2	1	1	1	1	1	1	1	1	1	1	1	1	1	1	1	1	1	1	0	1	1	1	1	1	0.156967	0.524399	0.170567	0.123827	0.076923	0.0769231	poisson	1.18598	0.505144
PF01437	PSI	0	0	0	0	0	0	0	1	0	0	0	0	0	0	0	0	0	0	0	0	0	0	0	0	0	0	0	0.181665	0.524399	8.95298	0.885572	0.037037	1	zeroinfl_poisson	7730.92	0.994623
PF04950	RIBIOP_C	2	2	2	2	2	3	2	2	2	2	2	2	2	2	2	2	1	2	2	2	2	2	2	2	2	2	2	0.156967	0.524399	0.133845	0.019683	0.076923	0.0384615	poisson	1.14322	0.282617
PF08606	Prp19	1	2	1	1	1	1	1	1	1	1	1	1	1	1	1	1	1	1	1	1	1	1	1	1	1	1	1	0.181665	0.524399	0.0437754	0.574709	0.037037	0.0357143	poisson	1.04475	0.994623
PF01256	Carb_kinase	1	1	2	1	1	1	1	1	1	1	1	1	1	1	1	1	1	1	1	1	1	1	1	1	1	1	1	0.181665	0.524399	0.125984	0.083587	0.037037	0.0357143	poisson	1.13426	0.41377
PF08321	PPP5	1	1	1	1	1	1	1	1	1	0	1	1	1	1	0	1	1	1	1	1	1	1	1	0	1	1	0	0.143782	0.524399	0.45106	0.0107087	0.131054	0.153846	poisson	1.56998	0.227164
PF08125	Mannitol_dh_C	1	1	1	1	1	1	1	1	1	2	1	1	1	1	1	2	1	2	1	1	1	2	1	1	1	1	1	0.143782	0.524399	-0.100206	0.456386	0.131054	0.114144	poisson	0.904651	0.901755
PF06831	H2TH	1	1	1	1	1	1	1	1	2	1	1	1	1	1	1	1	1	1	1	1	1	1	1	1	1	1	1	0.181665	0.524399	0.148461	0.0400517	0.037037	0.0357143	poisson	1.16005	0.350343
PF10453	NUFIP1	1	1	1	1	1	1	1	1	1	1	0	0	1	1	1	1	1	1	1	1	0	1	1	0	1	1	1	0.143782	0.524399	0.383849	0.0546265	0.131054	0.153846	poisson	1.46792	0.405248
PF12853	NADH_u_ox_C	1	2	1	1	1	1	1	1	1	1	1	1	1	1	1	1	1	1	1	1	1	1	1	1	1	1	1	0.181665	0.524399	0.0437754	0.574709	0.037037	0.0357143	poisson	1.04475	0.994623
PF01894	UPF0047	1	1	2	1	1	1	1	1	1	1	0	1	1	0	1	1	1	1	1	1	1	1	1	1	1	1	1	0.119795	0.524399	0.293223	0.0342125	0.11396	0.118343	poisson	1.34074	0.343497
PF06259	Abhydrolase_8	0	0	0	0	0	0	0	0	1	0	0	0	0	0	0	0	0	0	0	0	0	0	0	0	0	0	0	0.181665	0.524399	8.95298	0.885572	0.037037	1	zeroinfl_poisson	7730.92	0.994623
PF01612	DNA_pol_A_exo1	1	4	2	4	5	5	4	2	5	2	2	4	1	3	2	2	3	4	4	3	1	2	4	3	4	2	5	0.176443	0.524399	0.184792	0.274671	1.68661	0.548656	poisson	1.20297	0.705216
PF14864	Alkyl_sulf_C	0	0	1	5	0	1	0	1	0	0	0	2	0	0	0	0	0	0	3	0	0	0	0	0	1	0	0	0.170188	0.524399	0.980695	0.258065	1.33618	2.57692	negbin	2.66631	0.682381
PF02836	Glyco_hydro_2_C	3	2	0	2	2	4	1	3	2	6	3	1	0	0	1	5	2	5	3	3	2	6	4	3	3	4	6	0.150333	0.524399	-0.378971	0.244096	3.1567	1.12146	poisson	0.684565	0.664617
PF06148	COG2	1	1	1	1	1	1	1	1	2	1	1	1	1	1	1	1	1	1	1	1	1	1	1	1	1	1	1	0.181665	0.524399	0.148461	0.0400517	0.037037	0.0357143	poisson	1.16005	0.350343
PF00330	Aconitase	4	4	5	4	4	4	5	4	4	6	4	4	4	7	4	5	4	5	6	4	7	4	4	4	7	4	6	0.16152	0.524399	-0.209612	0.0364025	1.1396	0.242277	poisson	0.810899	0.350343
PF02291	TFIID-31kDa	1	1	2	1	1	1	1	1	1	1	1	1	1	0	1	1	1	1	1	1	1	1	1	1	1	1	1	0.156967	0.524399	0.279069	0.0119767	0.076923	0.0769231	poisson	1.3219	0.230667
PF01191	RNA_pol_Rpb5_C	1	1	1	1	1	1	1	1	2	1	1	1	1	1	1	1	1	1	1	1	1	1	1	1	1	1	1	0.181665	0.524399	0.148461	0.0400517	0.037037	0.0357143	poisson	1.16005	0.350343
PF02181	FH2	1	1	2	1	1	1	1	1	1	1	1	1	1	1	1	1	1	1	1	1	1	0	1	1	1	1	1	0.156967	0.524399	0.170567	0.123827	0.076923	0.0769231	poisson	1.18598	0.505144
PF17167	Glyco_hydro_36	0	0	0	0	0	0	0	0	0	0	0	0	0	0	0	0	1	1	0	1	0	0	1	0	0	0	0	0.143782	0.524399	-9.71316	0.914928	0.131054	0.884615	zeroinfl_poisson	6.04823e-05	0.994623
PF03398	Ist1	1	1	1	1	1	1	1	1	1	2	1	1	2	3	1	1	1	1	1	1	1	2	1	1	1	1	1	0.144749	0.524399	-0.382099	0.0351211	0.233618	0.197115	poisson	0.682428	0.348256
PF05022	SRP40_C	1	1	2	1	1	1	1	1	1	1	1	1	1	0	1	1	1	1	1	1	1	1	1	1	1	1	1	0.156967	0.524399	0.279069	0.0119767	0.076923	0.0769231	poisson	1.3219	0.230667
PF10419	TFIIIC_sub6	1	1	1	1	1	1	1	0	1	1	1	1	1	1	1	1	1	1	1	1	1	1	1	1	1	1	1	0.181665	0.524399	-0.170578	0.0671808	0.037037	0.0384615	poisson	0.843177	0.41377
PF03059	NAS	0	0	0	0	0	0	0	0	0	0	0	1	0	0	0	0	0	1	0	1	0	0	1	0	0	0	0	0.143782	0.524399	-9.71316	0.914928	0.131054	0.884615	zeroinfl_poisson	6.04823e-05	0.994623
PF15474	MU117	0	0	0	0	0	0	0	0	0	0	0	0	0	0	1	2	0	0	0	0	1	0	1	0	0	0	0	0.144749	0.524399	-9.39625	0.892315	0.233618	1.26154	zeroinfl_poisson	8.30349e-05	0.994623
PF19291	TREH_N	0	2	1	0	0	0	1	0	0	0	1	1	0	1	1	1	1	1	1	1	0	1	1	0	1	1	0	0.14883	0.524399	-0.485604	0.395765	0.319088	0.506787	zeroinfl_poisson	0.615325	0.841285
PF03966	Trm112p	1	1	1	1	1	1	2	1	1	0	1	1	1	1	0	1	1	1	1	1	1	1	1	1	1	1	1	0.119795	0.524399	0.241924	0.076922	0.11396	0.118343	poisson	1.2737	0.41377
PF00185	OTCace	2	2	4	2	2	2	2	2	2	2	2	2	2	2	2	2	2	2	2	2	2	2	2	2	2	2	2	0.181665	0.524399	0.125984	0.083587	0.148148	0.0714286	poisson	1.13426	0.41377
PF00682	HMGL-like	5	7	8	6	6	5	6	5	5	6	5	5	5	6	5	5	5	5	9	4	5	4	4	7	5	5	8	0.172482	0.524399	-0.0432375	0.680886	1.55841	0.278655	poisson	0.957684	0.994623
PF08512	Rtt106	3	3	3	3	3	2	3	3	3	3	3	3	3	3	3	3	3	3	3	3	3	3	3	3	3	3	3	0.181665	0.524399	-0.050906	0.0721865	0.037037	0.0125	poisson	0.950368	0.41377
PF10262	Rdx	1	1	2	1	1	1	1	1	1	1	1	1	1	1	1	1	1	1	1	1	0	1	1	1	1	1	1	0.156967	0.524399	0.241742	0.0292556	0.076923	0.0769231	poisson	1.27347	0.31878
PF05129	Elf1	1	1	2	1	1	1	1	1	1	0	0	1	1	1	1	1	1	1	1	1	1	1	1	1	1	1	1	0.119795	0.524399	0.182406	0.192118	0.11396	0.118343	poisson	1.2001	0.584376
PF13813	MBOAT_2	3	2	2	3	2	4	2	3	2	5	1	4	5	3	1	4	4	3	3	1	4	5	1	4	3	3	3	0.152542	0.524399	-0.364012	0.0497728	1.49857	0.505769	poisson	0.694883	0.385667
PF00255	GSHPx	1	1	2	1	1	1	1	1	1	1	1	1	1	1	1	1	1	1	1	1	1	1	1	1	1	1	1	0.181665	0.524399	0.125984	0.083587	0.037037	0.0357143	poisson	1.13426	0.41377
PF05178	Kri1	1	2	1	1	1	1	1	1	1	1	1	1	1	1	1	1	1	1	1	1	1	1	1	1	1	1	1	0.181665	0.524399	0.0437754	0.574709	0.037037	0.0357143	poisson	1.04475	0.994623
PF17683	TFIIF_beta_N	1	2	1	1	1	1	1	1	1	1	1	1	1	1	1	1	1	1	1	1	1	1	1	1	1	1	1	0.181665	0.524399	0.0437754	0.574709	0.037037	0.0357143	poisson	1.04475	0.994623
PF00183	HSP90	1	1	1	1	1	1	1	2	1	1	1	1	1	1	1	1	1	1	1	1	1	1	1	1	1	1	1	0.181665	0.524399	0.148186	0.0427491	0.037037	0.0357143	poisson	1.15973	0.359021
PF12694	cpYpsA	0	0	1	0	0	0	0	0	0	0	0	0	0	0	0	0	0	0	0	0	0	0	0	0	0	0	0	0.181665	0.524399	8.95298	0.885572	0.037037	1	zeroinfl_poisson	7730.92	0.994623
PF20237	DUF6594	2	7	13	3	6	7	10	7	6	3	1	9	1	13	1	5	25	2	3	3	3	2	8	4	8	4	3	0.153987	0.524399	0.363369	0.242082	26.1795	4.44557	negbin	1.43817	0.662419
PF08654	DASH_Dad2	1	1	2	1	1	1	1	1	1	1	1	1	1	1	1	1	1	1	1	1	1	1	1	1	1	1	1	0.181665	0.524399	0.125984	0.083587	0.037037	0.0357143	poisson	1.13426	0.41377
PF05839	Apc13p	1	1	1	1	2	1	1	1	1	1	1	1	1	1	1	1	1	1	1	1	1	1	1	1	1	1	1	0.181665	0.524399	0.0428161	0.584367	0.037037	0.0357143	poisson	1.04375	0.994623
PF08240	ADH_N	41	53	95	43	67	64	47	55	43	54	35	53	20	28	18	48	52	40	45	23	71	81	30	39	75	45	52	0.135565	0.524399	0.227847	0.116198	338.026	6.92991	negbin	1.25589	0.487932
PF01876	RNase_P_p30	1	3	1	1	1	1	1	1	1	1	1	1	1	1	1	1	1	1	1	1	1	1	1	1	1	1	1	0.181665	0.524399	0.0851266	0.566568	0.148148	0.137931	poisson	1.08885	0.994623
PF02955	GSH-S_ATP	0	0	1	0	0	0	0	0	0	0	0	0	0	0	0	0	0	0	0	0	0	0	0	0	0	0	0	0.181665	0.524399	8.95298	0.885572	0.037037	1	zeroinfl_poisson	7730.92	0.994623
PF04430	DUF498	1	1	1	1	1	1	1	1	1	0	1	1	1	1	1	1	0	1	1	1	0	1	1	1	1	1	0	0.143782	0.524399	0.549528	0.00388054	0.131054	0.153846	poisson	1.73243	0.126959
PF20175	Tra1_central	1	1	1	1	1	2	1	1	1	1	1	1	1	1	0	1	1	1	1	1	1	1	1	0	1	1	1	0.119795	0.524399	0.312237	0.0229825	0.11396	0.118343	poisson	1.36648	0.299895
PF09804	DENND11	1	2	1	1	1	1	1	1	2	1	1	1	1	1	1	1	1	1	1	1	0	1	1	1	1	2	1	0.169131	0.524399	0.282033	0.0495115	0.148148	0.137931	poisson	1.32582	0.385667
PF08633	Rox3	1	1	1	1	1	1	1	1	3	1	1	1	1	1	1	1	1	1	1	1	1	1	1	1	1	1	1	0.181665	0.524399	0.278072	0.0330429	0.148148	0.137931	poisson	1.32058	0.334842
PF08264	Anticodon_1	6	5	5	5	5	4	5	4	4	5	6	6	5	5	4	5	7	5	6	5	5	5	5	5	6	5	4	0.145463	0.524399	-0.104241	0.0883965	0.532764	0.104997	poisson	0.901009	0.422573
PF08389	Xpo1	3	4	3	4	4	3	4	3	3	4	4	3	4	3	4	3	4	4	3	4	4	4	5	4	5	4	3	0.129581	0.524399	-0.081844	0.24596	0.37037	0.1	poisson	0.921416	0.667107
PF01262	AlaDh_PNT_C	1	2	1	2	2	1	1	1	1	0	1	1	1	0	1	1	1	1	2	1	0	1	1	1	1	2	2	0.173842	0.524399	0.228498	0.32638	0.333333	0.3	poisson	1.25671	0.760222
PF11051	Mannosyl_trans3	6	5	11	8	5	3	0	0	5	4	1	10	7	0	0	4	0	6	1	2	0	5	0	1	1	0	3	0.116679	0.524399	0.562226	0.0735396	10.661	3.27098	negbin	1.75457	0.41377
PF04188	Mannosyl_trans2	1	1	1	1	1	2	1	1	1	0	1	1	1	1	1	1	1	1	1	1	0	1	1	1	1	1	1	0.119795	0.524399	0.305303	0.0301688	0.11396	0.118343	poisson	1.35704	0.321536
PF03313	SDH_alpha	0	0	0	0	0	0	0	0	0	0	0	0	0	0	0	1	0	0	0	0	0	0	0	0	1	1	1	0.143782	0.524399	-9.71316	0.914928	0.131054	0.884615	zeroinfl_poisson	6.04823e-05	0.994623
PF18121	TFA2_Winged_2	1	1	1	1	1	1	1	1	0	1	1	1	1	1	1	1	1	1	1	1	1	1	1	1	1	1	2	0.156967	0.524399	-0.365189	0.0130352	0.076923	0.0769231	poisson	0.694066	0.236285
PF07574	SMC_Nse1	1	2	1	1	1	1	1	1	1	0	1	1	1	1	1	1	1	1	1	1	1	1	1	1	1	1	1	0.156967	0.524399	0.0876006	0.449186	0.076923	0.0769231	poisson	1.09155	0.897028
PF04134	DCC1-like	0	0	1	0	0	0	0	0	0	0	0	0	0	0	0	0	0	0	0	0	0	0	0	0	0	0	0	0.181665	0.524399	8.95298	0.885572	0.037037	1	zeroinfl_poisson	7730.92	0.994623
PF06983	3-dmu-9_3-mt	1	0	1	1	1	0	1	0	0	0	0	0	1	1	0	1	0	0	0	0	0	0	1	0	0	1	0	0.176395	0.524399	0.693145	0.273111	0.242165	0.653846	zeroinfl_poisson	2	0.704497
PF09349	OHCU_decarbox	1	1	1	2	1	1	1	1	1	1	1	1	1	1	1	1	1	1	1	1	1	1	1	1	1	1	1	0.181665	0.524399	0.0455935	0.563225	0.037037	0.0357143	poisson	1.04665	0.994623
PF06218	NPR2	1	1	1	1	1	2	1	1	1	1	2	2	1	1	2	2	1	1	2	1	1	1	1	1	2	2	1	0.152789	0.524399	0.0537853	0.733327	0.216524	0.167033	poisson	1.05526	0.994623
PF02290	SRP14	1	1	2	1	1	1	1	1	1	1	1	1	1	0	1	1	1	1	1	1	1	1	1	1	1	1	1	0.156967	0.524399	0.279069	0.0119767	0.076923	0.0769231	poisson	1.3219	0.230667
PF20104	DUF6494	0	0	0	0	0	1	0	0	0	0	0	0	0	0	0	0	0	0	0	0	0	0	0	0	0	0	0	0.181665	0.524399	8.95298	0.885572	0.037037	1	zeroinfl_poisson	7730.92	0.994623
PF04389	Peptidase_M28	8	9	6	9	8	7	10	6	7	7	8	6	9	7	9	15	9	18	9	8	12	6	12	7	9	19	10	0.143686	0.524399	-0.152573	0.333117	11.3533	1.22615	poisson	0.858496	0.766495
PF18136	DNApol_Exo	1	1	1	2	1	1	1	1	1	1	1	1	1	1	1	1	1	1	1	1	0	1	1	1	1	1	1	0.156967	0.524399	0.162633	0.154665	0.076923	0.0769231	poisson	1.1766	0.559268
PF17076	SBE2	0	0	0	0	1	0	0	0	0	0	0	0	0	0	0	0	0	0	0	0	0	0	0	0	0	0	0	0.181665	0.524399	8.95298	0.885572	0.037037	1	zeroinfl_poisson	7730.92	0.994623
PF13488	Gly-zipper_Omp	0	1	0	0	0	0	0	0	0	0	0	0	0	0	0	0	0	0	0	0	0	0	0	0	0	0	0	0.181665	0.524399	8.95298	0.885572	0.037037	1	zeroinfl_poisson	7730.92	0.994623
PF01280	Ribosomal_L19e	1	1	1	1	1	1	1	1	0	1	1	1	1	1	1	1	1	1	1	1	1	1	1	1	1	1	1	0.181665	0.524399	-0.173766	0.0680875	0.037037	0.0384615	poisson	0.840493	0.41377
PF01428	zf-AN1	3	3	3	3	3	4	3	3	3	2	3	3	3	3	3	3	3	3	3	3	1	3	3	3	3	3	3	0.119985	0.524399	0.141334	0.037644	0.225071	0.0769231	poisson	1.15181	0.350343
PF00645	zf-PARP	1	0	1	1	1	1	1	1	1	1	1	1	1	1	1	1	1	1	1	1	1	1	1	1	1	1	1	0.181665	0.524399	-0.046488	0.593063	0.037037	0.0384615	poisson	0.954576	0.994623
PF07741	BRF1	1	2	1	1	1	1	1	1	1	1	1	1	1	1	1	1	1	1	1	1	1	1	1	1	1	1	1	0.181665	0.524399	0.0437754	0.574709	0.037037	0.0357143	poisson	1.04475	0.994623
PF03427	CBM_19	0	0	0	0	0	0	0	1	0	0	0	0	0	0	0	0	0	0	0	0	0	0	0	0	0	0	0	0.181665	0.524399	8.95298	0.885572	0.037037	1	zeroinfl_poisson	7730.92	0.994623
PF06165	Glyco_transf_36	0	0	0	0	0	0	0	0	0	0	0	0	0	0	0	0	1	1	0	1	0	0	1	0	0	0	0	0.143782	0.524399	-9.71316	0.914928	0.131054	0.884615	zeroinfl_poisson	6.04823e-05	0.994623
PF10249	NDUFB10	0	0	0	0	0	0	0	1	0	0	0	0	0	0	0	0	0	0	0	0	0	0	0	0	0	0	0	0.181665	0.524399	8.95298	0.885572	0.037037	1	zeroinfl_poisson	7730.92	0.994623
PF14661	HAUS6_N	1	1	1	1	1	1	2	1	1	1	1	1	1	1	1	1	1	1	1	1	1	1	1	1	1	1	0	0.156967	0.524399	0.371494	0.00104442	0.076923	0.0769231	poisson	1.4499	0.0653743
PF13532	2OG-FeII_Oxy_2	6	6	7	6	6	6	7	6	7	7	6	8	5	7	5	4	6	6	5	5	1	7	7	6	5	5	6	0.15194	0.524399	0.138738	0.135485	1.74644	0.298442	poisson	1.14882	0.53055
PF14269	Arylsulfotran_2	3	2	9	7	5	8	3	8	6	7	4	3	1	1	1	3	6	1	2	0	10	9	0	5	4	4	7	0.114806	0.524399	0.380335	0.180831	8.8661	2.01164	negbin	1.46277	0.565061
PF15405	PH_5	1	1	2	1	1	2	2	2	2	2	2	2	2	2	2	2	2	2	2	2	1	2	1	2	2	1	2	0.136286	0.524399	-0.030074	0.783806	0.19943	0.114566	poisson	0.970374	0.994623
PF01730	UreF	1	1	1	5	1	1	1	1	1	1	1	1	1	1	1	1	1	1	1	1	1	1	1	1	1	1	1	0.181665	0.524399	0.170028	0.544251	0.592593	0.516129	poisson	1.18534	0.982051
PF20415	DUF6699	1	1	2	1	1	1	0	1	1	0	1	1	1	1	1	1	1	0	1	0	0	0	1	1	0	1	1	0.129287	0.524399	0.197744	0.465361	0.25641	0.32967	poisson	1.21865	0.911323
PF08443	RimK	1	1	0	1	1	0	1	0	1	0	1	1	1	1	1	1	1	1	1	1	1	1	1	1	1	1	0	0.181253	0.524399	-0.29241	0.195162	0.156695	0.192308	poisson	0.746463	0.591701
PF08617	CGI-121	1	1	1	1	1	1	1	1	3	0	1	1	1	1	1	1	1	1	1	1	1	1	1	1	1	1	1	0.156967	0.524399	0.323309	0.0363574	0.190883	0.184066	poisson	1.38169	0.350343
PF09340	NuA4	1	1	2	1	1	1	1	1	1	1	1	1	1	0	1	1	1	1	1	1	0	1	1	1	1	1	1	0.119795	0.524399	0.40704	0.00447554	0.11396	0.118343	poisson	1.50236	0.130232
PF04450	BSP	1	2	1	1	1	1	1	1	1	1	1	1	1	1	1	1	1	1	1	1	1	1	1	1	1	1	1	0.181665	0.524399	0.0437754	0.574709	0.037037	0.0357143	poisson	1.04475	0.994623
PF01814	Hemerythrin	1	3	2	2	1	3	2	3	2	4	3	3	4	2	1	3	4	2	3	2	2	6	5	0	4	5	1	0.1197	0.524399	0.00325419	0.988039	1.98575	0.734457	poisson	1.00326	1
PF03407	Nucleotid_trans	0	0	0	0	0	0	1	0	0	0	0	0	0	0	0	5	2	0	1	1	0	0	1	1	0	1	0	0.139621	0.524399	-1.70768	0.145731	1.10541	2.29586	negbin	0.181287	0.550236
PF02496	ABA_WDS	0	0	0	0	1	0	0	0	0	0	0	0	0	0	0	0	0	0	0	0	0	0	0	0	0	0	0	0.181665	0.524399	8.95298	0.885572	0.037037	1	zeroinfl_poisson	7730.92	0.994623
PF08611	DUF1774	1	1	1	1	1	0	1	0	0	1	1	1	1	1	1	1	1	1	3	1	1	1	1	0	1	1	0	0.145152	0.524399	-0.179995	0.538849	0.333333	0.375	poisson	0.835274	0.979414
PF02200	STE	1	1	2	1	1	1	1	1	1	1	1	1	1	1	1	1	1	1	1	1	1	1	1	1	1	1	1	0.181665	0.524399	0.125984	0.083587	0.037037	0.0357143	poisson	1.13426	0.41377
PF03315	SDH_beta	0	0	0	0	0	0	0	0	0	0	0	0	0	0	0	1	0	0	0	0	0	0	0	0	1	1	1	0.143782	0.524399	-9.71316	0.914928	0.131054	0.884615	zeroinfl_poisson	6.04823e-05	0.994623
PF04145	Ctr	3	4	7	3	2	3	4	3	4	3	3	5	3	3	4	5	3	7	6	3	4	5	6	3	5	8	5	0.163255	0.524399	0.00947719	0.951121	2.33333	0.552632	poisson	1.00952	0.994623
PF10360	DUF2433	1	3	1	1	1	1	1	1	1	1	1	1	1	1	1	1	1	1	1	1	1	1	1	1	1	1	1	0.181665	0.524399	0.0851266	0.566568	0.148148	0.137931	poisson	1.08885	0.994623
PF00887	ACBP	2	2	2	2	2	2	2	2	2	1	2	2	2	2	1	2	2	2	2	2	2	2	1	2	2	2	1	0.143782	0.524399	0.132365	0.100598	0.131054	0.0707692	poisson	1.14153	0.445298
PF01411	tRNA-synt_2c	1	1	1	1	1	1	1	2	1	1	1	3	1	1	1	3	1	1	1	2	2	3	1	1	1	2	2	0.132226	0.524399	-0.246412	0.223843	0.481481	0.342105	poisson	0.7816	0.640375
PF00585	Thr_dehydrat_C	2	2	2	2	2	1	2	2	2	2	2	2	2	2	2	2	2	2	2	2	2	2	2	2	2	2	2	0.181665	0.524399	-0.0773166	0.0750078	0.037037	0.0188679	poisson	0.925597	0.41377
PF02149	KA1	1	1	1	1	1	1	1	1	2	1	1	1	1	1	1	1	1	1	1	1	1	1	1	1	1	1	1	0.181665	0.524399	0.148461	0.0400517	0.037037	0.0357143	poisson	1.16005	0.350343
PF08624	CRC_subunit	2	2	3	2	2	2	2	2	2	2	2	2	2	2	2	2	2	2	2	2	1	2	2	2	2	2	2	0.156967	0.524399	0.122283	0.0314504	0.076923	0.0384615	poisson	1.13007	0.329818
PF08657	DASH_Spc34	2	2	2	2	2	2	2	1	2	2	2	2	2	2	2	2	2	2	2	2	2	2	2	2	2	2	2	0.181665	0.524399	-0.0820692	0.0589345	0.037037	0.0188679	poisson	0.921208	0.41377
PF16761	Clr2_transil	1	1	1	1	1	2	2	2	2	0	1	1	1	2	1	0	2	0	1	1	1	1	1	2	1	1	2	0.141667	0.524399	0.0834119	0.70902	0.387464	0.326923	poisson	1.08699	0.994623
PF03151	TPT	3	5	7	4	4	4	4	6	4	4	7	5	3	4	5	7	5	5	6	5	4	4	4	7	6	7	8	0.150143	0.524399	-0.156847	0.208765	1.91738	0.377878	poisson	0.854835	0.614052
PF01375	Enterotoxin_a	0	0	0	0	0	0	0	0	0	0	15	0	0	0	0	0	0	6	17	0	0	0	0	0	0	1	0	0.145392	0.524399	-13.0896	0.93378	19.0256	13.1716	negbin	2.06654e-06	0.994623
PF08658	Rad54_N	1	1	0	1	1	1	1	1	1	1	1	1	1	1	1	1	1	1	1	1	1	1	1	1	1	1	1	0.181665	0.524399	-0.144413	0.118658	0.037037	0.0384615	poisson	0.865531	0.495115
PF04699	P16-Arc	1	1	2	1	1	1	1	1	1	1	1	1	1	0	1	1	1	1	1	1	1	1	1	1	1	1	1	0.156967	0.524399	0.279069	0.0119767	0.076923	0.0769231	poisson	1.3219	0.230667
PF13364	BetaGal_dom4_5	0	0	2	2	2	6	0	6	2	5	5	8	0	0	2	4	9	0	3	4	8	8	2	2	2	5	2	0.16997	0.524399	-0.41721	0.20835	7.83191	2.37597	negbin	0.658883	0.613807
PF03983	SHD1	1	1	4	1	1	1	1	1	1	1	1	1	1	1	1	1	1	1	1	1	1	1	1	1	1	1	1	0.181665	0.524399	0.338078	0.0653955	0.333333	0.3	poisson	1.40225	0.41377
PF10315	Aim19	0	0	0	0	0	1	0	0	0	0	0	0	0	0	0	0	0	0	0	0	0	0	0	0	0	0	0	0.181665	0.524399	8.95298	0.885572	0.037037	1	zeroinfl_poisson	7730.92	0.994623
PF03081	Exo70	1	1	2	1	1	1	1	1	1	1	1	1	1	1	1	1	1	1	1	1	1	1	1	1	1	1	1	0.181665	0.524399	0.125984	0.083587	0.037037	0.0357143	poisson	1.13426	0.41377
PF12862	ANAPC5	1	1	2	1	1	1	1	1	1	1	1	1	1	1	1	1	1	1	1	1	1	1	1	1	1	1	1	0.181665	0.524399	0.125984	0.083587	0.037037	0.0357143	poisson	1.13426	0.41377
PF04488	Gly_transf_sug	4	5	7	4	4	6	3	5	4	7	8	7	2	4	4	5	5	10	9	4	4	10	6	4	8	4	9	0.15294	0.524399	-0.182778	0.280184	4.85755	0.862854	poisson	0.832953	0.710878
PF12896	ANAPC4	1	1	1	1	1	1	2	1	1	1	1	1	1	1	1	1	1	1	1	1	0	1	1	1	1	1	0	0.119795	0.524399	0.499203	0.000598726	0.11396	0.118343	poisson	1.64741	0.0517876
PF04573	SPC22	2	2	2	2	2	2	2	2	2	2	1	1	2	2	2	2	2	1	2	2	2	2	1	2	2	2	2	0.143782	0.524399	0.0405454	0.65606	0.131054	0.0707692	poisson	1.04138	0.994623
PF10342	Kre9_KNH	4	5	8	6	7	5	4	5	4	6	2	5	6	6	1	2	4	4	2	4	5	7	4	6	2	2	5	0.148785	0.524399	-0.0140438	0.934274	3.18234	0.710108	poisson	0.986054	0.994623
PF03561	Allantoicase	2	2	2	2	2	2	2	2	2	2	2	2	1	1	0	2	2	2	0	2	2	2	2	2	2	2	2	0.145071	0.524399	0.123357	0.355084	0.333333	0.1875	poisson	1.13129	0.796009
PF00107	ADH_zinc_N	46	53	95	45	63	67	43	58	47	58	32	52	23	32	21	55	65	43	42	26	70	81	35	43	75	43	57	0.141948	0.524399	0.192596	0.157707	316.276	6.23318	negbin	1.21239	0.563446
PF07143	CrtC	0	0	1	0	0	0	0	0	0	0	0	0	0	0	0	0	0	0	0	0	0	0	0	0	0	0	0	0.181665	0.524399	8.95298	0.885572	0.037037	1	zeroinfl_poisson	7730.92	0.994623
PF14538	Raptor_N	1	1	2	1	1	1	1	1	1	1	1	1	1	1	1	1	1	1	1	1	1	1	1	1	1	1	1	0.181665	0.524399	0.125984	0.083587	0.037037	0.0357143	poisson	1.13426	0.41377
PF05033	Pre-SET	1	0	1	1	1	1	1	1	1	1	1	1	1	1	1	1	1	1	1	1	1	1	1	1	1	1	1	0.181665	0.524399	-0.046488	0.593063	0.037037	0.0384615	poisson	0.954576	0.994623
PF13306	LRR_5	1	0	0	0	0	0	0	0	0	0	0	0	0	0	0	0	0	0	0	0	0	0	0	0	0	0	0	0.181665	0.524399	8.95298	0.885572	0.037037	1	zeroinfl_poisson	7730.92	0.994623
PF00194	Carb_anhydrase	1	2	0	2	0	0	2	0	1	0	0	1	1	2	0	4	1	3	2	2	2	0	1	2	2	3	2	0.161645	0.524399	-0.706854	0.129793	1.23077	0.923077	poisson	0.493194	0.516337
PF02116	STE2	0	1	1	1	1	1	1	1	1	1	1	1	1	1	1	1	1	1	1	1	1	1	1	1	1	1	1	0.181665	0.524399	-0.0593908	0.492943	0.037037	0.0384615	poisson	0.942338	0.929778
PF03871	RNA_pol_Rpb5_N	1	1	1	1	1	1	1	1	2	1	1	1	1	1	1	1	1	1	1	1	1	1	1	0	1	1	1	0.156967	0.524399	0.309306	0.00535259	0.076923	0.0769231	poisson	1.36248	0.143909
PF09797	NatB_MDM20	1	1	1	1	1	1	2	1	1	1	1	1	1	1	1	1	1	1	1	1	1	1	1	1	1	1	1	0.181665	0.524399	0.187047	0.00955649	0.037037	0.0357143	poisson	1.20568	0.208061
PF01301	Glyco_hydro_35	0	0	1	2	1	3	0	3	1	4	3	4	0	0	1	2	5	0	3	2	4	4	1	1	1	3	1	0.147427	0.524399	-0.390636	0.273386	2.36182	1.27538	poisson	0.676627	0.704751
PF02156	Glyco_hydro_26	0	0	0	0	0	0	0	0	1	3	0	2	0	0	0	0	0	0	0	1	0	1	1	0	2	1	0	0.1325	0.524399	-1.71433	0.115251	0.641026	1.44231	zeroinfl_poisson	0.180085	0.486507
PF08567	PH_TFIIH	1	1	2	1	1	1	1	1	1	1	1	1	1	1	1	1	1	1	1	1	1	1	1	1	1	1	1	0.181665	0.524399	0.125984	0.083587	0.037037	0.0357143	poisson	1.13426	0.41377
PF16755	NUP214	1	1	0	1	1	0	0	0	0	0	0	1	0	1	0	0	0	0	0	0	0	0	0	0	0	0	1	0.136286	0.524399	0.980808	0.199091	0.19943	0.769231	zeroinfl_poisson	2.66661	0.598767
PF09177	Syntaxin-6_N	1	1	2	1	1	1	1	1	1	1	1	1	1	1	1	1	1	1	1	1	1	1	1	1	1	1	1	0.181665	0.524399	0.125984	0.083587	0.037037	0.0357143	poisson	1.13426	0.41377
PF03834	Rad10	1	1	1	1	1	1	1	1	3	1	1	1	1	1	1	1	1	1	1	1	1	1	1	1	1	1	1	0.181665	0.524399	0.278072	0.0330429	0.148148	0.137931	poisson	1.32058	0.334842
PF13656	RNA_pol_L_2	2	2	4	2	2	2	2	2	2	2	2	2	2	2	2	2	2	2	2	2	2	2	0	2	2	2	2	0.156967	0.524399	0.142047	0.205818	0.307692	0.153846	poisson	1.15263	0.610747
PF01084	Ribosomal_S18	1	2	1	1	1	1	1	1	1	1	1	1	1	1	1	1	1	1	1	1	1	1	1	1	1	1	1	0.181665	0.524399	0.0437754	0.574709	0.037037	0.0357143	poisson	1.04475	0.994623
PF01808	AICARFT_IMPCHas	1	2	1	1	1	1	1	1	1	1	1	1	1	1	1	1	1	1	1	1	1	1	1	1	1	1	1	0.181665	0.524399	0.0437754	0.574709	0.037037	0.0357143	poisson	1.04475	0.994623
PF05833	NFACT_N	2	1	1	1	1	1	1	1	1	1	1	1	1	1	1	1	1	1	1	1	1	1	1	1	1	1	1	0.181665	0.524399	0.0559854	0.473451	0.037037	0.0357143	poisson	1.05758	0.918471
PF01557	FAA_hydrolase	4	14	26	7	9	6	9	6	7	12	4	5	4	2	3	10	8	6	7	4	13	8	5	4	10	7	6	0.169983	0.524399	0.369567	0.0754567	22.5499	2.95556	negbin	1.44711	0.41377
PF13507	GATase_5	1	2	1	1	1	1	1	1	1	1	1	1	1	1	1	1	1	1	1	1	1	1	1	1	1	1	1	0.181665	0.524399	0.0437754	0.574709	0.037037	0.0357143	poisson	1.04475	0.994623
PF11272	DUF3072	0	0	2	0	0	0	0	0	0	0	0	0	0	0	0	0	0	0	0	0	0	0	0	0	0	0	0	0.181665	0.524399	9.83583	0.885619	0.148148	2	negbin	18691.6	0.994623
PF11517	Nab2	0	1	0	0	0	0	0	0	0	0	0	0	0	0	0	0	0	0	0	0	0	0	0	0	0	0	0	0.181665	0.524399	8.95298	0.885572	0.037037	1	zeroinfl_poisson	7730.92	0.994623
PF17747	VID27_PH	0	1	1	1	1	1	1	1	1	1	1	1	1	1	1	1	1	1	1	1	1	1	1	1	1	1	1	0.181665	0.524399	-0.0593908	0.492943	0.037037	0.0384615	poisson	0.942338	0.929778
PF03911	Sec61_beta	1	1	1	1	0	1	1	1	1	1	1	1	1	1	1	1	1	1	1	1	1	1	1	1	1	1	1	0.181665	0.524399	-0.0453476	0.601512	0.037037	0.0384615	poisson	0.955665	0.994623
PF00070	Pyr_redox	0	1	0	0	0	0	0	0	0	0	0	0	0	0	0	0	0	0	0	0	0	0	0	0	0	0	0	0.181665	0.524399	8.95298	0.885572	0.037037	1	zeroinfl_poisson	7730.92	0.994623
PF13616	Rotamase_3	1	1	1	1	1	1	1	1	1	1	1	1	1	1	1	0	0	1	1	1	1	1	0	1	1	1	0	0.143782	0.524399	0.375989	0.0335605	0.131054	0.153846	poisson	1.45643	0.337797
PF03839	Sec62	1	2	1	1	1	1	1	1	1	1	1	1	1	1	1	1	1	1	1	1	1	1	1	1	1	1	1	0.181665	0.524399	0.0437754	0.574709	0.037037	0.0357143	poisson	1.04475	0.994623
PF16573	CLP1_N	1	2	1	1	1	1	1	1	1	1	1	1	1	1	1	1	1	1	1	0	1	1	1	1	1	1	1	0.156967	0.524399	0.0553478	0.637568	0.076923	0.0769231	poisson	1.05691	0.994623
PF13483	Lactamase_B_3	1	2	2	1	1	1	1	1	2	0	0	1	0	1	1	2	1	3	2	0	2	0	0	2	0	0	1	0.148542	0.524399	0.184775	0.596438	0.729345	0.703297	poisson	1.20295	0.994623
PF16189	Creatinase_N_2	1	1	1	1	1	1	1	1	2	1	1	1	1	1	1	1	1	1	1	1	1	1	1	1	1	1	1	0.181665	0.524399	0.148461	0.0400517	0.037037	0.0357143	poisson	1.16005	0.350343
PF02115	Rho_GDI	1	1	2	1	1	1	1	1	1	1	1	1	1	1	1	1	1	1	1	1	1	1	1	1	1	1	1	0.181665	0.524399	0.125984	0.083587	0.037037	0.0357143	poisson	1.13426	0.41377
PF00544	Pectate_lyase_4	1	1	0	1	0	1	1	0	1	7	0	7	0	0	0	9	1	2	0	1	7	4	4	2	0	14	2	0.116604	0.524399	-1.76709	0.0014777	12.1026	4.95105	negbin	0.170829	0.0758929
PF05063	MT-A70	0	1	1	1	1	1	1	1	1	1	1	2	1	1	1	1	1	1	1	1	1	1	1	1	1	1	1	0.156967	0.524399	-0.0910627	0.437053	0.076923	0.0769231	poisson	0.91296	0.883771
PF14681	UPRTase	4	3	3	4	3	4	3	4	4	5	4	3	2	4	4	4	5	4	4	4	4	4	5	4	3	3	4	0.178768	0.524399	-0.119482	0.1506	0.487179	0.128959	poisson	0.88738	0.553476
PF00831	Ribosomal_L29	1	1	1	1	1	1	1	1	2	1	1	1	1	1	1	1	1	1	1	1	1	1	1	1	1	1	1	0.181665	0.524399	0.148461	0.0400517	0.037037	0.0357143	poisson	1.16005	0.350343
PF17877	Dis3l2_C_term	1	1	2	1	1	1	1	1	1	1	1	1	1	1	1	1	1	1	1	1	1	1	1	1	1	1	1	0.181665	0.524399	0.125984	0.083587	0.037037	0.0357143	poisson	1.13426	0.41377
PF13774	Longin	3	2	3	2	2	3	3	3	3	2	4	3	3	3	3	3	3	3	2	3	3	3	3	3	3	3	3	0.145152	0.524399	-0.0334443	0.623871	0.207977	0.0729271	poisson	0.967109	0.994623
PF08826	DMPK_coil	1	0	0	0	0	0	0	0	0	0	0	0	0	0	0	0	0	0	0	0	0	0	0	0	0	0	0	0.181665	0.524399	8.95298	0.885572	0.037037	1	zeroinfl_poisson	7730.92	0.994623
PF01126	Heme_oxygenase	1	1	1	1	1	1	1	1	1	0	1	1	0	1	1	1	1	1	2	0	0	0	1	1	1	1	0	0.138458	0.524399	0.546148	0.0385864	0.233618	0.286713	poisson	1.72659	0.350343
PF03720	UDPG_MGDP_dh_C	1	2	1	1	1	1	1	2	2	0	2	1	0	1	1	1	3	0	1	2	0	1	1	1	1	1	1	0.160489	0.524399	0.280505	0.296999	0.487179	0.438462	poisson	1.3238	0.725211
PF10510	PIG-S	1	1	1	1	1	2	1	1	1	1	1	1	1	1	0	1	1	1	1	1	1	1	1	1	1	1	1	0.156967	0.524399	0.148095	0.180213	0.076923	0.0769231	poisson	1.15962	0.564947
PF02746	MR_MLE_N	2	2	3	2	2	3	3	2	2	3	2	2	0	1	0	2	3	2	1	1	3	4	1	2	2	2	1	0.12297	0.524399	0.285934	0.135673	0.883191	0.449927	poisson	1.33101	0.530637
PF08692	Pet20	0	1	0	0	0	0	0	0	0	0	0	0	0	0	0	0	0	0	0	0	0	0	0	0	0	0	0	0.181665	0.524399	8.95298	0.885572	0.037037	1	zeroinfl_poisson	7730.92	0.994623
PF18388	ATG29_N	1	1	2	1	1	1	1	1	1	1	1	1	1	1	0	1	1	1	1	1	1	1	0	1	1	1	1	0.119795	0.524399	0.151027	0.283803	0.11396	0.118343	poisson	1.16303	0.715089
PF01751	Toprim	2	2	3	2	2	2	2	2	2	2	2	2	2	2	2	2	2	2	2	2	2	2	2	2	2	2	2	0.181665	0.524399	0.0649977	0.0902472	0.037037	0.0181818	poisson	1.06716	0.423263
PF03460	NIR_SIR_ferr	3	4	3	3	3	3	3	3	3	3	3	3	2	3	3	3	1	3	3	3	3	3	3	3	3	3	3	0.119985	0.524399	0.118408	0.0848246	0.225071	0.0769231	poisson	1.1257	0.41377
PF08530	PepX_C	1	3	12	2	1	5	2	4	3	3	1	2	0	0	0	4	3	3	1	1	6	4	1	1	2	1	2	0.12142	0.524399	0.607825	0.0628382	5.95157	2.36312	negbin	1.83643	0.41377
PF00612	IQ	1	1	1	0	1	2	0	2	1	3	1	2	1	0	0	2	1	2	2	1	1	1	2	2	2	2	2	0.114501	0.524399	-0.254332	0.329269	0.615385	0.461538	poisson	0.775434	0.762899
PF03450	CO_deh_flav_C	1	1	1	1	1	1	1	1	1	2	1	2	1	1	1	1	2	1	1	1	2	1	1	1	1	1	1	0.143782	0.524399	-0.270522	0.0392812	0.131054	0.114144	poisson	0.762981	0.350343
PF12757	Eisosome1	1	1	1	1	2	1	1	1	1	1	1	1	1	1	0	1	1	1	1	1	1	1	1	1	1	1	1	0.156967	0.524399	0.0505728	0.664797	0.076923	0.0769231	poisson	1.05187	0.994623
PF20400	BAR_4	2	3	2	2	2	2	2	2	2	2	2	2	2	2	2	2	2	2	2	2	2	2	2	2	2	2	2	0.181665	0.524399	0.0222076	0.579026	0.037037	0.0181818	poisson	1.02246	0.994623
PF02548	Pantoate_transf	2	1	1	2	1	1	1	1	1	1	1	1	1	1	1	1	1	1	0	1	1	2	1	1	1	1	1	0.169131	0.524399	0.062445	0.684444	0.148148	0.137931	poisson	1.06444	0.994623
PF11787	Aft1_HRR	1	1	2	1	1	1	1	1	1	1	1	1	1	1	1	1	1	1	1	1	0	1	1	1	1	1	1	0.156967	0.524399	0.241742	0.0292556	0.076923	0.0769231	poisson	1.27347	0.31878
PF02541	Ppx-GppA	2	3	3	2	2	1	1	1	1	2	1	1	1	1	1	3	1	1	2	1	1	1	1	1	2	2	1	0.140949	0.524399	0.313257	0.121628	0.490028	0.330769	poisson	1.36787	0.500763
PF04080	Per1	1	1	3	1	1	1	1	1	1	1	1	1	1	1	1	1	1	1	1	1	1	1	1	1	1	1	1	0.181665	0.524399	0.237711	0.0730958	0.148148	0.137931	poisson	1.26834	0.41377
PF01975	SurE	1	1	2	2	1	2	1	3	1	3	3	2	1	1	1	3	3	2	3	1	3	3	2	1	2	3	1	0.131411	0.524399	-0.0749904	0.701957	0.763533	0.39645	poisson	0.927752	0.994623
PF00250	Forkhead	4	4	4	4	6	5	5	6	4	6	4	4	4	4	4	4	5	4	4	3	3	4	4	5	4	4	6	0.179846	0.524399	0.030881	0.711356	0.703704	0.161017	poisson	1.03136	0.994623
PF02738	MoCoBD_1	1	1	1	1	1	1	1	1	1	2	1	2	1	1	1	1	2	1	1	1	2	1	1	1	1	1	1	0.143782	0.524399	-0.270522	0.0392812	0.131054	0.114144	poisson	0.762981	0.350343
PF20256	MoCoBD_2	1	1	1	1	1	1	1	1	1	2	1	2	1	1	1	1	2	1	1	1	2	1	1	1	1	1	1	0.143782	0.524399	-0.270522	0.0392812	0.131054	0.114144	poisson	0.762981	0.350343
PF10604	Polyketide_cyc2	0	1	3	1	1	3	1	2	1	0	1	1	0	0	0	1	1	1	0	0	1	1	1	2	1	2	2	0.137124	0.524399	0.467799	0.134763	0.729345	0.703297	poisson	1.59648	0.528757
PF16770	RTT107_BRCT_5	1	1	1	1	2	1	1	1	1	1	1	1	0	1	1	1	1	1	1	1	0	1	1	1	1	1	1	0.119795	0.524399	0.223189	0.123588	0.11396	0.118343	poisson	1.25006	0.505144
PF02333	Phytase	0	0	0	0	0	0	0	0	0	1	0	0	0	0	0	1	0	1	0	0	0	0	0	0	0	1	0	0.143782	0.524399	-9.71316	0.914928	0.131054	0.884615	zeroinfl_poisson	6.04823e-05	0.994623
PF17781	RPN1_RPN2_N	1	1	2	1	1	1	1	1	1	1	1	1	1	1	1	1	1	1	1	1	1	1	1	1	1	1	1	0.181665	0.524399	0.125984	0.083587	0.037037	0.0357143	poisson	1.13426	0.41377
PF09496	CENP-O	1	1	1	1	1	0	1	0	0	1	1	1	1	1	1	1	1	1	1	1	1	1	1	0	1	1	0	0.181253	0.524399	-0.169072	0.427097	0.156695	0.192308	poisson	0.844448	0.871772
PF05238	CENP-N	1	1	1	1	1	0	1	0	0	1	1	1	1	1	0	1	1	2	1	1	2	1	1	0	1	2	0	0.173842	0.524399	-0.329714	0.242736	0.333333	0.375	poisson	0.719129	0.663301
PF18457	PUD1_2	0	0	0	0	0	0	0	0	0	0	1	0	0	0	1	0	0	0	0	0	0	0	0	0	1	0	1	0.143782	0.524399	-9.71316	0.914928	0.131054	0.884615	zeroinfl_poisson	6.04823e-05	0.994623
PF03909	BSD	3	3	2	3	3	3	3	3	3	3	3	3	3	3	3	3	3	3	3	3	3	3	3	3	3	3	3	0.181665	0.524399	-0.0458338	0.104176	0.037037	0.0125	poisson	0.955201	0.451166
PF19316	PIGO_PIGG	1	1	1	1	1	1	1	1	1	1	1	1	1	1	2	1	1	1	2	2	1	1	1	1	1	2	1	0.143782	0.524399	-0.0336597	0.811829	0.131054	0.114144	poisson	0.9669	0.994623
PF04190	GET4	1	1	1	1	1	1	1	1	4	1	1	1	1	1	0	1	1	1	1	1	1	1	1	1	1	1	1	0.156967	0.524399	0.403898	0.0406926	0.378917	0.352785	poisson	1.49765	0.350724
PF08386	Abhydrolase_4	2	3	5	2	2	3	2	3	2	3	5	4	0	4	4	5	2	5	7	0	3	2	3	1	6	5	3	0.18028	0.524399	0.0398003	0.868875	2.92593	0.918605	poisson	1.0406	0.994623
PF04406	TP6A_N	1	1	1	1	1	1	1	1	1	0	0	1	1	1	1	1	1	0	1	1	0	1	1	1	1	1	1	0.143782	0.524399	0.205238	0.256563	0.131054	0.153846	poisson	1.22782	0.682381
PF06827	zf-FPG_IleRS	0	1	0	0	0	0	0	0	0	0	0	0	0	0	0	0	0	0	0	0	0	0	0	0	0	0	0	0.181665	0.524399	8.95298	0.885572	0.037037	1	zeroinfl_poisson	7730.92	0.994623
PF05920	Homeobox_KN	2	2	2	2	2	2	3	2	2	4	4	2	3	2	2	7	3	2	3	2	1	3	2	2	6	9	0	0.14816	0.524399	0.0903686	0.763259	3.46439	1.23077	poisson	1.09458	0.994623
PF05652	DcpS	1	1	2	1	1	1	1	1	1	1	1	1	1	1	1	1	1	1	1	1	1	1	1	1	1	1	1	0.181665	0.524399	0.125984	0.083587	0.037037	0.0357143	poisson	1.13426	0.41377
PF20399	PH_20	2	3	2	2	2	2	2	2	2	2	2	2	2	2	2	2	2	2	2	2	2	2	2	2	2	2	2	0.181665	0.524399	0.0222076	0.579026	0.037037	0.0181818	poisson	1.02246	0.994623
PF09288	UBA_3	0	1	1	1	1	0	1	0	0	0	1	1	1	1	1	1	1	1	1	1	1	1	1	0	0	1	1	0.136286	0.524399	-0.475994	0.104894	0.19943	0.269231	poisson	0.621268	0.453297
PF00815	Histidinol_dh	1	1	3	2	2	1	1	2	1	2	1	1	1	0	1	1	1	1	1	1	2	2	1	1	1	2	1	0.172225	0.524399	0.346407	0.0601637	0.37037	0.285714	poisson	1.41398	0.41377
PF18151	DUF5601	1	1	1	1	1	2	1	1	1	1	1	1	1	1	1	1	1	1	1	1	0	1	1	1	1	1	1	0.156967	0.524399	0.255377	0.0219084	0.076923	0.0769231	poisson	1.29095	0.296504
PF02214	BTB_2	0	1	0	1	0	0	1	0	0	0	1	1	3	1	1	1	1	2	0	0	0	1	1	0	1	0	0	0.150942	0.524399	-0.847306	0.18293	0.549858	0.873303	zeroinfl_poisson	0.428568	0.567665
PF06042	NTP_transf_6	0	0	0	0	0	0	0	0	0	0	1	0	0	0	0	1	0	0	1	0	0	0	0	0	0	1	0	0.143782	0.524399	-9.71316	0.914928	0.131054	0.884615	zeroinfl_poisson	6.04823e-05	0.994623
PF14619	SnAC	1	1	2	1	1	1	1	1	1	1	1	1	1	1	1	1	1	1	1	1	1	1	1	1	1	1	1	0.181665	0.524399	0.125984	0.083587	0.037037	0.0357143	poisson	1.13426	0.41377
PF18916	Lycopene_cyc	0	0	1	0	0	0	0	0	0	0	0	0	0	0	0	0	0	0	0	0	0	0	0	0	0	0	0	0.181665	0.524399	8.95298	0.885572	0.037037	1	zeroinfl_poisson	7730.92	0.994623
PF14519	Macro_2	0	0	0	0	0	1	0	0	0	0	0	0	0	0	0	0	0	0	0	0	0	0	0	0	0	0	0	0.181665	0.524399	8.95298	0.885572	0.037037	1	zeroinfl_poisson	7730.92	0.994623
PF01361	Tautomerase	0	0	0	0	0	0	0	0	1	0	0	0	0	0	0	0	0	0	0	0	0	0	0	0	0	0	0	0.181665	0.524399	8.95298	0.885572	0.037037	1	zeroinfl_poisson	7730.92	0.994623
PF09070	PFU	1	2	1	1	1	1	1	1	1	1	1	1	1	1	1	1	1	1	1	1	1	1	1	1	1	1	1	0.181665	0.524399	0.0437754	0.574709	0.037037	0.0357143	poisson	1.04475	0.994623
PF07962	Swi3	1	2	1	1	1	1	1	1	1	1	1	1	1	1	1	1	1	1	1	1	1	1	1	1	1	1	0	0.156967	0.524399	0.234462	0.0321107	0.076923	0.0769231	poisson	1.26423	0.332391
PF07064	RIC1	1	1	1	1	1	1	1	1	2	1	1	1	1	1	1	1	1	1	1	1	1	1	1	1	1	1	1	0.181665	0.524399	0.148461	0.0400517	0.037037	0.0357143	poisson	1.16005	0.350343
PF02204	VPS9	3	3	3	3	3	4	3	3	3	3	3	3	3	3	3	3	3	3	3	3	2	3	3	3	3	3	3	0.156967	0.524399	0.0866467	0.0241605	0.076923	0.025641	poisson	1.09051	0.305652
PF12015	Bud3_N	0	1	0	1	0	1	0	1	0	1	0	0	0	1	0	0	0	0	0	0	0	1	0	0	0	0	0	0.136286	0.524399	0.980808	0.199091	0.19943	0.769231	zeroinfl_poisson	2.66661	0.598767
PF08509	Ad_cyc_g-alpha	0	0	1	0	0	1	1	1	1	1	1	1	1	1	1	1	1	1	1	1	0	0	1	1	1	0	1	0.136286	0.524399	-0.0309447	0.901694	0.19943	0.269231	poisson	0.969529	0.994623
PF00332	Glyco_hydro_17	3	4	3	3	2	5	3	4	4	2	2	5	1	3	3	4	3	3	1	4	4	1	1	2	2	4	3	0.123297	0.524399	0.264748	0.0882562	1.37892	0.471276	poisson	1.3031	0.422432
PF17106	NACHT_sigma	0	0	0	0	0	0	0	0	0	0	0	0	0	0	0	4	0	0	1	0	0	1	0	0	2	0	0	0.145231	0.524399	-9.712	0.879878	0.754986	2.54808	negbin	6.05528e-05	0.994623
PF00444	Ribosomal_L36	0	0	0	1	0	0	1	1	1	0	1	1	1	0	1	1	0	1	1	1	0	1	1	1	1	1	0	0.176395	0.524399	0.314481	0.329011	0.242165	0.384615	poisson	1.36955	0.762899
PF16835	SF3A2	1	1	1	1	1	1	1	1	2	1	1	1	1	1	1	1	1	1	1	1	1	1	1	1	1	1	1	0.181665	0.524399	0.148461	0.0400517	0.037037	0.0357143	poisson	1.16005	0.350343
PF02190	LON_substr_bdg	3	3	3	3	3	3	3	3	3	3	3	2	3	3	3	3	3	3	3	2	2	3	3	3	2	3	3	0.143782	0.524399	0.0580975	0.292609	0.131054	0.045954	poisson	1.05982	0.723173
PF10785	NADH-u_ox-rdase	1	2	1	1	1	1	1	1	1	1	1	1	1	0	1	1	1	1	1	1	1	1	1	1	1	1	1	0.156967	0.524399	0.198622	0.0753288	0.076923	0.0769231	poisson	1.21972	0.41377
PF01168	Ala_racemase_N	2	2	2	2	2	2	1	2	2	2	3	2	2	2	2	4	3	2	2	2	2	3	1	1	3	3	2	0.147643	0.524399	-0.119962	0.380039	0.438746	0.204244	poisson	0.886954	0.824337
PF00804	Syntaxin	1	1	1	1	1	2	2	2	2	0	2	2	1	1	2	2	2	2	2	2	2	1	2	2	2	2	2	0.133994	0.524399	0.00407588	0.978197	0.319088	0.195804	poisson	1.00408	1
PF00433	Pkinase_C	4	4	3	3	4	3	3	3	3	4	3	4	3	3	4	4	3	4	5	3	4	4	4	3	4	4	3	0.170516	0.524399	-0.0481554	0.491262	0.333333	0.09375	poisson	0.952986	0.929778
PF08142	AARP2CN	2	2	2	2	2	3	2	2	2	2	2	2	2	2	2	2	1	2	2	2	2	2	2	2	2	2	2	0.156967	0.524399	0.133845	0.019683	0.076923	0.0384615	poisson	1.14322	0.282617
PF17110	TFB6	1	0	1	1	1	1	1	1	1	2	1	1	1	1	1	1	1	1	1	1	2	1	1	1	1	1	1	0.119795	0.524399	-0.195403	0.166887	0.11396	0.10989	poisson	0.822503	0.564947
PF06012	DUF908	1	1	1	1	1	2	1	1	1	1	1	1	1	1	1	1	1	1	1	1	0	1	1	1	1	1	1	0.156967	0.524399	0.255377	0.0219084	0.076923	0.0769231	poisson	1.29095	0.296504
PF00611	FCH	5	5	5	5	5	4	5	4	5	4	4	5	5	3	3	4	5	4	4	4	5	5	4	5	5	5	5	0.155549	0.524399	0.0248123	0.680735	0.413105	0.091425	poisson	1.02512	0.994623
PF07504	FTP	0	0	0	0	0	0	1	0	1	0	0	0	2	0	1	1	0	1	1	0	0	0	0	1	1	2	1	0.155549	0.524399	-1.0116	0.188204	0.413105	0.857988	zeroinfl_poisson	0.363635	0.577656
PF01774	UreD	1	1	1	6	1	1	1	1	1	1	1	1	1	0	0	1	1	1	1	1	1	1	1	1	1	1	1	0.119795	0.524399	0.368546	0.292525	1.02564	0.923077	poisson	1.44563	0.723173
PF07110	EthD	1	4	9	2	3	6	3	4	3	2	0	4	0	4	0	3	10	2	3	0	3	7	2	1	4	2	0	0.136792	0.524399	0.191201	0.536368	6.65242	2.19043	negbin	1.2107	0.97598
PF03666	NPR3	1	1	1	1	1	1	1	2	2	1	1	1	1	1	1	1	1	1	1	1	1	1	1	2	1	1	0	0.169131	0.524399	0.301868	0.0330998	0.148148	0.137931	poisson	1.35238	0.334842
PF00162	PGK	1	1	1	1	1	2	1	1	1	1	1	1	1	1	1	1	1	1	1	1	1	1	1	1	1	1	1	0.181665	0.524399	0.139394	0.055307	0.037037	0.0357143	poisson	1.14958	0.407279
PF10451	Stn1	1	1	1	1	1	1	1	1	0	1	0	1	1	1	2	2	1	1	1	2	1	1	1	1	2	1	1	0.1563	0.524399	-0.189835	0.354071	0.225071	0.209549	poisson	0.827095	0.794182
PF08355	EF_assoc_1	1	2	1	1	1	1	1	1	1	1	1	1	1	1	1	1	1	1	1	1	1	1	1	1	1	1	1	0.181665	0.524399	0.0437754	0.574709	0.037037	0.0357143	poisson	1.04475	0.994623
PF10307	HAD_SAK_1	1	2	1	1	1	1	1	1	1	1	1	1	1	1	1	1	1	1	1	1	1	1	1	1	1	1	1	0.181665	0.524399	0.0437754	0.574709	0.037037	0.0357143	poisson	1.04475	0.994623
PF00658	PABP	2	1	1	1	1	1	1	1	1	1	1	1	1	1	1	1	1	1	1	1	1	1	1	1	1	1	1	0.181665	0.524399	0.0559854	0.473451	0.037037	0.0357143	poisson	1.05758	0.918471
PF02862	DDHD	3	5	3	4	3	2	3	3	3	4	3	3	2	3	3	3	3	3	3	2	2	3	3	2	2	3	3	0.164543	0.524399	0.100282	0.287689	0.45584	0.155794	poisson	1.10548	0.71761
PF04446	Thg1	1	0	1	1	1	1	1	1	1	1	1	1	1	1	1	1	1	1	1	1	1	1	1	1	1	1	1	0.181665	0.524399	-0.046488	0.593063	0.037037	0.0384615	poisson	0.954576	0.994623
PF17748	VID27_N	0	1	1	1	1	1	1	1	1	1	1	1	1	1	1	1	1	1	1	1	1	1	1	1	1	1	1	0.181665	0.524399	-0.0593908	0.492943	0.037037	0.0384615	poisson	0.942338	0.929778
PF03211	Pectate_lyase	0	0	0	1	1	1	0	0	1	5	0	2	0	0	0	7	0	1	0	1	12	1	2	2	0	11	1	0.140076	0.524399	-1.72733	0.0187679	10.3875	5.7237	negbin	0.177758	0.276746
PF01931	NTPase_I-T	0	0	0	0	0	0	0	0	0	0	1	0	0	0	0	1	0	0	0	0	0	0	1	0	1	0	0	0.143782	0.524399	-9.71316	0.914928	0.131054	0.884615	zeroinfl_poisson	6.04823e-05	0.994623
PF08271	TF_Zn_Ribbon	1	1	2	1	1	1	1	1	1	1	1	1	1	1	1	1	1	1	1	1	1	1	1	1	1	1	1	0.181665	0.524399	0.125984	0.083587	0.037037	0.0357143	poisson	1.13426	0.41377
PF14441	OTT_1508_deam	1	3	6	2	2	1	0	0	0	3	5	2	5	2	1	3	2	3	1	2	0	3	3	1	5	4	1	0.122189	0.524399	-0.237295	0.48822	2.81481	1.2459	poisson	0.788759	0.927364
PF02046	COX6A	1	1	3	1	1	1	1	1	1	1	1	1	1	1	1	1	1	1	1	1	1	1	1	1	1	1	1	0.181665	0.524399	0.237711	0.0730958	0.148148	0.137931	poisson	1.26834	0.41377
PF02297	COX6B	2	2	2	2	2	1	2	2	2	2	2	3	2	2	2	2	2	2	2	2	2	2	2	2	2	2	2	0.156967	0.524399	-0.0931874	0.120101	0.076923	0.0384615	poisson	0.911023	0.499611
PF04911	ATP-synt_J	1	1	1	1	1	0	1	1	1	0	1	1	1	0	0	1	1	1	0	1	0	0	1	1	1	0	1	0.152789	0.524399	0.301895	0.252658	0.216524	0.307692	poisson	1.35242	0.678915
PF03704	BTAD	0	0	0	0	1	0	0	0	0	0	0	0	0	0	0	0	0	0	0	0	0	0	0	0	0	0	0	0.181665	0.524399	8.95298	0.885572	0.037037	1	zeroinfl_poisson	7730.92	0.994623
PF02891	zf-MIZ	1	2	2	2	2	1	2	2	2	2	1	2	2	2	2	0	2	2	1	1	1	2	1	2	1	1	1	0.169663	0.524399	0.0977339	0.51169	0.333333	0.214286	poisson	1.10267	0.95697
PF00613	PI3Ka	2	2	2	2	2	2	2	2	1	2	2	2	2	2	2	2	2	2	2	2	2	2	2	2	2	2	2	0.181665	0.524399	-0.0831914	0.0584269	0.037037	0.0188679	poisson	0.920175	0.41377
PF19872	DUF6345	0	0	1	0	0	0	0	0	0	0	0	0	0	0	0	0	0	0	0	0	0	0	0	0	0	0	0	0.181665	0.524399	8.95298	0.885572	0.037037	1	zeroinfl_poisson	7730.92	0.994623
PF02142	MGS	2	3	2	2	2	2	2	2	2	2	2	2	2	2	2	2	2	2	2	2	2	2	2	2	2	2	2	0.181665	0.524399	0.0222076	0.579026	0.037037	0.0181818	poisson	1.02246	0.994623
PF03108	DBD_Tnp_Mut	0	0	0	0	0	0	0	0	0	1	0	1	0	0	0	0	0	0	0	0	1	1	0	0	0	0	0	0.143782	0.524399	-9.71316	0.914928	0.131054	0.884615	zeroinfl_poisson	6.04823e-05	0.994623
PF07021	MetW	0	0	1	0	0	0	0	0	0	0	0	0	0	0	0	0	0	0	0	0	0	0	0	0	0	0	0	0.181665	0.524399	8.95298	0.885572	0.037037	1	zeroinfl_poisson	7730.92	0.994623
PF00134	Cyclin_N	7	10	11	9	6	8	8	8	7	7	8	8	7	6	6	7	8	7	7	7	6	8	6	8	8	9	8	0.125943	0.524399	0.119739	0.0554751	1.48148	0.195122	poisson	1.1272	0.407767
PF01212	Beta_elim_lyase	1	1	1	1	1	2	1	2	2	3	2	1	3	1	2	3	1	1	4	1	1	3	2	3	3	1	1	0.116046	0.524399	-0.131074	0.596754	0.871795	0.490385	poisson	0.877153	0.994623
PF04299	FMN_bind_2	2	1	0	0	1	0	1	0	0	1	1	2	1	0	1	2	0	1	2	0	3	4	0	0	3	2	0	0.143411	0.524399	-0.844617	0.0997143	1.26781	1.22253	zeroinfl_poisson	0.429722	0.442855
PF12936	Kri1_C	1	2	1	1	1	1	1	1	1	1	1	1	1	1	1	1	1	1	1	1	1	1	1	1	1	1	1	0.181665	0.524399	0.0437754	0.574709	0.037037	0.0357143	poisson	1.04475	0.994623
PF00190	Cupin_1	9	6	9	8	11	10	4	7	9	7	8	5	3	4	4	9	11	5	5	2	9	9	4	5	7	9	11	0.151811	0.524399	0.0476782	0.778534	6.96011	0.989069	poisson	1.04883	0.994623
PF08390	TRAM1	2	2	2	2	2	2	2	2	2	2	2	2	2	2	3	3	2	2	2	2	2	3	2	2	4	2	2	0.144749	0.524399	-0.0332386	0.738107	0.233618	0.10691	poisson	0.967308	0.994623
PF04187	Cofac_haem_bdg	0	0	1	0	0	0	0	0	0	0	0	0	0	0	0	0	0	0	0	0	0	0	0	0	0	0	0	0.181665	0.524399	8.95298	0.885572	0.037037	1	zeroinfl_poisson	7730.92	0.994623
PF15277	Sec3-PIP2_bind	1	1	2	1	1	1	1	1	1	1	1	1	1	1	1	1	1	1	1	1	1	1	1	1	1	1	1	0.181665	0.524399	0.125984	0.083587	0.037037	0.0357143	poisson	1.13426	0.41377
PF04666	Glyco_transf_54	1	1	0	0	0	0	1	0	0	2	1	0	0	0	1	2	1	0	1	0	0	1	1	0	2	1	1	0.132395	0.524399	-0.847276	0.182939	0.472934	0.751131	zeroinfl_poisson	0.428581	0.567665
PF05676	NDUF_B7	1	1	1	1	1	1	1	1	1	0	1	1	1	0	0	1	0	1	1	1	1	1	1	1	1	1	1	0.143782	0.524399	0.371301	0.0394217	0.131054	0.153846	poisson	1.44962	0.350343
PF13735	tRNA_NucTran2_2	0	0	0	0	0	1	0	0	0	0	0	0	0	0	0	0	0	0	0	0	0	0	0	0	0	0	0	0.181665	0.524399	8.95298	0.885572	0.037037	1	zeroinfl_poisson	7730.92	0.994623
PF01432	Peptidase_M3	2	3	2	2	2	2	2	2	4	0	7	2	2	2	4	4	2	2	5	2	4	6	2	6	5	2	16	0.141032	0.524399	-0.505701	0.103408	8.95157	2.57119	negbin	0.603083	0.448326
PF02922	CBM_48	1	1	2	1	1	1	1	1	1	1	1	1	1	1	1	1	1	1	1	1	1	1	1	1	1	1	1	0.181665	0.524399	0.125984	0.083587	0.037037	0.0357143	poisson	1.13426	0.41377
PF03951	Gln-synt_N	1	1	1	1	1	1	1	1	1	1	1	1	1	1	1	1	1	2	1	2	1	1	2	1	1	2	1	0.143782	0.524399	-0.0484076	0.717568	0.131054	0.114144	poisson	0.952745	0.994623
PF13354	Beta-lactamase2	0	0	1	0	0	0	0	0	0	0	0	0	0	0	0	0	0	0	0	0	0	0	0	0	0	0	0	0.181665	0.524399	8.95298	0.885572	0.037037	1	zeroinfl_poisson	7730.92	0.994623
PF03656	Pam16	1	1	2	1	1	1	1	1	1	1	1	1	1	1	1	1	1	1	1	1	1	1	1	1	1	1	1	0.181665	0.524399	0.125984	0.083587	0.037037	0.0357143	poisson	1.13426	0.41377
PF08566	Pam17	1	2	1	1	1	1	1	1	1	1	1	1	1	1	1	1	1	1	1	1	1	1	1	1	1	1	1	0.181665	0.524399	0.0437754	0.574709	0.037037	0.0357143	poisson	1.04475	0.994623
PF02487	CLN3	1	1	1	1	1	1	1	1	1	1	2	1	1	1	1	2	1	1	2	1	1	1	1	1	2	1	1	0.143782	0.524399	-0.0263021	0.857548	0.131054	0.114144	poisson	0.974041	0.994623
PF00860	Xan_ur_permease	3	2	5	3	4	1	2	1	3	4	4	4	1	2	2	5	3	4	3	4	4	2	4	5	3	3	3	0.176162	0.524399	-0.281967	0.10908	1.41026	0.453297	poisson	0.754298	0.466853
PF06645	SPC12	1	1	1	1	1	1	1	1	1	0	0	1	1	0	1	1	1	1	0	1	1	1	1	1	1	1	1	0.143782	0.524399	0.230752	0.181753	0.131054	0.153846	poisson	1.25955	0.566617
PF12612	TFCD_C	1	1	2	1	1	1	1	1	1	1	1	1	1	1	1	1	1	1	1	1	0	1	1	1	1	1	1	0.156967	0.524399	0.241742	0.0292556	0.076923	0.0769231	poisson	1.27347	0.31878
PF09243	Rsm22	2	2	2	2	2	2	2	2	2	2	2	2	1	2	0	2	2	2	1	2	2	2	1	2	2	2	2	0.144749	0.524399	0.0465904	0.678941	0.233618	0.128728	poisson	1.04769	0.994623
PF06941	NT5C	0	0	0	1	0	0	0	0	0	0	0	0	0	0	0	0	0	0	0	0	0	0	0	0	0	0	0	0.181665	0.524399	8.95298	0.885572	0.037037	1	zeroinfl_poisson	7730.92	0.994623
PF18317	SDH_C	1	3	3	1	1	3	2	2	2	1	0	1	2	2	1	4	2	1	1	1	1	3	2	2	1	1	1	0.141668	0.524399	0.318819	0.155588	0.846154	0.507692	poisson	1.3755	0.56051
PF03381	CDC50	1	2	1	1	1	1	1	1	1	1	1	1	1	1	1	1	1	1	1	1	1	1	1	1	1	1	1	0.181665	0.524399	0.0437754	0.574709	0.037037	0.0357143	poisson	1.04475	0.994623
PF01984	dsDNA_bind	1	1	2	1	1	1	1	1	1	1	1	1	1	0	1	1	1	1	1	1	1	1	1	1	1	1	1	0.156967	0.524399	0.279069	0.0119767	0.076923	0.0769231	poisson	1.3219	0.230667
PF14228	MOR2-PAG1_mid	2	2	3	2	3	2	2	3	3	2	3	2	3	3	3	3	3	2	3	3	2	3	3	2	3	3	3	0.176395	0.524399	-0.0524711	0.53173	0.242165	0.092091	poisson	0.948882	0.972654
PF08502	LeuA_dimer	0	1	1	1	1	1	1	1	1	1	1	1	1	1	1	1	1	1	1	1	1	1	1	1	1	1	1	0.181665	0.524399	-0.0593908	0.492943	0.037037	0.0384615	poisson	0.942338	0.929778
PF13508	Acetyltransf_7	2	5	5	3	3	7	1	1	3	4	2	1	4	3	1	3	4	1	3	1	2	2	2	1	4	1	0	0.155125	0.524399	0.451292	0.0676153	2.64103	1.03344	poisson	1.57034	0.41377
PF00641	zf-RanBP	3	3	4	3	3	2	2	2	2	2	2	2	3	3	2	2	2	2	2	2	2	2	2	2	3	3	3	0.135956	0.524399	0.0211565	0.84185	0.327635	0.136095	poisson	1.02138	0.994623
PF03660	PHF5	1	0	0	1	0	1	1	1	1	1	1	1	1	0	1	1	1	1	1	1	1	1	0	1	1	1	1	0.181253	0.524399	-0.0731224	0.731819	0.156695	0.192308	poisson	0.929487	0.994623
PF03425	CBM_11	0	0	0	0	0	0	0	0	1	0	0	0	0	0	0	0	0	0	0	0	0	0	0	0	0	0	0	0.181665	0.524399	8.95298	0.885572	0.037037	1	zeroinfl_poisson	7730.92	0.994623
PF10396	TrmE_N	1	1	1	1	1	1	1	1	0	1	1	1	1	1	1	1	1	1	1	1	1	1	1	1	1	1	1	0.181665	0.524399	-0.173766	0.0680875	0.037037	0.0384615	poisson	0.840493	0.41377
PF08534	Redoxin	3	3	3	2	3	4	2	3	3	3	2	3	1	2	2	2	3	2	3	2	3	3	2	5	2	2	4	0.179372	0.524399	-0.095573	0.514438	0.692308	0.259615	poisson	0.908852	0.959461
PF10557	Cullin_Nedd8	3	3	3	3	3	3	4	3	3	3	3	3	3	3	3	3	3	3	3	3	3	3	3	3	3	3	3	0.181665	0.524399	0.0661654	0.0125846	0.037037	0.0121951	poisson	1.0684	0.235262
PF00734	CBM_1	0	0	2	1	1	20	1	3	25	7	3	21	0	0	0	12	13	24	5	21	7	6	30	3	24	28	0	0.154307	0.524399	-1.0073	0.299413	107.798	11.3251	negbin	0.365203	0.72762
PF16628	Mac_assoc	0	0	0	0	0	0	0	0	0	1	0	0	1	1	0	0	0	0	0	0	0	1	0	0	0	0	0	0.143782	0.524399	-9.71316	0.914928	0.131054	0.884615	zeroinfl_poisson	6.04823e-05	0.994623
PF00967	Barwin	0	0	1	0	0	0	0	0	0	0	0	0	0	0	0	0	0	0	0	0	0	0	0	0	0	0	0	0.181665	0.524399	8.95298	0.885572	0.037037	1	zeroinfl_poisson	7730.92	0.994623
PF00163	Ribosomal_S4	3	2	2	2	2	2	2	2	2	2	2	2	2	1	2	2	2	2	2	2	2	2	2	2	2	2	2	0.156967	0.524399	0.104932	0.0665811	0.076923	0.0384615	poisson	1.11064	0.41377
PF11017	DUF2855	0	1	2	0	1	1	1	1	1	1	1	0	0	0	0	0	2	0	0	0	1	1	1	0	1	0	1	0.120805	0.524399	0.575339	0.236397	0.396011	0.628959	zeroinfl_poisson	1.77773	0.655165
PF02668	TauD	7	9	20	5	11	14	3	12	10	20	11	15	5	11	5	15	20	11	11	12	19	26	24	8	16	13	7	0.127372	0.524399	-0.313825	0.0938037	35.4815	2.81765	negbin	0.730647	0.430669
PF13506	Glyco_transf_21	1	1	1	1	1	2	2	1	2	1	0	1	0	1	0	1	1	1	1	1	2	1	1	2	0	1	2	0.134227	0.524399	0.100845	0.670602	0.378917	0.352785	poisson	1.1061	0.994623
PF06951	PLA2G12	0	0	0	0	0	0	0	0	0	0	1	0	0	0	0	0	0	0	0	0	0	0	1	1	0	0	2	0.144749	0.524399	-9.39625	0.892315	0.233618	1.26154	zeroinfl_poisson	8.30349e-05	0.994623
PF00520	Ion_trans	7	6	6	7	6	5	7	5	5	5	5	6	5	4	7	5	5	5	6	6	6	4	6	5	7	6	5	0.148472	0.524399	0.14645	0.0241866	0.780627	0.138664	poisson	1.15772	0.305652
PF01369	Sec7	4	4	6	4	4	4	4	4	4	4	4	4	4	4	4	4	4	4	4	4	4	4	4	4	4	4	4	0.181665	0.524399	0.0649977	0.0902472	0.148148	0.0363636	poisson	1.06716	0.423263
PF06046	Sec6	1	1	3	1	1	1	1	1	1	1	1	1	1	1	1	1	1	1	1	1	1	1	1	1	1	1	1	0.181665	0.524399	0.237711	0.0730958	0.148148	0.137931	poisson	1.26834	0.41377
PF09444	MRC1	1	1	2	1	1	1	1	1	1	1	1	1	1	1	1	1	1	1	1	1	1	1	1	1	1	1	0	0.156967	0.524399	0.313124	0.00465983	0.076923	0.0769231	poisson	1.36769	0.134297
PF06025	DUF913	1	1	1	1	1	3	1	1	1	1	1	1	1	1	1	1	1	1	1	1	0	1	1	1	1	1	1	0.156967	0.524399	0.376623	0.0154367	0.190883	0.184066	poisson	1.45735	0.255535
PF10276	zf-CHCC	1	1	2	1	1	1	1	1	1	1	1	1	1	1	1	1	1	1	1	1	1	1	1	1	1	1	1	0.181665	0.524399	0.125984	0.083587	0.037037	0.0357143	poisson	1.13426	0.41377
PF08643	DUF1776	1	1	1	1	1	2	1	2	2	1	1	1	1	1	1	1	1	1	1	1	1	1	1	2	1	1	2	0.181253	0.524399	0.092147	0.518881	0.156695	0.132212	poisson	1.09653	0.961442
PF08784	RPA_C	1	1	1	1	3	1	1	1	1	1	1	1	1	1	1	1	1	1	1	1	1	1	1	1	1	1	1	0.181665	0.524399	0.0833596	0.576729	0.148148	0.137931	poisson	1.08693	0.994623
PF17849	OB_Dis3	2	2	3	2	2	2	2	2	2	2	2	2	2	2	2	2	2	2	2	2	2	2	2	2	2	1	2	0.156967	0.524399	0.0716261	0.208382	0.076923	0.0384615	poisson	1.07425	0.613807
PF00789	UBX	6	5	5	4	5	5	5	5	5	5	5	4	6	5	4	5	6	4	5	3	5	4	4	5	5	3	3	0.154583	0.524399	0.0779831	0.296048	0.692308	0.148352	poisson	1.0811	0.725211
PF05356	Phage_Coat_B	0	0	0	0	0	0	0	0	1	0	0	0	0	0	0	0	0	0	0	0	0	0	0	0	0	0	0	0.181665	0.524399	8.95298	0.885572	0.037037	1	zeroinfl_poisson	7730.92	0.994623
PF00929	RNase_T	5	4	4	5	4	4	6	4	4	6	4	5	6	3	5	5	5	5	5	5	4	8	5	4	7	5	4	0.118401	0.524399	0.0104327	0.913168	1.13105	0.233118	poisson	1.01049	0.994623
PF12539	Csm1	1	1	1	1	1	1	1	2	1	1	1	1	1	1	1	1	1	1	1	1	1	1	1	1	1	1	1	0.181665	0.524399	0.148186	0.0427491	0.037037	0.0357143	poisson	1.15973	0.359021
PF08477	Roc	0	0	0	0	0	0	1	0	0	0	0	0	0	0	0	0	0	0	0	0	0	0	0	0	0	0	0	0.181665	0.524399	8.95298	0.885572	0.037037	1	zeroinfl_poisson	7730.92	0.994623
PF10502	Peptidase_S26	2	2	2	2	2	4	3	3	3	4	3	3	3	2	3	3	3	3	3	2	3	3	0	3	3	3	4	0.143885	0.524399	-0.0734557	0.571629	0.660969	0.241164	poisson	0.929177	0.994623
PF00587	tRNA-synt_2b	6	6	7	6	6	5	7	5	5	7	6	7	7	6	5	7	6	7	7	6	7	7	6	5	7	7	5	0.121591	0.524399	-0.0179188	0.745441	0.641026	0.103022	poisson	0.982241	0.994623
PF13802	Gal_mutarotas_2	1	2	2	4	2	4	3	4	4	6	5	3	1	1	1	6	6	4	4	3	5	4	3	4	4	4	4	0.141163	0.524399	-0.173845	0.362167	2.25926	0.648936	poisson	0.840427	0.803345
PF15511	CENP-T_C	3	3	3	3	3	1	3	1	1	3	3	3	3	3	3	3	3	3	3	3	3	3	3	1	3	3	1	0.181253	0.524399	-0.098595	0.447795	0.626781	0.238353	poisson	0.90611	0.89559
PF00871	Acetate_kinase	1	1	1	1	1	1	1	0	1	1	1	1	1	1	1	2	1	1	1	1	1	1	1	1	1	1	1	0.156967	0.524399	-0.175989	0.158608	0.076923	0.0769231	poisson	0.838627	0.564081
PF13015	PRKCSH_1	1	1	3	1	1	1	1	1	1	1	1	1	1	1	1	1	1	1	1	1	1	1	1	1	1	1	1	0.181665	0.524399	0.237711	0.0730958	0.148148	0.137931	poisson	1.26834	0.41377
PF10013	DUF2256	0	0	1	1	1	0	0	0	0	0	0	1	0	0	0	0	0	0	0	0	0	0	0	1	0	0	0	0.181253	0.524399	1.09862	0.228815	0.156695	0.846154	zeroinfl_poisson	3.00001	0.645317
PF00497	SBP_bac_3	0	0	0	0	0	0	0	0	0	0	0	0	0	0	0	0	0	1	0	0	0	0	1	1	0	0	1	0.143782	0.524399	-9.71316	0.914928	0.131054	0.884615	zeroinfl_poisson	6.04823e-05	0.994623
PF18554	PheRS_DBD2	0	0	1	0	0	0	0	0	0	0	0	0	0	0	0	0	0	0	0	0	0	0	0	0	0	0	0	0.181665	0.524399	8.95298	0.885572	0.037037	1	zeroinfl_poisson	7730.92	0.994623
PF00329	Complex1_30kDa	1	1	1	1	1	1	1	1	2	1	1	1	1	1	1	1	1	1	1	1	1	1	1	1	1	1	1	0.181665	0.524399	0.148461	0.0400517	0.037037	0.0357143	poisson	1.16005	0.350343
PF08167	RIX1	0	1	1	1	1	1	1	1	1	1	1	1	1	1	1	1	1	1	1	1	1	1	1	1	1	1	1	0.181665	0.524399	-0.0593908	0.492943	0.037037	0.0384615	poisson	0.942338	0.929778
PF00616	RasGAP	3	3	3	3	4	4	3	4	4	3	4	6	3	4	3	5	3	4	5	6	4	3	5	4	5	3	3	0.168684	0.524399	-0.0384601	0.710759	0.900285	0.233728	poisson	0.96227	0.994623
PF17827	PrmC_N	0	1	1	0	0	1	0	1	1	0	0	1	1	1	0	0	1	0	0	0	0	0	0	1	0	0	0	0.176395	0.524399	0.693145	0.273111	0.242165	0.653846	zeroinfl_poisson	2	0.704497
PF02383	Syja_N	4	4	4	5	5	4	4	4	4	4	4	4	4	4	4	4	4	4	4	4	5	4	3	4	4	4	4	0.169131	0.524399	-0.00225897	0.957085	0.148148	0.0363636	poisson	0.997744	0.995176
PF11001	DUF2841	1	1	1	1	1	1	1	1	1	3	1	1	4	1	1	1	1	1	2	1	1	5	1	1	1	1	1	0.145392	0.524399	-0.343692	0.284949	1.0114	0.738046	poisson	0.709147	0.715089
PF16211	Histone_H2A_C	2	2	3	2	2	2	2	2	2	2	2	2	2	2	2	2	2	1	2	2	2	2	2	2	2	2	2	0.156967	0.524399	0.0739368	0.196676	0.076923	0.0384615	poisson	1.07674	0.594181
PF04366	Ysc84	2	2	3	2	2	4	2	3	2	4	3	3	2	2	2	6	2	3	5	3	3	3	3	2	4	3	2	0.127445	0.524399	0.0724961	0.657022	1.05413	0.36963	poisson	1.07519	0.994623
PF01798	Nop	3	3	3	3	3	3	3	3	4	3	3	3	3	3	2	3	3	3	3	3	3	3	3	3	3	3	3	0.156967	0.524399	0.0545297	0.152042	0.076923	0.025641	poisson	1.05604	0.55405
PF01641	SelR	0	1	1	1	1	1	1	1	1	1	1	1	1	1	1	1	1	1	1	1	1	1	1	1	1	1	1	0.181665	0.524399	-0.0593908	0.492943	0.037037	0.0384615	poisson	0.942338	0.929778
PF04508	Pox_A_type_inc	0	0	0	0	0	0	0	0	0	0	0	1	0	0	0	0	0	0	1	0	0	0	0	0	1	1	0	0.143782	0.524399	-9.71316	0.914928	0.131054	0.884615	zeroinfl_poisson	6.04823e-05	0.994623
PF10232	Med8	1	3	1	1	1	1	1	1	1	1	1	1	1	1	1	1	1	1	1	1	1	1	1	1	1	1	1	0.181665	0.524399	0.0851266	0.566568	0.148148	0.137931	poisson	1.08885	0.994623
PF08588	DUF1769	1	1	1	1	1	2	2	2	2	1	1	1	1	1	0	1	2	1	1	1	2	1	1	2	1	0	2	0.17409	0.524399	0.0750067	0.705051	0.333333	0.272727	poisson	1.07789	0.994623
PF16655	PhoD_N	1	2	1	1	1	2	2	1	2	1	0	0	2	2	0	1	2	1	1	2	0	0	3	1	0	0	1	0.120247	0.524399	0.334305	0.29044	0.717949	0.646154	poisson	1.39697	0.720132
PF03939	Ribosomal_L23eN	0	1	1	1	1	1	1	1	1	1	1	1	1	1	1	1	1	1	1	1	1	1	1	1	1	1	1	0.181665	0.524399	-0.0593908	0.492943	0.037037	0.0384615	poisson	0.942338	0.929778
PF09848	DUF2075	0	0	2	0	0	0	0	0	0	0	0	0	0	0	0	0	0	0	0	0	0	0	0	0	0	0	0	0.181665	0.524399	9.83583	0.885619	0.148148	2	negbin	18691.6	0.994623
PF03914	CBF	3	3	3	3	3	4	3	3	3	3	3	3	3	3	3	3	3	3	3	3	3	3	3	3	3	3	3	0.181665	0.524399	0.04855	0.0626399	0.037037	0.0121951	poisson	1.04975	0.41377
PF01758	SBF	1	1	1	2	1	4	1	1	2	1	1	1	1	1	1	1	1	1	1	1	1	1	1	1	2	1	2	0.158964	0.524399	0.342052	0.0838541	0.430199	0.341629	poisson	1.40783	0.41377
PF04851	ResIII	3	3	4	3	3	3	4	5	5	2	5	5	4	3	5	4	4	5	4	4	3	4	5	4	5	5	4	0.135082	0.524399	0.056062	0.562196	0.769231	0.192308	poisson	1.05766	0.994623
PF01070	FMN_dh	11	8	14	13	12	9	7	11	8	12	4	5	4	3	3	11	7	7	7	4	21	17	6	10	8	13	14	0.15558	0.524399	0.208613	0.271101	19.641	2.12975	negbin	1.23197	0.700903
PF16450	Prot_ATP_ID_OB	5	5	7	5	5	5	5	5	5	5	5	5	5	5	5	5	5	5	5	5	5	5	5	5	5	5	5	0.181665	0.524399	0.0523355	0.0917173	0.148148	0.0291971	poisson	1.05373	0.424762
PF06658	DUF1168	1	1	2	1	1	1	1	1	1	1	1	1	1	0	1	1	1	1	1	1	1	1	0	1	1	1	1	0.119795	0.524399	0.299972	0.0325329	0.11396	0.118343	poisson	1.34982	0.334171
PF03625	DUF302	1	0	1	1	0	0	0	0	0	0	0	0	0	0	0	0	0	0	0	0	0	0	0	1	0	0	1	0.181253	0.524399	1.09862	0.228815	0.156695	0.846154	zeroinfl_poisson	3.00001	0.645317
PF06003	SMN	0	0	0	0	0	0	0	0	0	0	0	0	0	0	0	0	0	1	0	1	1	0	0	0	0	1	0	0.143782	0.524399	-9.71316	0.914928	0.131054	0.884615	zeroinfl_poisson	6.04823e-05	0.994623
PF13500	AAA_26	1	1	1	1	1	1	1	1	1	1	1	1	1	1	1	0	1	0	1	0	1	1	0	1	1	1	1	0.143782	0.524399	0.0523559	0.776027	0.131054	0.153846	poisson	1.05375	0.994623
PF04707	PRELI	2	2	4	2	2	2	2	2	2	2	2	2	2	2	2	2	2	2	2	2	1	2	2	2	2	2	2	0.156967	0.524399	0.182705	0.028453	0.190883	0.0937063	poisson	1.20046	0.31878
PF10104	Brr6_like_C_C	1	1	1	1	1	1	1	2	1	1	1	1	1	1	1	1	1	1	1	1	1	1	1	1	1	1	1	0.181665	0.524399	0.148186	0.0427491	0.037037	0.0357143	poisson	1.15973	0.359021
PF00300	His_Phos_1	14	18	13	11	11	17	14	16	15	10	10	17	8	9	9	12	16	12	12	10	11	21	11	15	13	16	15	0.127431	0.524399	0.107391	0.278642	10.1567	0.770311	poisson	1.11337	0.709539
PF06131	DUF963	0	0	0	0	0	0	1	0	0	0	0	0	0	0	0	0	0	0	0	0	0	0	0	0	0	0	0	0.181665	0.524399	8.95298	0.885572	0.037037	1	zeroinfl_poisson	7730.92	0.994623
PF00012	HSP70	9	14	11	8	11	16	11	10	10	11	13	14	15	11	11	13	11	12	13	11	11	9	12	9	17	13	11	0.160757	0.524399	0.0217549	0.785865	4.66097	0.396991	poisson	1.02199	0.994623
PF03643	Vps26	1	1	1	1	1	1	2	1	1	1	1	1	1	1	1	1	1	1	1	1	1	1	1	1	1	1	1	0.181665	0.524399	0.187047	0.00955649	0.037037	0.0357143	poisson	1.20568	0.208061
PF07757	AdoMet_MTase	1	1	1	1	1	2	2	1	2	2	1	1	1	1	1	1	2	1	1	1	0	1	1	1	1	1	1	0.145152	0.524399	0.365367	0.0184478	0.207977	0.181141	poisson	1.44104	0.275754
PF00264	Tyrosinase	4	9	13	3	10	7	3	6	5	10	7	11	3	5	2	16	16	17	9	8	12	6	16	13	4	7	13	0.121622	0.524399	-0.377268	0.0740733	20.8319	2.39345	negbin	0.685732	0.41377
PF05405	Mt_ATP-synt_B	1	1	1	1	1	2	1	1	1	1	1	1	1	1	1	1	1	1	1	1	1	1	1	1	1	1	1	0.181665	0.524399	0.139394	0.055307	0.037037	0.0357143	poisson	1.14958	0.407279
PF06413	Neugrin	1	1	1	1	1	1	1	1	0	1	1	1	1	1	1	1	1	1	1	1	1	1	1	1	1	1	1	0.181665	0.524399	-0.173766	0.0680875	0.037037	0.0384615	poisson	0.840493	0.41377
PF09538	FYDLN_acid	0	0	0	0	1	0	0	0	0	0	0	0	0	0	0	0	0	0	0	0	0	0	0	0	0	0	0	0.181665	0.524399	8.95298	0.885572	0.037037	1	zeroinfl_poisson	7730.92	0.994623
PF08561	Ribosomal_L37	1	1	2	1	1	1	1	1	1	1	1	1	1	1	1	1	1	1	1	1	1	1	1	1	1	1	1	0.181665	0.524399	0.125984	0.083587	0.037037	0.0357143	poisson	1.13426	0.41377
PF00118	Cpn60_TCP1	10	10	14	10	10	10	10	10	10	9	10	10	10	9	9	10	10	10	9	10	10	10	10	10	10	10	11	0.146322	0.524399	0.0544475	0.131867	0.806268	0.0803293	poisson	1.05596	0.521885
PF13449	Phytase-like	1	1	0	1	1	1	2	1	1	1	0	1	1	1	0	0	1	1	1	0	1	0	2	1	0	0	1	0.155728	0.524399	0.16336	0.568256	0.333333	0.428571	poisson	1.17746	0.994623
PF10497	zf-4CXXC_R1	1	1	2	1	2	1	1	1	1	1	1	1	2	1	1	0	1	1	1	1	0	1	1	1	1	1	1	0.128452	0.524399	0.226965	0.172851	0.190883	0.184066	poisson	1.25479	0.564947
PF01539	HCV_env	0	0	0	0	0	0	0	1	0	0	0	0	0	0	0	0	0	0	0	0	0	0	0	0	0	0	0	0.181665	0.524399	8.95298	0.885572	0.037037	1	zeroinfl_poisson	7730.92	0.994623
PF10615	DUF2470	1	2	1	1	1	1	1	1	1	1	1	1	0	1	1	1	1	1	1	1	1	1	1	1	1	1	1	0.156967	0.524399	0.100666	0.388471	0.076923	0.0769231	poisson	1.10591	0.836224
PF01778	Ribosomal_L28e	2	2	3	2	2	2	2	2	2	2	2	2	2	2	2	2	2	2	2	2	2	2	2	2	2	2	2	0.181665	0.524399	0.0649977	0.0902472	0.037037	0.0181818	poisson	1.06716	0.423263
PF13403	Hint_2	0	0	0	0	0	1	0	0	0	0	0	0	0	0	0	0	0	0	0	0	0	0	0	0	0	0	0	0.181665	0.524399	8.95298	0.885572	0.037037	1	zeroinfl_poisson	7730.92	0.994623
PF07491	PPI_Ypi1	1	1	2	1	1	1	1	1	1	1	1	1	1	1	1	0	1	1	1	1	1	1	1	1	1	1	1	0.156967	0.524399	0.134329	0.224703	0.076923	0.0769231	poisson	1.14377	0.642055
PF07743	HSCB_C	1	1	1	1	1	1	1	1	0	1	1	1	1	1	1	1	1	1	1	1	1	1	1	1	1	1	1	0.181665	0.524399	-0.173766	0.0680875	0.037037	0.0384615	poisson	0.840493	0.41377
PF07817	GLE1	1	1	1	1	1	2	1	1	1	1	1	1	1	1	1	1	1	1	1	1	1	1	1	1	1	1	1	0.181665	0.524399	0.139394	0.055307	0.037037	0.0357143	poisson	1.14958	0.407279
PF11785	Aft1_OSA	1	1	2	1	1	1	1	1	1	1	1	0	1	1	1	1	1	1	1	1	0	1	1	1	1	1	1	0.119795	0.524399	0.297455	0.059259	0.11396	0.118343	poisson	1.34643	0.41377
PF16746	BAR_3	2	3	2	2	2	2	2	2	2	2	2	2	2	2	2	2	2	2	2	2	2	2	2	2	2	2	2	0.181665	0.524399	0.0222076	0.579026	0.037037	0.0181818	poisson	1.02246	0.994623
PF10455	BAR_2	1	2	1	1	1	1	1	1	1	1	1	1	1	1	1	1	1	1	1	1	1	1	1	1	1	1	1	0.181665	0.524399	0.0437754	0.574709	0.037037	0.0357143	poisson	1.04475	0.994623
PF12824	MRP-L20	1	1	1	1	1	1	1	1	2	1	1	1	1	1	0	1	1	1	1	1	1	1	1	1	1	1	1	0.156967	0.524399	0.157227	0.152136	0.076923	0.0769231	poisson	1.17026	0.55405
PF14791	DNA_pol_B_thumb	2	2	3	2	2	2	2	2	2	2	2	2	1	2	2	2	2	2	2	2	1	2	2	2	2	2	2	0.119795	0.524399	0.152089	0.0306925	0.11396	0.0580552	poisson	1.16426	0.323564
PF00703	Glyco_hydro_2	5	3	2	4	4	6	3	5	3	9	6	2	1	1	2	10	5	7	6	5	3	10	7	3	10	6	7	0.161418	0.524399	-0.134434	0.607337	7.23077	1.44615	poisson	0.874211	0.994623
PF05362	Lon_C	2	2	3	2	2	2	2	2	2	2	2	2	2	2	2	2	2	2	2	2	2	2	2	2	2	2	2	0.181665	0.524399	0.0649977	0.0902472	0.037037	0.0181818	poisson	1.06716	0.423263
PF03731	Ku_N	2	2	2	2	1	2	2	2	2	2	2	2	2	2	2	2	2	2	2	2	2	2	2	2	2	2	2	0.181665	0.524399	-0.0223395	0.596973	0.037037	0.0188679	poisson	0.977908	0.994623
PF04088	Peroxin-13_N	1	1	1	0	1	1	1	1	1	1	1	1	1	1	1	1	1	1	1	1	1	1	1	1	1	1	1	0.181665	0.524399	-0.0480068	0.578554	0.037037	0.0384615	poisson	0.953127	0.994623
PF18795	HSM3_N	0	0	0	0	0	0	0	0	0	0	0	1	0	0	0	1	0	1	0	0	0	0	1	0	0	0	0	0.143782	0.524399	-9.71316	0.914928	0.131054	0.884615	zeroinfl_poisson	6.04823e-05	0.994623
PF07217	Het-C	4	5	4	4	4	1	2	1	2	2	3	2	2	2	1	3	2	3	2	2	2	2	2	2	2	2	2	0.139271	0.524399	0.160563	0.339189	1.01994	0.423669	poisson	1.17417	0.776896
PF09423	PhoD	2	4	2	5	2	3	3	2	3	2	1	1	3	3	1	2	4	3	2	4	3	1	4	2	1	1	2	0.166107	0.524399	0.0900889	0.643131	1.25641	0.513986	poisson	1.09427	0.994623
PF05187	ETF_QO	1	1	2	1	1	1	1	1	1	1	1	1	1	1	1	1	1	1	1	1	1	1	1	1	1	1	1	0.181665	0.524399	0.125984	0.083587	0.037037	0.0357143	poisson	1.13426	0.41377
PF09785	Prp31_C	1	1	1	1	1	1	1	1	2	1	1	1	1	1	1	1	1	1	1	1	1	1	1	1	1	1	1	0.181665	0.524399	0.148461	0.0400517	0.037037	0.0357143	poisson	1.16005	0.350343
PF10458	Val_tRNA-synt_C	0	0	0	0	0	0	0	0	0	0	0	0	0	0	0	1	0	1	1	0	0	0	0	0	1	0	0	0.143782	0.524399	-9.71316	0.914928	0.131054	0.884615	zeroinfl_poisson	6.04823e-05	0.994623
PF01784	NIF3	2	1	1	1	2	1	2	1	1	1	1	1	1	1	1	1	2	1	1	1	2	1	1	1	1	1	1	0.181253	0.524399	0.0573929	0.682061	0.156695	0.132212	poisson	1.05907	0.994623
PF02816	Alpha_kinase	0	0	0	0	0	1	0	0	1	0	1	2	1	0	1	0	0	1	1	2	0	0	2	0	2	0	0	0.128075	0.524399	-1.1808	0.122481	0.564103	1.01538	zeroinfl_poisson	0.307033	0.503259
PF02128	Peptidase_M36	0	0	0	0	0	0	1	0	1	0	0	0	2	0	1	1	0	1	2	0	0	0	0	1	1	3	1	0.141905	0.524399	-1.18058	0.122486	0.641026	1.15385	zeroinfl_poisson	0.307101	0.503259
PF06464	DMAP_binding	1	1	1	1	1	1	1	1	1	1	0	1	1	1	1	0	1	1	1	1	1	0	1	1	1	0	1	0.143782	0.524399	0.0775375	0.662506	0.131054	0.153846	poisson	1.08062	0.994623
PF01151	ELO	2	2	3	2	2	2	2	2	2	3	3	3	2	3	2	3	2	2	2	2	4	2	2	2	3	2	2	0.146399	0.524399	-0.149327	0.136092	0.307692	0.131868	poisson	0.861288	0.530738
PF06500	FrsA-like	2	3	1	2	2	2	1	2	2	1	1	1	1	1	0	0	2	1	4	2	2	3	2	2	1	1	2	0.165993	0.524399	0.00581194	0.981788	0.780627	0.479021	poisson	1.00583	1
PF06632	XRCC4	1	1	1	1	1	0	1	1	1	1	1	0	0	1	0	1	0	1	0	1	0	1	1	1	1	0	1	0.152789	0.524399	0.291427	0.35621	0.216524	0.307692	poisson	1.33834	0.796906
PF09296	NUDIX-like	1	2	3	1	1	2	1	1	1	1	1	1	1	1	1	1	1	1	1	1	0	1	1	2	1	1	2	0.127632	0.524399	0.180435	0.349294	0.310541	0.262019	poisson	1.19774	0.788703
PF00067	p450	54	69	151	80	84	88	84	76	49	122	79	132	44	111	49	119	173	141	128	46	231	130	119	83	134	78	80	0.172616	0.524399	-0.304786	0.0691392	1903.74	18.8006	negbin	0.737281	0.41377
PF02114	Phosducin	2	2	2	2	1	2	2	2	2	2	2	2	2	2	2	2	2	2	2	2	2	2	2	2	2	2	2	0.181665	0.524399	-0.0223395	0.596973	0.037037	0.0188679	poisson	0.977908	0.994623
PF18922	DUF5672	0	0	2	0	0	0	0	0	0	0	0	6	0	0	0	1	0	2	1	0	0	0	3	0	2	3	0	0.151224	0.524399	-1.32211	0.175375	2.04558	2.76154	negbin	0.266571	0.564947
PF12222	PNGaseA	0	0	0	0	0	1	1	1	1	1	0	1	0	1	1	0	1	1	1	1	0	1	1	1	0	1	1	0.176395	0.524399	-0.194504	0.547124	0.242165	0.384615	poisson	0.823243	0.98242
PF09770	PAT1	2	1	1	1	1	1	1	1	1	1	1	1	1	1	1	1	1	1	1	1	1	1	1	1	1	1	1	0.181665	0.524399	0.0559854	0.473451	0.037037	0.0357143	poisson	1.05758	0.918471
PF03635	Vps35	1	1	1	1	1	4	1	1	1	1	1	1	1	1	1	1	1	1	1	1	1	1	1	1	1	1	1	0.181665	0.524399	0.372605	0.0416363	0.333333	0.3	poisson	1.45151	0.3563
PF12352	V-SNARE_C	3	3	3	3	3	3	3	3	4	1	3	3	3	3	2	3	3	3	3	3	3	3	3	3	3	3	3	0.119985	0.524399	0.0839193	0.21123	0.225071	0.0769231	poisson	1.08754	0.617312
PF13565	HTH_32	0	0	0	0	0	0	0	0	1	0	0	0	0	0	0	0	0	0	0	0	0	0	0	0	0	0	0	0.181665	0.524399	8.95298	0.885572	0.037037	1	zeroinfl_poisson	7730.92	0.994623
PF12929	Mid1	1	1	1	1	1	1	1	1	2	1	1	1	1	1	0	1	1	1	1	1	1	1	1	1	1	1	1	0.156967	0.524399	0.157227	0.152136	0.076923	0.0769231	poisson	1.17026	0.55405
PF05694	SBP56	0	0	1	0	0	0	0	0	0	1	0	0	0	0	0	0	1	0	1	0	2	1	0	0	0	1	1	0.146399	0.524399	-1.38637	0.191204	0.307692	0.923077	zeroinfl_poisson	0.24998	0.58205
PF03031	NIF	5	6	5	5	5	5	5	5	6	5	5	5	5	6	4	5	5	5	5	5	5	5	5	5	5	5	4	0.128452	0.524399	0.0488399	0.171788	0.190883	0.0378959	poisson	1.05005	0.564947
PF05001	RNA_pol_Rpb1_R	0	0	0	0	0	0	1	0	0	0	0	0	0	0	0	0	0	0	0	0	0	0	0	0	0	0	0	0.181665	0.524399	8.95298	0.885572	0.037037	1	zeroinfl_poisson	7730.92	0.994623
PF13899	Thioredoxin_7	1	2	1	1	1	1	1	1	1	1	1	1	1	1	1	1	1	1	1	1	1	1	1	1	1	1	1	0.181665	0.524399	0.0437754	0.574709	0.037037	0.0357143	poisson	1.04475	0.994623
PF05251	Ost5	1	1	1	1	0	1	1	1	1	0	1	1	1	0	1	0	1	0	0	1	1	1	1	1	0	0	1	0.152789	0.524399	0.2406	0.352956	0.216524	0.307692	poisson	1.27201	0.792569
PF20434	BD-FAE	1	1	6	1	3	3	1	3	3	2	2	3	0	0	0	3	1	0	0	1	1	4	2	2	1	1	3	0.129959	0.524399	0.538624	0.0724223	2.10256	1.18269	poisson	1.71365	0.41377
PF11709	Mit_ribos_Mrp51	1	1	1	1	1	1	1	1	2	1	1	1	1	1	1	0	1	1	1	1	0	1	1	1	1	1	1	0.119795	0.524399	0.274583	0.0464403	0.11396	0.118343	poisson	1.31598	0.374649
PF00787	PX	12	13	14	11	12	12	12	12	11	12	12	12	12	12	12	11	12	11	12	12	8	12	12	11	12	10	11	0.178595	0.524399	0.0815246	0.0269639	1.07692	0.0923077	poisson	1.08494	0.31878
PF00366	Ribosomal_S17	2	2	1	1	1	2	2	2	2	2	2	2	2	2	2	2	2	2	1	2	1	2	2	2	2	2	2	0.181253	0.524399	-0.058024	0.534485	0.156695	0.0863422	poisson	0.943627	0.975686
PF12239	DUF3605	2	2	2	2	2	2	2	2	1	2	2	2	2	2	2	2	2	2	2	2	2	2	2	2	2	2	2	0.181665	0.524399	-0.0831914	0.0584269	0.037037	0.0188679	poisson	0.920175	0.41377
PF10509	GalKase_gal_bdg	1	1	1	2	1	1	1	1	1	1	1	1	1	1	1	1	1	1	1	1	1	1	1	1	1	1	1	0.181665	0.524399	0.0455935	0.563225	0.037037	0.0357143	poisson	1.04665	0.994623
PF02185	HR1	3	4	3	3	3	3	3	3	3	3	3	3	3	3	3	3	3	3	3	3	3	3	3	3	3	3	3	0.181665	0.524399	0.0148779	0.580503	0.037037	0.0121951	poisson	1.01499	0.994623
PF07712	SURNod19	0	0	0	0	0	1	0	0	0	0	0	0	0	0	0	0	0	0	0	0	0	0	0	0	0	0	0	0.181665	0.524399	8.95298	0.885572	0.037037	1	zeroinfl_poisson	7730.92	0.994623
PF10058	zinc_ribbon_10	0	1	1	1	1	1	1	1	1	1	1	1	1	1	1	1	1	1	1	1	1	1	1	1	1	1	1	0.181665	0.524399	-0.0593908	0.492943	0.037037	0.0384615	poisson	0.942338	0.929778
PF05007	Mannosyl_trans	1	1	2	1	1	1	1	1	1	1	1	1	1	1	1	1	1	1	1	1	1	1	1	1	1	1	1	0.181665	0.524399	0.125984	0.083587	0.037037	0.0357143	poisson	1.13426	0.41377
PF17759	tRNA_synthFbeta	1	1	1	1	1	1	1	1	2	1	1	1	1	1	1	1	1	1	1	1	1	1	1	1	1	1	1	0.181665	0.524399	0.148461	0.0400517	0.037037	0.0357143	poisson	1.16005	0.350343
PF19501	YetA	0	0	0	0	0	0	0	0	0	2	0	0	0	0	0	1	0	1	0	0	0	0	0	0	0	1	0	0.144749	0.524399	-9.39625	0.892315	0.233618	1.26154	zeroinfl_poisson	8.30349e-05	0.994623
PF00355	Rieske	6	7	7	6	5	3	6	3	6	7	6	4	2	4	4	5	4	6	6	4	2	8	3	4	3	5	3	0.135309	0.524399	0.290691	0.0407642	2.71795	0.568873	poisson	1.33735	0.350724
PF14811	TPD	0	1	0	0	0	0	0	0	0	0	0	0	0	0	0	0	0	0	0	0	0	0	0	0	0	0	0	0.181665	0.524399	8.95298	0.885572	0.037037	1	zeroinfl_poisson	7730.92	0.994623
PF09402	MSC	1	1	1	1	1	1	1	2	1	1	1	1	1	1	1	1	1	1	1	1	0	1	1	1	1	1	1	0.156967	0.524399	0.264631	0.0185765	0.076923	0.0769231	poisson	1.30295	0.275781
PF16294	RSB_motif	0	0	0	0	0	0	0	0	0	0	0	1	1	1	0	0	0	0	0	0	0	1	0	0	0	0	0	0.143782	0.524399	-9.71316	0.914928	0.131054	0.884615	zeroinfl_poisson	6.04823e-05	0.994623
PF01535	PPR	0	0	0	0	0	0	1	0	1	0	2	0	0	0	1	1	0	0	1	1	1	0	2	0	1	1	0	0.155549	0.524399	-1.0116	0.188204	0.413105	0.857988	zeroinfl_poisson	0.363635	0.577656
PF02129	Peptidase_S15	1	4	11	2	1	6	2	5	3	3	1	2	0	0	1	4	3	3	2	1	6	6	1	1	3	1	2	0.156444	0.524399	0.559621	0.0616856	5.79487	2.08615	negbin	1.75001	0.41377
PF13639	zf-RING_2	13	19	20	17	23	19	20	16	24	11	15	24	16	15	10	18	61	14	16	17	10	10	16	25	16	17	21	0.120991	0.524399	0.0829061	0.610688	89.4729	4.80272	negbin	1.08644	0.994623
PF11786	Aft1_HRA	1	1	2	1	1	1	1	1	1	1	1	1	1	1	1	1	1	1	1	1	0	1	1	1	1	1	1	0.156967	0.524399	0.241742	0.0292556	0.076923	0.0769231	poisson	1.27347	0.31878
PF09180	ProRS-C_1	1	1	2	1	1	1	1	1	1	1	1	1	1	1	1	1	1	1	1	1	1	1	1	1	1	1	1	0.181665	0.524399	0.125984	0.083587	0.037037	0.0357143	poisson	1.13426	0.41377
PF03484	B5	1	1	1	1	1	1	1	1	2	1	1	1	1	1	1	1	1	1	1	1	1	1	1	1	1	1	1	0.181665	0.524399	0.148461	0.0400517	0.037037	0.0357143	poisson	1.16005	0.350343
PF00941	FAD_binding_5	1	1	1	1	1	1	1	1	1	2	1	2	1	1	1	1	2	1	1	1	2	1	1	1	1	1	1	0.143782	0.524399	-0.270522	0.0392812	0.131054	0.114144	poisson	0.762981	0.350343
PF00271	Helicase_C	73	74	78	80	73	76	73	75	74	69	70	78	72	76	61	69	75	78	78	74	63	78	75	73	70	67	73	0.177714	0.524399	0.0314103	0.225329	20.6695	0.282571	poisson	1.03191	0.643384
PF01090	Ribosomal_S19e	1	1	1	1	1	1	1	1	2	1	1	1	1	1	1	1	1	1	1	1	1	1	1	1	1	1	1	0.181665	0.524399	0.148461	0.0400517	0.037037	0.0357143	poisson	1.16005	0.350343
PF04051	TRAPP	3	3	4	3	3	3	3	3	3	3	3	3	3	2	3	3	3	3	3	3	3	3	2	3	3	3	3	0.119795	0.524399	0.0995994	0.0329632	0.11396	0.0384615	poisson	1.10473	0.334842
PF03297	Ribosomal_S25	1	1	1	1	1	1	1	2	1	1	1	1	1	1	0	1	1	1	1	1	1	1	1	1	1	1	1	0.156967	0.524399	0.157011	0.15696	0.076923	0.0769231	poisson	1.17001	0.561414
PF01315	Ald_Xan_dh_C	1	1	1	1	1	1	1	1	1	2	1	2	1	1	1	1	2	1	1	1	2	1	1	1	1	1	1	0.143782	0.524399	-0.270522	0.0392812	0.131054	0.114144	poisson	0.762981	0.350343
PF03801	Ndc80_HEC	1	1	3	1	1	1	1	1	1	1	1	1	1	1	1	1	1	1	1	1	1	1	1	1	1	1	1	0.181665	0.524399	0.237711	0.0730958	0.148148	0.137931	poisson	1.26834	0.41377
PF01231	IDO	4	4	2	3	4	3	2	2	2	4	3	4	2	2	4	4	2	4	4	3	3	4	4	3	5	4	3	0.153646	0.524399	-0.130902	0.290497	0.814815	0.25	poisson	0.877303	0.720132
PF06884	DUF1264	1	1	1	4	1	1	1	2	1	1	1	1	1	1	0	1	1	1	1	1	2	1	1	1	1	1	1	0.157078	0.524399	0.164517	0.486989	0.438746	0.382134	poisson	1.17882	0.927364
PF06807	Clp1	1	2	1	1	1	1	1	1	1	1	1	1	1	1	1	1	1	1	1	1	1	1	0	1	1	1	1	0.156967	0.524399	0.0583522	0.622346	0.076923	0.0769231	poisson	1.06009	0.994623
PF07470	Glyco_hydro_88	1	2	1	2	2	2	2	1	1	4	0	3	0	0	1	3	5	3	3	2	5	1	0	4	4	7	2	0.181734	0.524399	-0.613641	0.0864039	3.04558	1.34805	poisson	0.541376	0.417029
PF13151	DUF3990	0	0	0	0	1	0	0	0	0	0	0	0	0	0	0	0	0	0	0	0	0	0	0	0	0	0	0	0.181665	0.524399	8.95298	0.885572	0.037037	1	zeroinfl_poisson	7730.92	0.994623
PF00092	VWA	2	4	2	2	4	2	2	3	2	1	1	1	1	4	1	3	3	2	2	3	1	1	4	1	2	3	2	0.154144	0.524399	0.150185	0.472211	1.07977	0.494133	poisson	1.16205	0.918405
PF06367	Drf_FH3	1	1	2	1	1	1	1	1	1	1	1	1	1	1	1	1	1	1	1	1	1	0	1	1	1	1	1	0.156967	0.524399	0.170567	0.123827	0.076923	0.0769231	poisson	1.18598	0.505144
PF10343	Q_salvage	1	1	1	1	1	2	1	2	2	1	1	1	1	1	0	2	1	1	1	1	1	1	1	2	1	1	1	0.145152	0.524399	0.245708	0.124273	0.207977	0.181141	poisson	1.27853	0.50571
PF02845	CUE	3	4	3	4	4	8	5	5	5	6	4	5	5	4	5	5	6	5	4	6	4	5	4	5	5	5	5	0.165993	0.524399	0.00909977	0.92073	1.02564	0.214669	poisson	1.00914	0.994623
PF13349	DUF4097	0	0	0	0	0	0	0	0	0	0	2	0	0	0	0	1	0	0	1	0	0	0	0	0	1	0	0	0.144749	0.524399	-9.39625	0.892315	0.233618	1.26154	zeroinfl_poisson	8.30349e-05	0.994623
PF05046	Img2	1	1	3	1	1	1	1	1	1	1	1	1	1	1	1	1	1	1	1	1	1	1	1	1	1	1	1	0.181665	0.524399	0.237711	0.0730958	0.148148	0.137931	poisson	1.26834	0.41377
PF04096	Nucleoporin2	1	1	1	1	1	1	1	1	3	1	1	1	1	1	1	1	1	1	1	1	1	1	1	1	1	1	1	0.181665	0.524399	0.278072	0.0330429	0.148148	0.137931	poisson	1.32058	0.334842
PF14372	DUF4413	0	0	0	5	0	0	0	0	0	0	0	0	0	0	0	0	0	0	0	0	0	0	0	0	0	0	0	0.181665	0.524399	12.2056	0.931211	0.925926	5	negbin	199901	0.994623
PF02540	NAD_synthase	2	2	3	2	2	2	2	2	2	2	2	2	2	2	2	2	2	2	2	2	2	2	2	2	1	2	2	0.156967	0.524399	0.0680798	0.230163	0.076923	0.0384615	poisson	1.07045	0.645681
PF09440	eIF3_N	1	1	3	1	1	1	1	1	1	1	1	1	1	1	1	1	1	1	1	1	1	1	1	1	1	1	1	0.181665	0.524399	0.237711	0.0730958	0.148148	0.137931	poisson	1.26834	0.41377
PF03465	eRF1_3	2	2	2	2	2	2	2	2	3	2	2	2	2	2	2	2	2	2	2	2	2	2	2	2	2	2	2	0.181665	0.524399	0.0769239	0.0448487	0.037037	0.0181818	poisson	1.07996	0.366661
PF03464	eRF1_2	2	2	2	2	2	2	2	2	3	2	2	2	2	2	2	2	2	2	2	2	2	2	2	2	2	2	2	0.181665	0.524399	0.0769239	0.0448487	0.037037	0.0181818	poisson	1.07996	0.366661
PF13344	Hydrolase_6	3	4	3	3	3	6	3	4	3	4	3	4	4	3	2	4	4	4	3	4	4	4	4	4	4	4	4	0.131386	0.524399	-0.045472	0.60259	0.538462	0.146853	poisson	0.955546	0.994623
PF04084	ORC2	1	1	1	1	1	1	1	1	2	1	1	1	1	1	1	1	1	1	1	1	1	1	1	1	1	1	1	0.181665	0.524399	0.148461	0.0400517	0.037037	0.0357143	poisson	1.16005	0.350343
PF08587	UBA_2	1	1	2	1	1	1	1	1	1	0	1	1	1	1	1	1	1	1	1	1	1	1	1	1	1	1	1	0.156967	0.524399	0.17045	0.124345	0.076923	0.0769231	poisson	1.18584	0.50571
PF03619	Solute_trans_a	1	2	8	3	7	5	2	6	2	3	3	3	2	1	1	2	5	2	2	2	6	2	1	2	4	1	2	0.133881	0.524399	0.412096	0.0821804	3.80627	1.28462	poisson	1.50998	0.41377
PF13207	AAA_17	1	0	0	1	0	1	0	1	1	1	1	0	0	1	1	1	1	1	2	1	1	1	1	2	0	0	1	0.17409	0.524399	-0.711905	0.142655	0.333333	0.428571	poisson	0.490709	0.544142
PF13191	AAA_16	3	5	4	2	3	4	4	3	3	6	7	3	4	3	4	4	4	3	6	4	2	4	6	3	4	4	5	0.137139	0.524399	-0.0580824	0.673859	1.49857	0.378145	poisson	0.943572	0.994623
PF00515	TPR_1	3	4	3	3	4	4	8	7	5	5	4	6	5	5	5	5	6	6	4	7	4	4	7	4	5	4	4	0.182144	0.525204	0.102751	0.378047	1.74644	0.359953	poisson	1.10822	0.823509
PF10435	BetaGal_dom2	0	0	1	1	1	3	0	3	1	2	2	4	0	0	1	2	4	0	1	2	4	4	1	1	1	3	1	0.18279	0.526688	-0.313615	0.373321	1.8661	1.17174	poisson	0.7308	0.819237
PF18044	zf-CCCH_4	2	3	2	4	4	2	1	1	4	2	3	1	2	0	1	4	4	1	2	2	2	2	0	2	2	1	2	0.182929	0.526709	0.159183	0.534215	1.37892	0.664835	poisson	1.17255	0.975686
PF15906	zf-NOSIP	0	0	0	0	0	1	1	0	0	0	0	1	0	0	1	1	1	1	1	0	1	0	1	0	1	0	0	0.183948	0.527371	-0.810936	0.299576	0.250712	0.615385	zeroinfl_poisson	0.444442	0.72762
PF16350	FAO_M	1	1	1	1	1	0	1	0	1	1	1	0	0	0	0	1	0	1	1	0	0	1	0	1	0	1	1	0.183948	0.527371	0.441777	0.380713	0.250712	0.423077	zeroinfl_poisson	1.55547	0.824337
PF13650	Asp_protease_2	0	1	1	0	3	0	0	0	0	0	0	1	0	0	0	0	0	0	0	0	0	0	0	0	2	0	0	0.183597	0.527371	1.09764	0.270002	0.524217	1.76923	negbin	2.99709	0.700535
PF18368	Ig_GlcNase	1	0	0	0	1	0	0	0	0	1	1	0	0	0	0	1	0	1	1	1	0	1	1	0	1	0	0	0.183948	0.527371	-0.810936	0.299576	0.250712	0.615385	zeroinfl_poisson	0.444442	0.72762
PF08228	RNase_P_pop3	0	0	1	0	0	0	1	0	0	0	1	1	0	0	1	1	0	1	0	1	0	0	1	0	1	1	0	0.183948	0.527371	-0.810936	0.299576	0.250712	0.615385	zeroinfl_poisson	0.444442	0.72762
PF16209	PhoLip_ATPase_N	4	4	4	4	4	5	4	5	4	4	5	5	4	4	5	5	4	5	5	5	4	4	4	5	5	4	4	0.183948	0.527371	0.0111054	0.825106	0.250712	0.0568843	poisson	1.01117	0.994623
PF09363	XFP_C	1	1	2	1	1	1	2	0	1	1	1	2	1	0	1	2	2	1	1	2	2	2	2	1	2	2	1	0.184209	0.527742	-0.0247631	0.897226	0.384615	0.288462	poisson	0.975541	0.994623
PF13450	NAD_binding_8	6	5	14	7	13	13	13	9	9	18	11	7	11	12	7	13	15	13	16	8	15	13	11	8	11	16	13	0.184625	0.528556	-0.131319	0.31318	11.5499	1.01579	poisson	0.876938	0.745664
PF03663	Glyco_hydro_76	4	6	7	8	6	10	4	11	7	9	10	11	3	5	6	8	7	8	15	10	9	9	9	7	9	8	7	0.185584	0.530542	0.00750608	0.957099	6.41026	0.812568	poisson	1.00753	0.995176
PF13415	Kelch_3	4	7	5	4	5	5	4	6	3	6	4	3	3	3	3	6	5	5	3	4	2	6	3	3	4	5	5	0.185575	0.530542	0.176302	0.1583	1.60114	0.372679	poisson	1.1928	0.56369
PF03404	Mo-co_dimer	2	3	5	8	4	5	4	4	3	3	4	2	2	1	2	3	3	3	5	4	3	2	4	5	5	4	4	0.185931	0.531155	0.285782	0.0904852	2.01994	0.562252	poisson	1.3308	0.423263
PF00378	ECH_1	14	19	30	18	18	11	9	10	11	15	15	12	12	7	7	16	11	7	17	6	12	12	8	11	17	11	15	0.186949	0.533682	0.276963	0.0434525	25.3846	1.95266	negbin	1.31912	0.361143
PF00962	A_deaminase	2	2	3	2	3	4	4	6	4	4	5	5	2	3	3	6	6	2	4	3	5	6	2	4	6	6	3	0.18848	0.537671	-0.043975	0.786303	2.17949	0.56044	poisson	0.956978	0.994623
PF19327	Ap4A_phos_N	2	3	2	2	2	0	1	0	1	2	3	1	3	2	3	3	2	2	1	2	1	2	2	1	3	2	1	0.189363	0.539806	-0.355313	0.151063	0.77208	0.425432	poisson	0.700954	0.553476
PF07522	DRMBL	2	2	2	2	2	1	2	1	1	1	1	1	2	2	1	2	2	1	1	2	1	2	1	1	2	1	1	0.191345	0.544681	0.0943288	0.524525	0.259259	0.175	poisson	1.09892	0.967256
PF08028	Acyl-CoA_dh_2	0	0	1	0	1	0	0	0	1	1	1	1	0	0	0	0	0	0	1	1	1	1	1	1	0	1	1	0.191345	0.544681	-0.606119	0.352099	0.259259	0.5	zeroinfl_poisson	0.545464	0.791976
PF17034	zinc_ribbon_16	2	1	2	2	1	0	1	1	1	0	1	1	1	2	1	1	0	1	1	1	1	1	1	1	1	1	1	0.191538	0.544844	0.101285	0.642367	0.267806	0.258242	poisson	1.10659	0.994623
PF00730	HhH-GPD	5	6	5	6	6	5	4	5	4	4	5	4	5	5	5	6	4	4	5	6	2	5	4	5	5	5	4	0.191704	0.544928	0.111511	0.17422	0.794872	0.166369	poisson	1.11797	0.564947
PF16483	Glyco_hydro_64	1	2	3	2	1	4	2	3	4	0	1	2	0	1	2	2	1	2	1	3	1	1	2	6	3	2	4	0.192063	0.545562	0.178677	0.536472	1.84046	0.887363	poisson	1.19563	0.97598
PF04548	AIG1	0	2	1	0	0	1	0	1	1	0	0	0	0	0	0	2	2	1	0	0	0	0	2	0	0	0	0	0.195121	0.553855	0.374176	0.578168	0.566952	1.17751	zeroinfl_poisson	1.45379	0.994623
PF05234	UAF_Rrn10	0	0	0	0	0	0	1	0	1	0	0	0	0	0	0	0	0	0	0	0	0	0	0	1	0	0	0	0.219619	0.554175	1.38628	0.257731	0.102564	0.923077	zeroinfl_poisson	3.99994	0.682381
PF13394	Fer4_14	0	0	0	0	0	0	0	0	0	0	0	0	0	0	0	1	0	0	0	0	0	0	0	0	1	0	1	0.219619	0.554175	-9.46581	0.918738	0.102564	0.923077	zeroinfl_poisson	7.7455e-05	0.994623
PF03133	TTL	1	1	1	1	1	1	1	1	1	1	1	1	1	1	1	2	1	1	1	1	1	1	2	1	1	2	1	0.219619	0.554175	-0.031078	0.804828	0.102564	0.0923077	poisson	0.9694	0.994623
PF14732	UAE_UbL	1	0	1	1	1	1	1	1	0	1	1	1	1	1	0	1	1	1	1	1	1	1	1	1	1	1	1	0.219619	0.554175	-0.225689	0.175513	0.102564	0.115385	poisson	0.797966	0.564947
PF00010	HLH	9	10	13	7	9	8	9	9	13	11	10	9	8	9	10	16	10	9	11	13	7	9	14	13	10	11	11	0.198757	0.554175	-0.0181477	0.847239	4.75499	0.461815	poisson	0.982016	0.994623
PF08628	Nexin_C	2	2	2	2	2	2	2	2	2	2	2	2	2	2	2	2	2	2	2	2	1	2	2	2	2	1	1	0.219619	0.554175	0.164734	0.0237531	0.102564	0.0542986	poisson	1.17908	0.304588
PF09073	BUD22	1	1	1	1	1	1	1	1	1	1	1	1	1	1	1	1	1	1	1	2	1	1	2	2	1	1	1	0.219619	0.554175	-0.171504	0.170876	0.102564	0.0923077	poisson	0.842397	0.564947
PF16990	CBM_35	0	0	0	0	0	0	0	0	0	0	0	1	0	0	0	0	0	0	0	0	0	0	1	0	0	1	0	0.219619	0.554175	-9.46581	0.918738	0.102564	0.923077	zeroinfl_poisson	7.7455e-05	0.994623
PF02724	CDC45	1	1	1	1	1	1	1	1	1	1	1	2	1	1	1	1	1	1	1	2	1	1	2	1	1	1	1	0.219619	0.554175	-0.0550409	0.646033	0.102564	0.0923077	poisson	0.946446	0.994623
PF05383	La	2	2	2	2	2	3	3	4	3	2	2	2	2	2	2	2	3	2	2	2	3	2	2	3	2	2	3	0.208132	0.554175	0.0971227	0.31774	0.307692	0.131868	poisson	1.102	0.749628
PF05746	DALR_1	1	1	1	1	1	1	1	1	1	1	1	1	1	1	1	2	3	1	2	1	1	1	1	1	1	1	1	0.22033	0.554175	-0.232136	0.185086	0.207977	0.181141	poisson	0.792838	0.572551
PF10513	EPL1	2	2	2	2	2	2	2	2	2	2	2	2	2	1	1	2	2	2	2	2	1	2	2	2	2	2	2	0.219619	0.554175	0.142625	0.0481859	0.102564	0.0542986	poisson	1.1533	0.379985
PF09190	DALR_2	0	0	0	0	0	0	0	0	0	0	0	0	0	1	0	1	0	0	0	0	0	1	0	0	0	0	0	0.219619	0.554175	-9.46581	0.918738	0.102564	0.923077	zeroinfl_poisson	7.7455e-05	0.994623
PF05257	CHAP	0	0	0	0	0	0	0	0	0	0	1	0	0	0	0	0	0	0	1	0	0	0	0	0	1	0	0	0.219619	0.554175	-9.46581	0.918738	0.102564	0.923077	zeroinfl_poisson	7.7455e-05	0.994623
PF11034	Grg1	3	3	3	3	3	2	0	0	0	2	2	2	0	2	1	2	0	1	3	1	0	2	1	1	2	1	1	0.201955	0.554175	0.207087	0.517916	1.18234	0.778612	poisson	1.23009	0.961115
PF10602	RPN7	2	2	2	2	2	2	2	3	3	2	2	2	2	2	2	2	2	2	2	2	2	2	2	2	2	2	3	0.219619	0.554175	0.0597078	0.350227	0.102564	0.048583	poisson	1.06153	0.789858
PF05620	TMEM208_SND2	1	1	1	1	1	1	1	1	1	0	1	1	1	1	1	1	1	0	1	1	0	1	1	1	1	1	1	0.219619	0.554175	0.191028	0.22161	0.102564	0.115385	poisson	1.21049	0.635938
PF10367	Vps39_2	2	2	2	2	2	2	2	2	1	2	2	2	1	2	2	0	2	2	1	2	0	2	1	2	2	1	2	0.214489	0.554175	0.0971341	0.535826	0.384615	0.230769	poisson	1.10201	0.97598
PF01498	HTH_Tnp_Tc3_2	0	0	0	0	1	0	0	0	0	6	0	0	0	1	0	0	0	0	1	0	0	1	5	0	0	0	4	0.203644	0.554175	-2.22399	0.0747773	2.60114	3.69636	negbin	0.108176	0.41377
PF01564	Spermine_synth	1	2	1	2	1	2	2	2	1	2	2	2	2	3	1	2	2	2	2	2	2	2	1	2	2	1	1	0.211745	0.554175	-0.187353	0.156181	0.276353	0.158756	poisson	0.829151	0.561414
PF08124	Lyase_8_N	0	0	0	0	0	0	0	0	0	0	1	0	0	0	0	0	0	0	1	0	0	0	0	0	1	0	0	0.219619	0.554175	-9.46581	0.918738	0.102564	0.923077	zeroinfl_poisson	7.7455e-05	0.994623
PF09261	Alpha-mann_mid	1	1	1	1	1	1	1	1	1	1	1	1	1	1	1	1	1	2	1	1	1	1	1	1	2	2	1	0.219619	0.554175	-0.0321971	0.797141	0.102564	0.0923077	poisson	0.968316	0.994623
PF09428	DUF2011	1	1	1	1	1	1	1	1	1	1	1	1	1	0	0	1	1	1	1	1	0	1	1	1	1	1	1	0.219619	0.554175	0.300752	0.0493922	0.102564	0.115385	poisson	1.35087	0.385667
PF06093	Spt4	1	1	1	1	1	1	1	1	1	0	1	1	1	0	0	1	1	1	1	1	1	1	1	1	1	1	1	0.219619	0.554175	0.219131	0.145163	0.102564	0.115385	poisson	1.24499	0.549645
PF11696	DUF3292	1	1	1	1	1	1	1	1	1	3	1	1	0	1	0	2	1	2	0	2	2	3	1	2	1	4	1	0.201491	0.554175	-0.364389	0.229372	0.846154	0.634615	poisson	0.694621	0.645317
PF02301	HORMA	3	2	3	3	2	3	2	3	3	3	2	3	3	2	2	2	3	1	2	3	1	3	2	3	2	1	3	0.208516	0.554175	0.0746526	0.536321	0.481481	0.2	poisson	1.07751	0.97598
PF20493	WD-like_fungi	0	0	0	0	0	0	0	0	0	0	0	0	0	0	2	0	0	0	0	1	0	2	0	0	0	0	0	0.22033	0.554175	-11.0693	0.944918	0.310541	1.67692	negbin	1.55841e-05	0.994623
PF02776	TPP_enzyme_N	6	6	9	6	8	7	6	8	6	6	5	4	6	3	3	7	10	4	9	4	7	12	5	5	9	6	6	0.197901	0.554175	0.130921	0.377645	4.5584	0.711427	poisson	1.13988	0.823253
PF12588	PSDC	2	2	2	2	2	1	2	1	1	1	3	0	0	1	2	2	2	0	4	2	0	0	1	1	3	0	0	0.206407	0.554175	0.689552	0.126753	1.16524	0.850312	poisson	1.99282	0.511352
PF12769	PNTB_4TM	1	1	1	1	1	1	1	1	1	0	1	1	1	0	1	1	1	1	1	1	0	1	1	1	1	1	1	0.219619	0.554175	0.345357	0.0282014	0.102564	0.115385	poisson	1.41249	0.31878
PF08698	Fcf2	1	1	1	1	1	1	1	1	1	1	1	1	1	1	0	1	1	1	0	1	1	1	1	1	1	1	0	0.219619	0.554175	0.213193	0.143684	0.102564	0.115385	poisson	1.23762	0.546508
PF00708	Acylphosphatase	1	1	1	1	1	1	1	1	1	1	0	1	1	1	0	1	1	1	0	1	1	1	1	1	1	1	1	0.219619	0.554175	0.0229706	0.879021	0.102564	0.115385	poisson	1.02324	0.994623
PF00043	GST_C	11	10	21	7	10	14	11	11	8	9	8	11	5	8	3	10	13	2	14	3	10	16	5	9	18	4	12	0.205669	0.554175	0.252783	0.164456	20.7379	2.12899	negbin	1.2876	0.564947
PF07646	Kelch_2	0	0	0	0	0	0	0	0	0	0	0	0	0	1	0	0	0	1	0	0	0	1	0	0	0	0	0	0.219619	0.554175	-9.46581	0.918738	0.102564	0.923077	zeroinfl_poisson	7.7455e-05	0.994623
PF19302	DUF5915	1	1	1	1	1	1	1	1	1	1	2	1	1	1	2	1	1	1	2	1	1	1	1	1	1	1	1	0.219619	0.554175	-0.0212476	0.871395	0.102564	0.0923077	poisson	0.978977	0.994623
PF02015	Glyco_hydro_45	0	0	0	0	0	2	0	1	1	0	1	2	0	0	1	1	2	1	0	1	1	0	2	0	0	2	1	0.208359	0.554175	-0.628616	0.264017	0.60114	0.854251	zeroinfl_poisson	0.53333	0.692152
PF13363	BetaGal_dom3	0	0	1	1	1	3	0	3	1	2	2	4	0	0	1	2	4	0	1	2	3	4	1	1	1	3	1	0.200924	0.554175	-0.248675	0.465725	1.71795	1.1044	poisson	0.779834	0.911429
PF10014	2OG-Fe_Oxy_2	0	0	0	0	0	0	0	0	0	0	0	0	0	0	0	0	0	0	0	1	1	0	0	0	1	0	0	0.219619	0.554175	-9.46581	0.918738	0.102564	0.923077	zeroinfl_poisson	7.7455e-05	0.994623
PF00307	CH	9	10	9	8	9	10	10	9	9	9	9	9	10	8	9	9	10	9	8	9	9	8	8	9	9	9	9	0.19822	0.554175	0.0424301	0.142279	0.384615	0.042735	poisson	1.04334	0.54414
PF05547	Peptidase_M6	0	0	0	1	0	0	2	0	0	0	0	0	0	0	0	0	1	0	0	0	0	0	0	0	0	0	0	0.203092	0.554175	1.81006	0.148651	0.207977	1.40385	zeroinfl_poisson	6.11082	0.553476
PF10190	Tmemb_170	1	1	1	1	1	1	1	1	1	0	1	1	1	1	1	1	1	1	0	1	1	1	0	1	1	1	1	0.219619	0.554175	0.0658458	0.665983	0.102564	0.115385	poisson	1.06806	0.994623
PF04885	Stig1	1	2	0	0	0	1	0	0	0	0	0	0	1	0	0	0	0	0	0	0	0	0	0	0	0	2	0	0.196288	0.554175	0.848211	0.344925	0.353276	1.36264	zeroinfl_poisson	2.33546	0.785481
PF12044	Metallopep	1	1	1	1	1	1	1	1	1	1	1	1	1	1	1	1	2	1	1	1	1	1	3	1	1	1	2	0.22033	0.554175	-0.30054	0.0888026	0.207977	0.181141	poisson	0.740418	0.423
PF19056	WD40_2	0	0	0	0	0	0	0	0	0	0	0	0	0	1	0	0	0	0	0	1	0	1	0	0	0	0	0	0.219619	0.554175	-9.46581	0.918738	0.102564	0.923077	zeroinfl_poisson	7.7455e-05	0.994623
PF18647	Fungal_lectin_2	0	0	0	0	0	0	0	0	0	0	0	1	1	0	0	0	0	0	0	0	0	0	0	0	0	0	1	0.219619	0.554175	-9.46581	0.918738	0.102564	0.923077	zeroinfl_poisson	7.7455e-05	0.994623
PF03650	MPC	2	2	2	2	2	2	2	2	2	2	2	2	2	2	2	2	2	3	2	3	2	2	4	2	2	2	2	0.22033	0.554175	-0.0259274	0.775918	0.207977	0.096817	poisson	0.974406	0.994623
PF03033	Glyco_transf_28	4	4	7	5	5	4	6	4	5	3	4	7	2	3	3	9	4	4	5	3	5	8	3	3	4	8	4	0.204373	0.554175	0.224362	0.162955	3.15385	0.675824	poisson	1.25152	0.564947
PF13931	Microtub_bind	0	0	1	0	1	1	1	1	0	1	0	1	0	1	1	0	1	1	1	1	1	1	1	0	1	1	2	0.211745	0.554175	-0.34561	0.28525	0.276353	0.373077	poisson	0.707788	0.715089
PF20398	DUF6691	0	0	0	0	0	0	0	0	0	0	0	0	1	0	0	0	1	0	0	0	0	1	0	0	0	0	0	0.219619	0.554175	-9.46581	0.918738	0.102564	0.923077	zeroinfl_poisson	7.7455e-05	0.994623
PF02403	Seryl_tRNA_N	1	2	2	2	2	2	1	2	2	2	2	2	2	2	1	2	2	2	2	2	2	2	2	2	2	2	2	0.219619	0.554175	-0.137516	0.0715131	0.102564	0.0542986	poisson	0.871521	0.41377
PF14521	Aspzincin_M35	0	0	0	0	0	0	0	1	1	0	4	1	1	0	0	0	0	9	6	1	0	0	0	0	0	1	1	0.218371	0.554175	-1.7917	0.066277	4.42165	4.59172	negbin	0.166677	0.41377
PF01799	Fer2_2	1	1	1	1	1	1	1	1	1	2	1	2	1	1	1	1	2	1	1	1	1	1	1	1	1	1	1	0.219619	0.554175	-0.178262	0.137326	0.102564	0.0923077	poisson	0.836724	0.53177
PF15916	DUF4743	1	1	1	1	1	1	1	1	1	1	1	1	1	1	1	1	1	1	2	1	2	2	1	1	1	1	1	0.219619	0.554175	-0.151223	0.229688	0.102564	0.0923077	poisson	0.859656	0.645477
PF02983	Pro_Al_protease	0	0	0	0	0	0	0	0	0	0	1	0	0	0	0	0	0	1	1	0	0	0	0	0	0	0	0	0.219619	0.554175	-9.46581	0.918738	0.102564	0.923077	zeroinfl_poisson	7.7455e-05	0.994623
PF07093	SGT1	1	1	1	1	1	1	1	1	1	2	1	1	1	1	1	1	1	2	1	1	1	1	1	1	2	1	1	0.219619	0.554175	-0.0609282	0.625001	0.102564	0.0923077	poisson	0.940891	0.994623
PF01607	CBM_14	0	0	0	0	0	0	0	0	0	1	0	0	0	0	0	0	0	0	0	0	0	2	0	1	0	0	0	0.22033	0.554175	-9.06551	0.890394	0.207977	1.40385	zeroinfl_poisson	0.000115584	0.994623
PF11968	Bmt2	1	1	1	1	1	1	1	1	1	1	1	1	1	0	1	1	1	1	0	1	0	1	1	1	1	1	1	0.219619	0.554175	0.29756	0.050395	0.102564	0.115385	poisson	1.34657	0.388235
PF01472	PUA	3	3	3	3	3	3	3	3	3	3	3	3	3	2	2	3	3	3	2	3	3	3	3	3	3	3	3	0.219619	0.554175	0.0557584	0.232334	0.102564	0.035503	poisson	1.05734	0.649364
PF03114	BAR	4	4	4	4	4	5	5	5	5	4	4	4	4	4	4	4	4	5	4	5	5	4	4	5	3	4	4	0.211745	0.554175	0.085015	0.0975619	0.276353	0.0648829	poisson	1.08873	0.436197
PF01048	PNP_UDP_1	7	10	10	1	1	2	2	3	3	21	8	1	3	24	1	9	2	8	21	4	2	12	5	2	59	6	4	0.204971	0.554175	-0.679248	0.119865	142.641	16.6723	negbin	0.506998	0.499145
PF03702	AnmK	1	1	1	3	1	2	3	1	0	1	1	1	0	0	0	0	0	0	2	2	2	1	0	2	2	1	1	0.20168	0.554175	0.502896	0.167956	0.840456	0.782493	poisson	1.6535	0.564947
PF01661	Macro	2	2	3	2	2	3	3	2	2	2	2	2	2	2	1	3	4	2	1	1	3	2	3	2	1	1	2	0.209287	0.554175	0.0651944	0.657045	0.564103	0.267206	poisson	1.06737	0.994623
PF01496	V_ATPase_I	1	1	1	1	1	1	1	1	1	2	1	1	1	1	1	1	1	1	2	1	1	1	2	1	1	1	1	0.219619	0.554175	-0.0584594	0.642347	0.102564	0.0923077	poisson	0.943217	0.994623
PF08585	RMI1_N	1	1	1	1	1	1	1	1	1	0	1	0	1	0	1	1	1	1	1	1	1	1	1	1	1	1	1	0.219619	0.554175	0.266918	0.125511	0.102564	0.115385	poisson	1.30593	0.508904
PF02868	Peptidase_M4_C	0	0	1	0	0	0	3	0	0	0	1	0	0	1	1	1	1	1	1	1	0	1	0	0	1	0	0	0.205191	0.554175	-0.223033	0.706199	0.490028	0.945055	zeroinfl_poisson	0.800088	0.994623
PF03531	SSrecog	0	1	1	1	1	0	1	1	1	1	1	1	1	1	1	1	1	1	1	1	1	1	1	1	1	0	1	0.219619	0.554175	-0.222235	0.180084	0.102564	0.115385	poisson	0.800727	0.564947
PF02921	UCR_TM	1	1	1	1	0	0	1	1	1	1	1	1	1	0	1	1	1	1	1	1	1	1	1	1	1	1	1	0.219619	0.554175	-0.0491999	0.75426	0.102564	0.115385	poisson	0.951991	0.994623
PF11989	Dsl1_C	0	0	1	0	0	0	1	0	0	0	0	0	0	0	0	0	0	0	0	0	1	0	0	0	0	0	0	0.219619	0.554175	1.38628	0.257731	0.102564	0.923077	zeroinfl_poisson	3.99994	0.682381
PF17907	AWS	2	2	2	2	2	2	2	2	2	2	2	2	2	2	2	1	1	2	2	2	1	2	2	2	2	2	2	0.219619	0.554175	0.127488	0.0772377	0.102564	0.0542986	poisson	1.13597	0.41377
PF13023	HD_3	1	1	1	1	1	1	1	1	1	1	1	1	1	1	2	2	1	1	1	1	1	1	1	1	1	1	4	0.22033	0.554175	-0.513052	0.0623964	0.387464	0.326923	poisson	0.598666	0.41377
PF02824	TGS	3	2	2	1	2	3	3	3	3	3	3	3	2	3	3	3	3	3	2	3	2	2	3	3	3	3	3	0.208132	0.554175	-0.0367794	0.679786	0.307692	0.115385	poisson	0.963889	0.994623
PF03547	Mem_trans	2	2	2	3	2	2	2	2	2	2	2	4	1	2	1	2	4	2	1	2	2	2	3	1	1	1	1	0.198586	0.554175	0.0713933	0.666503	0.652422	0.332366	poisson	1.074	0.994623
PF11789	zf-Nse	1	1	1	1	1	1	1	1	1	1	1	1	1	1	1	1	1	1	1	1	0	1	1	1	1	0	0	0.219619	0.554175	0.347853	0.0238743	0.102564	0.115385	poisson	1.41602	0.304588
PF07687	M20_dimer	4	5	9	6	6	7	6	8	8	11	11	9	6	4	5	12	10	7	6	5	8	22	7	6	11	7	7	0.212164	0.554175	-0.260623	0.137552	12.7949	1.62189	negbin	0.770571	0.53177
PF07555	NAGidase	0	0	0	0	0	0	0	0	0	0	1	0	0	0	0	0	0	0	1	0	0	1	0	0	0	0	0	0.219619	0.554175	-9.46581	0.918738	0.102564	0.923077	zeroinfl_poisson	7.7455e-05	0.994623
PF11712	Vma12	1	1	1	1	1	1	1	1	1	0	1	1	1	1	1	0	1	0	1	1	1	1	1	1	1	1	1	0.219619	0.554175	0.0711136	0.645685	0.102564	0.115385	poisson	1.0737	0.994623
PF00464	SHMT	2	2	2	2	2	2	2	2	2	2	2	2	2	3	2	3	2	2	2	2	2	2	2	2	2	3	2	0.219619	0.554175	-0.0820256	0.208773	0.102564	0.048583	poisson	0.921248	0.614052
PF02774	Semialdhyde_dhC	1	1	1	1	1	1	1	1	1	1	1	1	1	1	2	1	1	1	1	1	1	2	1	1	1	1	2	0.219619	0.554175	-0.222256	0.0911671	0.102564	0.0923077	poisson	0.80071	0.424159
PF05225	HTH_psq	1	0	3	0	0	0	0	0	0	18	3	2	0	2	0	0	0	0	1	2	0	2	0	0	1	1	0	0.201842	0.554175	-1.30829	0.159611	12.0769	9.05769	negbin	0.270282	0.564907
PF10355	Ytp1	2	2	2	2	2	2	2	2	2	2	1	2	2	2	1	2	2	2	2	2	2	2	2	2	2	2	1	0.219619	0.554175	0.105657	0.136392	0.102564	0.0542986	poisson	1.11144	0.530738
PF15159	PIG-Y	1	1	1	1	1	1	1	1	1	1	1	1	1	1	0	1	1	1	1	1	1	1	1	1	1	0	0	0.219619	0.554175	0.223219	0.130665	0.102564	0.115385	poisson	1.25009	0.51881
PF02278	Lyase_8	0	0	0	0	0	0	0	0	0	0	1	0	0	0	0	0	0	0	1	0	0	0	0	0	1	0	0	0.219619	0.554175	-9.46581	0.918738	0.102564	0.923077	zeroinfl_poisson	7.7455e-05	0.994623
PF13257	DUF4048	1	1	1	1	1	1	1	1	1	1	1	1	1	0	1	1	1	1	0	1	1	1	1	1	1	1	0	0.219619	0.554175	0.377813	0.0134317	0.102564	0.115385	poisson	1.45909	0.237037
PF01232	Mannitol_dh	1	1	1	1	1	1	1	1	1	2	1	1	1	1	1	1	1	2	1	1	1	2	1	1	1	1	1	0.219619	0.554175	-0.0947198	0.438318	0.102564	0.0923077	poisson	0.909628	0.884586
PF12634	Inp1	1	1	1	1	1	1	1	1	1	1	1	1	1	0	0	1	1	1	1	1	1	1	1	1	0	1	1	0.219619	0.554175	0.175465	0.234729	0.102564	0.115385	poisson	1.1918	0.65255
PF07573	AreA_N	0	0	0	0	0	0	0	0	0	1	0	0	0	1	0	0	0	0	0	0	0	1	0	0	0	0	0	0.219619	0.554175	-9.46581	0.918738	0.102564	0.923077	zeroinfl_poisson	7.7455e-05	0.994623
PF00494	SQS_PSY	3	3	3	4	3	3	3	3	3	2	3	3	2	3	3	3	3	2	3	3	4	2	3	3	2	4	3	0.211611	0.554175	0.0283533	0.727668	0.301994	0.103213	poisson	1.02876	0.994623
PF11911	DUF3429	1	1	1	1	1	1	1	1	1	1	0	1	1	1	0	1	1	1	0	1	1	1	1	1	1	1	1	0.219619	0.554175	0.0229706	0.879021	0.102564	0.115385	poisson	1.02324	0.994623
PF14938	SNAP	1	1	1	1	1	1	1	1	1	1	2	1	1	1	1	1	1	1	2	1	1	1	2	1	1	1	1	0.219619	0.554175	-0.0270022	0.832703	0.102564	0.0923077	poisson	0.973359	0.994623
PF08690	GET2	1	1	1	1	1	1	1	1	1	1	1	1	1	0	0	1	1	1	1	1	0	1	1	1	1	1	1	0.219619	0.554175	0.300752	0.0493922	0.102564	0.115385	poisson	1.35087	0.385667
PF09507	CDC27	1	1	1	1	1	1	1	1	1	1	1	1	1	2	2	1	1	1	1	1	1	1	1	1	1	2	1	0.219619	0.554175	-0.158612	0.207001	0.102564	0.0923077	poisson	0.853327	0.611989
PF07974	EGF_2	0	0	0	0	0	0	0	0	0	0	1	0	0	0	0	0	0	1	0	0	0	0	0	0	1	0	0	0.219619	0.554175	-9.46581	0.918738	0.102564	0.923077	zeroinfl_poisson	7.7455e-05	0.994623
PF01652	IF4E	3	3	3	3	3	3	3	3	3	3	3	3	3	3	2	3	3	3	3	3	3	2	3	2	3	3	3	0.219619	0.554175	0.0721382	0.122999	0.102564	0.035503	poisson	1.0748	0.504849
PF13975	gag-asp_proteas	1	0	0	0	1	0	0	0	0	0	0	0	0	0	0	0	0	1	0	0	0	0	0	0	0	0	0	0.219619	0.554175	1.38628	0.257731	0.102564	0.923077	zeroinfl_poisson	3.99994	0.682381
PF05222	AlaDh_PNT_N	2	2	2	2	2	2	2	2	2	1	2	2	2	1	2	2	2	2	2	2	1	2	2	2	2	2	2	0.219619	0.554175	0.162392	0.0268939	0.102564	0.0542986	poisson	1.17632	0.31878
PF20446	ABC_N	0	0	0	0	0	1	0	0	1	0	0	0	0	0	0	0	0	0	0	0	0	0	0	0	0	0	1	0.219619	0.554175	1.38628	0.257731	0.102564	0.923077	zeroinfl_poisson	3.99994	0.682381
PF02969	TAF	1	2	1	2	1	1	1	1	1	1	1	2	1	1	1	1	1	1	1	1	1	1	1	1	1	1	1	0.219619	0.554175	0.0494372	0.675349	0.102564	0.0923077	poisson	1.05068	0.994623
PF01412	ArfGap	5	5	5	5	5	5	5	5	5	4	5	5	5	4	5	5	4	5	5	5	5	5	5	5	5	5	5	0.219619	0.554175	0.0645821	0.0234046	0.102564	0.020979	poisson	1.06671	0.303427
PF13289	SIR2_2	0	1	1	0	0	0	0	0	0	0	0	0	1	0	0	0	0	0	0	0	0	0	0	0	0	0	0	0.219619	0.554175	1.38628	0.257731	0.102564	0.923077	zeroinfl_poisson	3.99994	0.682381
PF07019	EMC6	1	1	1	1	1	1	1	1	1	1	0	1	1	1	0	1	1	1	0	1	1	1	1	1	1	1	1	0.219619	0.554175	0.0229706	0.879021	0.102564	0.115385	poisson	1.02324	0.994623
PF13696	zf-CCHC_2	1	1	1	1	1	1	1	1	1	1	1	3	1	1	2	1	1	2	1	1	1	1	1	1	1	1	1	0.22033	0.554175	-0.0827008	0.606684	0.207977	0.181141	poisson	0.920627	0.994623
PF01119	DNA_mis_repair	3	3	3	3	3	3	3	3	3	3	3	3	3	3	3	3	3	3	1	2	2	3	3	3	3	3	3	0.22033	0.554175	0.0463174	0.493513	0.207977	0.0729271	poisson	1.04741	0.93036
PF05299	Peptidase_M61	0	0	0	0	0	1	0	1	0	0	1	0	0	0	0	0	0	0	0	0	0	0	0	0	0	0	0	0.219619	0.554175	1.38628	0.257731	0.102564	0.923077	zeroinfl_poisson	3.99994	0.682381
PF07919	Gryzun	1	1	2	1	1	1	1	1	3	1	1	1	1	1	1	1	1	1	1	2	1	1	1	1	1	1	1	0.203092	0.554175	0.359745	0.0134984	0.207977	0.181141	poisson	1.43296	0.23717
PF01246	Ribosomal_L24e	1	2	2	2	2	2	2	2	1	2	2	2	2	2	1	2	2	2	2	2	2	2	2	2	2	2	2	0.219619	0.554175	-0.111888	0.133809	0.102564	0.0542986	poisson	0.894144	0.526562
PF02187	GAS2	1	1	1	1	1	1	1	1	1	1	1	1	1	1	0	1	1	1	1	1	0	1	1	1	1	1	0	0.219619	0.554175	0.339021	0.0254625	0.102564	0.115385	poisson	1.40357	0.310588
PF18056	PBP3	0	0	0	0	0	0	0	0	0	1	0	0	0	0	0	0	0	0	0	0	1	0	1	0	0	0	0	0.219619	0.554175	-9.46581	0.918738	0.102564	0.923077	zeroinfl_poisson	7.7455e-05	0.994623
PF20091	Abhydrolase_10	0	0	0	0	0	0	0	0	0	0	1	0	0	0	0	0	0	0	0	0	0	1	0	0	6	0	0	0.22033	0.554175	-10.4346	0.909925	1.37037	4.625	negbin	2.93961e-05	0.994623
PF11558	HET-s_218-289	0	0	0	0	0	0	0	0	0	0	0	0	0	0	0	2	0	0	0	0	0	0	1	0	1	0	0	0.22033	0.554175	-9.06551	0.890394	0.207977	1.40385	zeroinfl_poisson	0.000115584	0.994623
PF18005	eIF3m_C_helix	1	1	1	1	1	1	1	1	1	1	1	1	1	1	1	1	1	0	1	0	1	1	0	1	1	1	1	0.219619	0.554175	0.0439272	0.782761	0.102564	0.115385	poisson	1.04491	0.994623
PF14497	GST_C_3	3	5	6	4	6	4	2	3	4	2	3	6	1	1	2	5	4	3	2	3	3	4	2	5	7	2	5	0.200251	0.554175	0.0715203	0.70901	2.63533	0.733545	poisson	1.07414	0.994623
PF11402	Antifungal_prot	0	0	0	0	0	0	0	0	0	0	2	0	0	0	0	1	0	0	0	0	0	2	0	0	0	0	0	0.22033	0.554175	-11.0693	0.944918	0.310541	1.67692	negbin	1.55841e-05	0.994623
PF04280	Tim44	1	1	1	1	1	1	1	1	1	1	1	1	1	1	2	1	1	1	2	1	1	1	1	1	2	1	1	0.219619	0.554175	-0.0178852	0.893441	0.102564	0.0923077	poisson	0.982274	0.994623
PF19373	DUF5948	0	0	0	0	0	0	0	0	0	0	0	0	0	0	0	0	0	0	1	1	1	0	0	0	0	0	0	0.219619	0.554175	-9.46581	0.918738	0.102564	0.923077	zeroinfl_poisson	7.7455e-05	0.994623
PF13181	TPR_8	2	4	3	1	2	4	1	4	4	2	3	3	2	2	3	1	2	5	2	0	1	4	0	3	2	0	2	0.214182	0.554175	0.299413	0.196115	1.83191	0.797767	poisson	1.34907	0.59338
PF04931	DNA_pol_phi	1	1	1	1	1	1	1	1	1	1	1	1	1	1	2	1	1	1	1	1	2	1	1	1	2	1	1	0.219619	0.554175	-0.119389	0.349463	0.102564	0.0923077	poisson	0.887463	0.788703
PF09811	Yae1_N	2	2	2	2	2	2	2	2	2	2	2	2	1	1	2	2	2	2	2	2	2	2	1	2	2	2	2	0.219619	0.554175	0.115623	0.11137	0.102564	0.0542986	poisson	1.12257	0.473114
PF09458	H_lectin	0	0	6	0	0	3	6	3	4	0	0	3	1	0	0	8	0	0	0	0	3	3	0	0	1	2	0	0.201894	0.554175	0.488054	0.211691	5.17379	3.24866	negbin	1.62914	0.617312
PF04768	NAT	2	2	2	2	2	2	2	2	2	2	2	2	2	2	2	2	2	2	3	2	2	3	2	2	3	2	2	0.219619	0.554175	-0.0264859	0.693281	0.102564	0.048583	poisson	0.973862	0.994623
PF07366	SnoaL	1	2	1	3	3	1	2	1	0	0	3	0	0	1	0	4	0	2	0	1	2	1	2	0	5	0	0	0.218744	0.554175	0.657931	0.239	1.90883	1.47253	poisson	1.93079	0.65758
PF00805	Pentapeptide	0	1	0	1	0	0	0	0	0	0	0	0	0	0	0	0	0	0	0	0	0	0	0	1	0	0	0	0.219619	0.554175	1.38628	0.257731	0.102564	0.923077	zeroinfl_poisson	3.99994	0.682381
PF01938	TRAM	0	0	0	0	0	0	0	0	0	0	1	0	0	0	0	0	0	0	1	0	0	1	0	0	0	0	0	0.219619	0.554175	-9.46581	0.918738	0.102564	0.923077	zeroinfl_poisson	7.7455e-05	0.994623
PF01624	MutS_I	4	4	4	4	4	4	4	4	4	4	4	4	4	4	3	3	4	3	4	4	4	4	4	4	4	4	4	0.219619	0.554175	0.00779719	0.826591	0.102564	0.0263736	poisson	1.00783	0.994623
PF11274	DUF3074	2	2	2	2	2	2	2	2	2	1	2	2	2	2	2	2	2	2	2	2	2	2	1	2	2	1	2	0.219619	0.554175	0.0355477	0.626304	0.102564	0.0542986	poisson	1.03619	0.994623
PF20518	Apc1_MidN	0	0	0	0	0	0	0	0	0	0	0	1	0	0	0	0	0	1	0	0	0	0	0	0	1	0	0	0.219619	0.554175	-9.46581	0.918738	0.102564	0.923077	zeroinfl_poisson	7.7455e-05	0.994623
PF09818	ABC_ATPase	0	0	0	0	0	1	0	0	1	0	0	0	0	0	0	0	0	0	0	0	0	0	0	0	0	0	1	0.219619	0.554175	1.38628	0.257731	0.102564	0.923077	zeroinfl_poisson	3.99994	0.682381
PF05793	TFIIF_alpha	0	0	0	0	0	0	0	0	0	0	0	0	1	0	0	0	0	0	0	0	0	1	0	0	0	1	0	0.219619	0.554175	-9.46581	0.918738	0.102564	0.923077	zeroinfl_poisson	7.7455e-05	0.994623
PF02268	TFIIA_gamma_N	1	1	2	1	2	1	1	1	1	1	1	1	1	1	1	1	1	1	1	1	2	1	1	1	1	1	1	0.219619	0.554175	0.0571464	0.63742	0.102564	0.0923077	poisson	1.05881	0.994623
PF07156	Prenylcys_lyase	1	1	1	1	3	1	2	1	1	1	1	2	1	1	1	1	1	1	1	1	1	1	1	1	1	1	1	0.203092	0.554175	0.210668	0.148582	0.207977	0.181141	poisson	1.2345	0.553476
PF13416	SBP_bac_8	0	0	0	0	0	0	0	0	0	0	1	0	0	0	0	0	0	0	0	0	0	0	0	1	1	0	0	0.219619	0.554175	-9.46581	0.918738	0.102564	0.923077	zeroinfl_poisson	7.7455e-05	0.994623
PF02213	GYF	2	2	2	2	2	2	2	2	2	2	2	2	2	2	1	2	1	2	2	2	2	2	2	2	2	2	1	0.219619	0.554175	0.166313	0.0223567	0.102564	0.0542986	poisson	1.18094	0.296559
PF07814	WAPL	1	1	1	1	1	1	1	1	1	0	1	1	1	1	0	1	1	1	1	1	0	1	1	1	1	1	1	0.219619	0.554175	0.177793	0.23885	0.102564	0.115385	poisson	1.19458	0.65758
PF06276	FhuF	0	0	0	0	0	0	0	0	0	0	0	0	0	0	0	1	0	0	1	0	0	0	0	0	0	0	1	0.219619	0.554175	-9.46581	0.918738	0.102564	0.923077	zeroinfl_poisson	7.7455e-05	0.994623
PF17043	MAT1-1-2	0	0	0	0	0	0	0	0	0	0	0	0	0	0	0	1	0	0	1	1	0	0	0	0	0	0	0	0.219619	0.554175	-9.46581	0.918738	0.102564	0.923077	zeroinfl_poisson	7.7455e-05	0.994623
PF17753	Ig_mannosidase	0	0	0	1	1	1	0	1	0	1	1	1	0	0	0	2	1	1	0	0	1	1	1	1	6	0	1	0.214582	0.554175	-0.810889	0.17201	1.38746	1.7028	negbin	0.444463	0.564947
PF10344	Fmp27	1	3	2	1	1	1	1	1	1	1	1	1	1	1	1	1	1	1	1	1	2	1	1	1	1	1	1	0.203092	0.554175	0.0952579	0.559444	0.207977	0.181141	poisson	1.09994	0.992903
PF06202	GDE_C	1	1	1	2	1	1	1	1	2	1	1	1	1	1	1	1	1	1	1	1	1	1	1	2	1	1	1	0.219619	0.554175	0.0402992	0.747433	0.102564	0.0923077	poisson	1.04112	0.994623
PF06337	DUSP	1	1	1	1	1	1	1	0	0	1	1	1	1	1	1	1	1	1	1	1	1	1	1	1	1	1	0	0.219619	0.554175	-0.160247	0.316968	0.102564	0.115385	poisson	0.851933	0.748613
PF14823	Sirohm_synth_C	2	2	2	2	2	2	2	2	2	2	2	2	2	2	1	2	2	2	1	2	1	2	2	2	2	2	2	0.219619	0.554175	0.0651899	0.359345	0.102564	0.0542986	poisson	1.06736	0.798812
PF08316	Pal1	2	2	2	2	2	2	2	2	2	2	2	2	1	2	1	2	2	2	2	2	2	2	1	2	2	2	2	0.219619	0.554175	0.0394068	0.587856	0.102564	0.0542986	poisson	1.04019	0.994623
PF01680	SOR_SNZ	1	1	1	2	1	1	1	1	2	1	1	1	1	1	1	1	1	1	2	1	1	1	1	1	1	1	1	0.219619	0.554175	0.181001	0.127838	0.102564	0.0923077	poisson	1.19842	0.511609
PF12554	MOZART1	1	1	1	1	1	1	1	1	1	1	1	1	1	0	1	1	1	1	0	0	1	1	1	1	1	1	1	0.219619	0.554175	0.18021	0.226211	0.102564	0.115385	poisson	1.19747	0.644526
PF00248	Aldo_ket_red	25	41	57	31	36	37	31	28	24	40	18	35	15	18	13	34	38	25	27	19	38	46	23	22	48	35	23	0.19808	0.554175	0.188651	0.189199	114.781	3.74737	negbin	1.20762	0.579458
PF08610	Pex16	1	1	1	1	1	1	1	1	1	2	1	1	1	1	1	2	1	1	2	1	1	1	1	1	1	1	1	0.219619	0.554175	-0.0529283	0.681748	0.102564	0.0923077	poisson	0.948448	0.994623
PF16297	DUF4939	0	0	0	0	0	0	0	0	0	1	0	0	1	0	0	0	0	0	0	0	0	0	0	0	1	0	0	0.219619	0.554175	-9.46581	0.918738	0.102564	0.923077	zeroinfl_poisson	7.7455e-05	0.994623
PF02018	CBM_4_9	0	0	0	0	0	0	0	0	0	1	0	0	0	1	0	0	0	0	0	0	0	1	0	0	0	0	0	0.219619	0.554175	-9.46581	0.918738	0.102564	0.923077	zeroinfl_poisson	7.7455e-05	0.994623
PF03155	Alg6_Alg8	3	3	3	3	3	3	3	3	3	2	3	3	3	2	3	3	3	3	3	3	3	3	2	3	3	3	3	0.219619	0.554175	0.0712893	0.129777	0.102564	0.035503	poisson	1.07389	0.516337
PF05089	NAGLU	0	0	0	0	0	1	0	1	0	0	2	1	0	0	1	0	1	0	2	0	1	0	0	1	2	0	0	0.217988	0.554175	-1.01364	0.189901	0.490028	1.01775	zeroinfl_poisson	0.362896	0.580278
PF05147	LANC_like	1	1	1	1	1	1	1	1	1	1	1	0	1	1	0	1	1	0	1	1	1	1	1	1	1	1	1	0.219619	0.554175	0.0673202	0.702438	0.102564	0.115385	poisson	1.06964	0.994623
PF13583	Reprolysin_4	0	0	0	0	0	0	0	0	0	1	0	0	0	0	0	1	0	0	0	0	0	1	0	0	0	0	0	0.219619	0.554175	-9.46581	0.918738	0.102564	0.923077	zeroinfl_poisson	7.7455e-05	0.994623
PF10075	CSN8_PSD8_EIF3K	2	2	2	2	2	2	2	2	2	2	2	2	3	2	2	2	2	2	3	2	2	3	2	2	2	2	2	0.219619	0.554175	-0.0500942	0.441608	0.102564	0.048583	poisson	0.95114	0.887143
PF16983	MFS_MOT1	2	0	2	2	2	2	0	2	2	2	2	2	2	2	2	2	2	2	2	2	2	2	0	2	2	2	2	0.219619	0.554175	-0.280625	0.115744	0.410256	0.230769	poisson	0.755312	0.487051
PF01424	R3H	4	2	3	3	2	4	4	4	4	4	4	4	4	4	2	4	4	4	4	3	3	4	4	4	4	4	3	0.211611	0.554175	-0.0088497	0.915049	0.481481	0.134021	poisson	0.991189	0.994623
PF13559	DUF4129	0	0	0	0	0	0	0	0	0	0	0	0	0	0	0	0	0	0	1	1	0	1	0	0	0	0	0	0.219619	0.554175	-9.46581	0.918738	0.102564	0.923077	zeroinfl_poisson	7.7455e-05	0.994623
PF01185	Hydrophobin	0	0	0	1	0	0	1	0	0	4	2	0	1	0	0	1	0	1	2	0	1	4	0	0	0	0	0	0.198498	0.554175	-1.41725	0.0934711	1.30769	1.96154	negbin	0.242381	0.429903
PF00899	ThiF	9	9	9	9	9	9	9	9	9	9	9	9	9	8	7	9	9	9	9	9	8	8	9	10	9	8	9	0.214952	0.554175	0.0195471	0.468197	0.310541	0.0352295	poisson	1.01974	0.913947
PF09346	SMI1_KNR4	1	1	1	1	1	1	1	1	1	1	1	1	1	1	1	3	2	1	1	1	1	1	1	1	2	1	1	0.22033	0.554175	-0.131816	0.458867	0.207977	0.181141	poisson	0.876502	0.905082
PF04114	Gaa1	2	1	1	2	1	1	1	1	1	1	1	1	1	1	2	1	1	1	1	1	1	1	1	1	1	1	1	0.219619	0.554175	0.0909204	0.470428	0.102564	0.0923077	poisson	1.09518	0.916602
PF01357	Expansin_C	0	0	0	0	0	0	0	0	0	0	0	0	0	0	0	2	0	0	0	0	0	0	0	0	1	0	1	0.22033	0.554175	-9.06551	0.890394	0.207977	1.40385	zeroinfl_poisson	0.000115584	0.994623
PF11717	Tudor-knot	2	2	2	2	2	2	2	2	2	2	2	2	2	1	1	2	2	2	2	2	1	2	2	2	2	2	2	0.219619	0.554175	0.142625	0.0481859	0.102564	0.0542986	poisson	1.1533	0.379985
PF10175	MPP6	0	0	0	0	0	0	0	0	0	0	0	1	0	0	0	0	0	0	0	0	0	1	0	1	0	0	0	0.219619	0.554175	-9.46581	0.918738	0.102564	0.923077	zeroinfl_poisson	7.7455e-05	0.994623
PF09495	DUF2462	1	1	1	1	1	1	1	1	1	0	1	1	1	1	1	0	1	1	0	1	1	1	1	1	1	1	1	0.219619	0.554175	0.0582663	0.697874	0.102564	0.115385	poisson	1.06	0.994623
PF07297	DPM2	1	1	1	1	1	1	1	1	1	0	1	1	1	0	1	1	0	1	1	1	1	1	1	1	1	1	1	0.219619	0.554175	0.357065	0.0250724	0.102564	0.115385	poisson	1.42913	0.307156
PF20254	DUF6605	0	0	0	0	0	0	0	0	0	0	0	0	0	0	0	0	0	0	0	0	0	1	0	2	1	0	0	0.22033	0.554175	-9.06551	0.890394	0.207977	1.40385	zeroinfl_poisson	0.000115584	0.994623
PF08538	DUF1749	1	3	1	1	1	1	1	1	1	3	1	2	1	1	1	1	2	1	1	1	1	3	2	1	3	2	1	0.200557	0.554175	-0.208829	0.358431	0.564103	0.390533	poisson	0.811534	0.798812
PF18806	Importin_rep_3	0	0	0	0	0	0	0	0	0	0	1	1	0	0	0	0	0	0	0	1	0	0	0	0	0	0	0	0.219619	0.554175	-9.46581	0.918738	0.102564	0.923077	zeroinfl_poisson	7.7455e-05	0.994623
PF08450	SGL	3	3	12	7	6	7	2	6	4	3	2	6	1	4	3	7	5	5	3	2	9	5	3	5	5	2	5	0.220398	0.554175	0.13086	0.539618	5.93447	1.28185	poisson	1.13981	0.979478
PF02270	TFIIF_beta	1	2	1	1	2	1	1	1	1	1	1	1	1	1	1	1	1	1	1	1	1	1	1	2	1	1	1	0.219619	0.554175	-0.0651336	0.636254	0.102564	0.0923077	poisson	0.936942	0.994623
PF07428	Tri3	0	0	0	0	1	0	0	0	0	0	1	0	0	2	0	2	1	0	0	1	1	0	0	0	0	0	0	0.214489	0.554175	-1.39056	0.200067	0.384615	1.15385	zeroinfl_poisson	0.248936	0.599986
PF01074	Glyco_hydro_38N	1	1	1	1	1	1	1	1	1	1	1	1	1	1	1	1	1	2	1	1	1	1	1	1	2	2	1	0.219619	0.554175	-0.0321971	0.797141	0.102564	0.0923077	poisson	0.968316	0.994623
PF07748	Glyco_hydro_38C	1	1	1	1	1	1	1	1	1	1	1	1	1	1	1	1	1	2	1	1	1	1	1	1	2	2	1	0.219619	0.554175	-0.0321971	0.797141	0.102564	0.0923077	poisson	0.968316	0.994623
PF03239	FTR1	1	1	1	1	1	1	1	1	1	0	2	1	0	1	0	2	1	2	1	2	2	2	1	1	2	2	1	0.195922	0.554175	-0.102678	0.659527	0.387464	0.326923	poisson	0.902418	0.994623
PF12520	DUF3723	0	3	1	4	0	0	0	0	0	1	10	0	7	4	0	0	0	1	5	0	0	1	0	1	1	8	1	0.205078	0.554175	-0.916175	0.189495	7.71795	4.34135	negbin	0.400046	0.579923
PF18637	AUDH_Cupin	0	0	0	0	0	0	0	0	0	1	0	0	0	0	0	0	0	0	0	0	1	0	1	0	0	0	0	0.219619	0.554175	-9.46581	0.918738	0.102564	0.923077	zeroinfl_poisson	7.7455e-05	0.994623
PF13592	HTH_33	1	0	0	0	4	0	0	0	0	0	0	1	0	0	0	0	0	0	0	0	0	0	0	0	0	0	0	0.203092	0.554175	2.35388	0.0730331	0.641026	2.88462	negbin	10.5263	0.41377
PF11997	DUF3492	0	0	0	0	0	0	0	0	0	0	0	0	0	0	0	0	0	0	1	0	0	0	1	0	0	1	0	0.219619	0.554175	-9.46581	0.918738	0.102564	0.923077	zeroinfl_poisson	7.7455e-05	0.994623
PF06745	ATPase	1	0	1	0	0	0	0	0	0	0	0	0	0	0	0	1	0	0	0	0	0	0	0	0	0	0	0	0.219619	0.554175	1.38628	0.257731	0.102564	0.923077	zeroinfl_poisson	3.99994	0.682381
PF18785	Inv-AAD	1	1	1	1	1	1	1	1	1	1	1	1	1	2	1	2	1	2	1	1	0	1	2	1	1	1	2	0.213621	0.554175	-0.238336	0.179572	0.207977	0.181141	poisson	0.787938	0.564947
PF02778	tRNA_int_endo_N	1	0	1	0	0	0	0	0	0	0	0	0	0	0	0	0	0	0	0	0	1	0	0	0	0	0	0	0.219619	0.554175	1.38628	0.257731	0.102564	0.923077	zeroinfl_poisson	3.99994	0.682381
PF02096	60KD_IMP	1	1	1	1	1	1	1	1	1	1	1	2	2	1	1	1	1	2	1	1	1	1	1	1	1	1	1	0.219619	0.554175	-0.0959618	0.422131	0.102564	0.0923077	poisson	0.908499	0.865877
PF06283	ThuA	0	0	0	0	0	0	0	0	0	0	0	0	0	0	0	1	0	0	0	1	0	0	0	0	0	1	0	0.219619	0.554175	-9.46581	0.918738	0.102564	0.923077	zeroinfl_poisson	7.7455e-05	0.994623
PF04183	IucA_IucC	0	0	0	0	0	0	0	0	0	0	0	0	0	0	0	1	0	0	1	0	0	0	0	0	0	0	1	0.219619	0.554175	-9.46581	0.918738	0.102564	0.923077	zeroinfl_poisson	7.7455e-05	0.994623
PF20241	DUF6598	0	0	0	0	0	0	0	0	0	0	3	0	0	0	1	0	0	0	2	0	0	0	0	0	0	0	0	0.220566	0.554251	-11.9128	0.957394	0.487179	2.19231	negbin	6.70404e-06	0.995176
PF03659	Glyco_hydro_71	1	1	2	1	0	1	2	2	1	5	0	10	1	1	0	0	2	1	1	6	13	8	4	2	5	2	1	0.221317	0.555788	-1.03569	0.0242756	10.4473	3.86407	negbin	0.354981	0.305811
PF01229	Glyco_hydro_39	0	0	0	0	0	1	0	1	1	0	0	0	0	0	0	0	1	0	0	0	2	0	0	0	0	0	0	0.223141	0.559317	0.786848	0.429475	0.25641	1.15385	zeroinfl_poisson	2.19646	0.873719
PF17078	SHE3	1	0	1	0	1	0	0	0	0	2	0	0	1	0	0	0	0	0	0	0	0	0	0	0	0	0	0	0.223141	0.559317	0.786848	0.429475	0.25641	1.15385	zeroinfl_poisson	2.19646	0.873719
PF07992	Pyr_redox_2	16	16	27	18	19	19	15	18	16	19	19	20	12	15	16	23	23	20	26	15	24	26	16	18	29	21	19	0.223137	0.559317	-0.0549661	0.565774	17.8718	0.919121	poisson	0.946517	0.994623
PF01738	DLH	8	12	13	8	9	13	6	9	6	8	5	10	3	5	5	9	10	7	10	7	6	10	7	6	14	8	9	0.22328	0.559317	0.21559	0.107807	7.35328	0.890307	poisson	1.24059	0.463881
PF02629	CoA_binding	3	3	4	3	3	3	3	3	3	2	3	3	3	3	2	4	3	3	3	3	3	3	3	3	3	2	3	0.223914	0.560553	0.0627639	0.311999	0.190883	0.0644231	poisson	1.06478	0.745101
PF04997	RNA_pol_Rpb1_1	3	3	3	3	3	3	4	3	3	2	3	3	3	2	3	3	3	3	4	3	1	3	3	3	3	3	3	0.224376	0.561361	0.209738	0.0108506	0.301994	0.103213	poisson	1.23336	0.227164
PF01379	Porphobil_deam	1	1	1	1	1	2	1	1	1	1	2	1	1	1	1	1	1	1	1	1	2	2	1	2	2	1	3	0.225442	0.562273	-0.441524	0.0404442	0.293447	0.226374	poisson	0.643056	0.350724
PF03900	Porphobil_deamC	1	1	1	1	1	2	1	1	1	1	2	1	1	1	1	1	1	1	1	1	2	2	1	2	2	1	3	0.225442	0.562273	-0.441524	0.0404442	0.293447	0.226374	poisson	0.643056	0.350724
PF14845	Glycohydro_20b2	1	1	2	1	1	1	1	1	1	1	2	1	2	1	1	1	3	1	2	1	1	2	1	1	2	1	1	0.225442	0.562273	-0.183061	0.318456	0.293447	0.226374	poisson	0.832717	0.750873
PF01823	MACPF	0	0	0	0	0	0	0	0	1	1	0	0	0	1	0	5	0	0	1	0	0	0	1	0	1	0	0	0.225442	0.562273	-1.48134	0.228944	1.01994	2.5035	negbin	0.227333	0.645317
PF19279	YegS_C	0	0	0	0	0	0	1	0	0	1	0	1	2	0	0	0	1	0	0	0	0	1	0	0	1	0	0	0.225442	0.562273	-1.25298	0.241274	0.293447	0.990385	zeroinfl_poisson	0.285652	0.661111
PF04055	Radical_SAM	7	7	8	6	6	6	7	6	6	6	6	5	7	6	4	8	6	5	6	6	6	5	6	7	8	5	8	0.226844	0.565418	0.01298	0.86106	1.04558	0.167046	poisson	1.01306	0.994623
PF13857	Ank_5	7	4	4	4	4	7	6	8	8	7	4	7	6	7	2	12	8	8	12	7	4	5	8	7	14	10	4	0.227065	0.565615	0.0185761	0.919046	7.92593	1.16304	poisson	1.01875	0.994623
PF13855	LRR_8	10	8	11	9	8	7	8	7	7	7	8	6	6	3	8	7	9	8	8	14	5	9	9	7	9	3	6	0.228393	0.567864	0.23663	0.0620088	4.92308	0.64214	poisson	1.26697	0.41377
PF13646	HEAT_2	4	5	4	3	5	4	5	4	6	5	9	4	5	6	3	7	4	4	16	4	4	5	8	5	6	5	4	0.228231	0.567864	-0.0495685	0.82169	6.46154	1.21154	poisson	0.95164	0.994623
PF07969	Amidohydro_3	1	2	1	3	2	6	0	2	1	2	6	1	0	0	2	7	1	6	6	4	1	4	4	2	4	2	3	0.228393	0.567864	-0.43257	0.181323	4.29345	1.58799	negbin	0.648839	0.566156
PF11160	Hva1_TUDOR	2	1	1	2	2	2	5	2	2	2	1	1	1	1	1	1	3	1	1	2	3	2	2	1	2	3	1	0.228791	0.568503	0.415527	0.0385886	0.871795	0.490385	poisson	1.51517	0.350343
PF09334	tRNA-synt_1g	3	4	3	3	3	2	2	2	2	4	3	3	3	3	3	3	3	3	3	3	3	3	5	2	3	2	2	0.229712	0.570363	-0.125349	0.236916	0.487179	0.168639	poisson	0.882189	0.655165
PF11970	GPR_Gpa2_C	1	2	1	1	2	3	1	3	3	3	0	1	1	1	1	1	4	2	1	1	1	1	2	2	0	1	3	0.229967	0.570363	0.0114135	0.966747	1.01994	0.640429	poisson	1.01148	1
PF00445	Ribonuclease_T2	2	2	4	2	2	3	1	4	3	2	2	3	1	1	2	3	2	2	2	1	3	2	1	2	5	2	2	0.229967	0.570363	0.318638	0.0769341	0.968661	0.428752	poisson	1.37525	0.41377
PF02900	LigB	1	2	3	2	2	4	2	3	2	3	1	2	1	1	0	3	2	2	2	1	4	4	1	2	1	2	2	0.230702	0.570514	0.192258	0.3462	1.03704	0.509091	poisson	1.21198	0.785481
PF05462	Dicty_CAR	1	1	1	1	2	0	1	0	0	1	1	0	1	1	1	2	1	1	3	2	1	1	2	0	2	1	0	0.230739	0.570514	-0.114749	0.759808	0.575499	0.554945	poisson	0.89159	0.994623
PF09830	ATP_transf	2	3	1	2	2	0	1	0	1	2	2	1	3	2	2	2	2	2	1	1	1	3	2	1	2	2	1	0.230553	0.570514	-0.491152	0.067857	0.626781	0.384615	poisson	0.611921	0.41377
PF09733	VEFS-Box	0	0	2	0	0	1	1	0	0	0	1	1	0	1	1	1	1	1	1	1	0	0	1	0	0	1	1	0.230666	0.570514	-0.405275	0.48269	0.327635	0.552885	zeroinfl_poisson	0.666793	0.927364
PF16335	DUF4965	3	3	2	3	3	6	2	5	5	4	1	5	2	2	0	0	4	3	1	3	6	4	2	4	1	0	5	0.230739	0.570514	-0.0210817	0.932391	3.14815	1.07595	poisson	0.979139	0.994623
PF11885	DUF3405	3	3	2	5	6	5	4	4	4	2	3	2	1	3	4	3	3	2	3	4	4	8	4	4	3	4	6	0.231141	0.571156	0.00594375	0.975173	2.15385	0.587413	poisson	1.00596	1
PF13738	Pyr_redox_3	1	9	9	5	7	3	5	2	6	9	8	3	2	0	2	4	8	2	9	0	6	2	2	1	5	4	2	0.231323	0.571252	0.294128	0.33184	8.83191	2.0557	negbin	1.34196	0.764875
PF00387	PI-PLC-Y	3	4	2	3	3	2	2	2	3	2	4	2	2	2	4	6	2	5	4	4	2	2	4	3	4	4	3	0.232056	0.57271	-0.0587894	0.730572	1.22507	0.398517	poisson	0.942905	0.994623
PF00814	TsaD	2	2	2	2	2	4	2	2	2	3	2	2	2	2	2	2	2	3	2	3	3	3	3	2	2	3	2	0.232412	0.573234	0.0197257	0.848064	0.307692	0.131868	poisson	1.01992	0.994623
PF16589	BRCT_2	3	4	4	4	4	4	5	4	4	2	4	4	5	4	3	3	4	4	3	4	3	4	4	3	5	2	4	0.232591	0.573323	0.125692	0.137655	0.584046	0.156131	poisson	1.13393	0.53177
PF01170	UPF0020	1	1	0	1	1	1	1	1	1	1	1	1	1	1	0	1	1	0	1	1	1	0	0	1	0	1	0	0.236001	0.577116	0.17553	0.471877	0.19943	0.269231	poisson	1.19188	0.918405
PF01145	Band_7	4	4	6	4	4	5	4	5	5	5	5	5	5	5	4	5	5	5	4	5	5	4	5	4	5	5	5	0.235333	0.577116	-0.0100086	0.841255	0.293447	0.0623864	poisson	0.990041	0.994623
PF01071	GARS_A	1	1	1	1	1	1	2	1	1	1	1	1	2	1	1	2	2	1	2	1	1	1	1	1	2	2	1	0.236001	0.577116	-0.00209164	0.989303	0.19943	0.158371	poisson	0.997911	1
PF08245	Mur_ligase_M	0	0	0	0	0	0	1	0	0	0	0	0	1	0	0	0	1	0	1	0	1	1	0	0	1	0	0	0.236001	0.577116	-1.09859	0.309104	0.19943	0.769231	zeroinfl_poisson	0.33334	0.741482
PF01096	TFIIS_C	4	4	4	3	2	4	3	4	4	1	3	4	4	1	2	2	3	4	2	4	3	2	4	5	5	2	3	0.235768	0.577116	0.195861	0.169206	1.23362	0.387299	poisson	1.21636	0.564947
PF01485	IBR	12	9	10	8	10	22	10	17	20	2	5	16	8	16	4	14	18	8	8	15	5	3	11	14	16	9	17	0.235234	0.577116	0.222036	0.24454	28.5499	2.5109	negbin	1.24862	0.665055
PF09297	zf-NADH-PPase	1	2	1	1	1	2	0	1	1	0	1	1	1	1	1	1	0	0	1	1	0	1	1	2	1	1	1	0.235982	0.577116	0.136899	0.611936	0.301994	0.326154	poisson	1.14671	0.994623
PF08227	DASH_Hsk3	1	1	1	1	1	0	1	1	1	1	1	1	1	1	1	0	0	1	0	1	0	1	0	1	0	1	1	0.236001	0.577116	0.150028	0.541393	0.19943	0.269231	poisson	1.16187	0.980647
PF14518	Haem_oxygenas_2	0	0	0	0	0	0	1	0	0	0	1	0	0	1	0	0	0	0	1	0	0	0	1	0	1	0	1	0.236001	0.577116	-1.09859	0.309104	0.19943	0.769231	zeroinfl_poisson	0.33334	0.741482
PF07745	Glyco_hydro_53	0	0	0	0	0	2	0	2	1	1	0	2	0	0	0	1	1	1	0	1	3	1	1	2	0	1	2	0.235776	0.577116	-0.530547	0.297072	0.77208	0.947552	zeroinfl_poisson	0.588283	0.725211
PF08520	DUF1748	1	1	1	1	0	1	1	1	1	0	1	1	1	0	0	1	0	1	0	1	1	0	1	1	1	1	1	0.236001	0.577116	0.406744	0.0940559	0.19943	0.269231	poisson	1.50192	0.430669
PF01266	DAO	16	15	20	19	14	16	18	15	12	23	23	16	11	12	11	34	17	21	21	12	26	30	13	20	17	19	18	0.235665	0.577116	-0.165687	0.169289	31.5641	1.7428	negbin	0.847311	0.564947
PF01918	Alba	0	0	0	0	0	0	1	0	0	0	0	1	0	0	0	0	0	0	0	1	1	0	1	1	1	0	0	0.236001	0.577116	-1.09859	0.309104	0.19943	0.769231	zeroinfl_poisson	0.33334	0.741482
PF02373	JmjC	4	5	5	9	4	4	6	4	4	4	4	3	5	5	3	4	6	6	5	4	4	3	5	4	4	3	4	0.236843	0.57882	0.0924288	0.426931	1.56695	0.34965	poisson	1.09684	0.871772
PF08284	RVP_2	0	0	0	1	2	0	0	0	0	0	0	0	0	0	0	0	0	0	2	0	0	0	0	0	0	0	0	0.238593	0.582742	0.539377	0.692666	0.310541	1.67692	negbin	1.71494	0.994623
PF00694	Aconitase_C	4	4	5	4	4	4	5	4	4	5	4	4	4	6	4	5	4	5	5	4	5	4	4	4	6	4	5	0.238814	0.582928	-0.0785048	0.211817	0.410256	0.0923077	poisson	0.924498	0.617312
PF12351	Fig1	1	1	1	1	1	2	3	1	1	2	1	4	2	2	1	1	1	3	1	2	1	1	2	1	1	2	2	0.24	0.585466	-0.0327006	0.871664	0.641026	0.412088	poisson	0.967828	0.994623
PF02877	PARP_reg	1	2	2	2	2	2	0	0	0	1	1	0	1	1	1	1	0	1	2	1	0	1	1	1	1	1	1	0.240702	0.58682	0.194776	0.565135	0.461538	0.461538	poisson	1.21504	0.994623
PF00063	Myosin_head	3	4	4	4	4	5	4	5	5	4	4	4	4	4	3	4	4	4	4	4	4	4	4	4	4	4	5	0.242186	0.590079	0.0544026	0.263084	0.225071	0.0552448	poisson	1.05591	0.691998
PF00225	Kinesin	10	10	10	11	10	10	12	10	10	12	12	11	10	10	9	11	14	10	12	10	10	12	11	10	10	10	12	0.242915	0.591497	-0.0614513	0.162826	1.21652	0.113655	poisson	0.940399	0.564947
PF13668	Ferritin_2	2	2	7	5	3	5	3	5	4	3	5	4	3	3	2	4	5	2	2	2	4	4	3	3	3	2	4	0.243284	0.592036	0.184692	0.197725	1.64387	0.472177	poisson	1.20285	0.596001
PF02171	Piwi	4	2	2	5	5	3	3	3	6	2	3	4	3	3	2	2	5	4	3	2	3	3	2	3	3	2	5	0.244519	0.594335	-0.0115602	0.940969	1.33333	0.413793	poisson	0.988506	0.994623
PF17763	Asparaginase_C	1	1	1	1	1	1	2	1	1	2	1	2	1	0	0	4	1	1	3	1	2	5	1	1	1	2	2	0.244551	0.594335	-0.169425	0.595105	1.18234	0.798077	poisson	0.84415	0.994623
PF00412	LIM	9	8	8	8	9	8	8	8	8	9	9	9	9	9	8	8	9	9	9	9	7	7	9	8	9	5	8	0.244674	0.594335	-0.0210744	0.660651	0.831909	0.100275	poisson	0.979146	0.994623
PF17648	DUF5519	0	0	3	0	1	2	1	2	0	2	2	1	1	1	1	3	3	2	1	0	1	1	2	1	2	2	0	0.246901	0.599383	0.08269	0.785599	0.908832	0.701099	poisson	1.08621	0.994623
PF14295	PAN_4	1	1	0	0	0	4	10	11	8	0	1	0	1	0	0	1	4	0	0	3	4	0	1	2	1	0	6	0.247533	0.600553	1.10869	0.0367122	10.0028	4.57757	negbin	3.03037	0.350343
PF00384	Molybdopterin	1	2	1	3	1	2	2	2	1	3	1	1	2	1	0	1	2	2	2	1	1	1	1	1	1	2	1	0.247758	0.600734	0.242415	0.217439	0.487179	0.337278	poisson	1.27432	0.625761
PF13606	Ank_3	1	3	1	0	0	0	3	0	0	2	2	2	0	5	0	3	3	1	7	0	1	2	0	1	3	0	0	0.248321	0.601736	-0.637157	0.209485	3.10541	2.09615	negbin	0.528794	0.614796
PF00393	6PGD	2	1	3	2	2	2	3	2	1	2	2	1	1	2	1	1	2	1	3	2	2	2	3	1	1	1	2	0.248678	0.602237	0.223596	0.177624	0.487179	0.274038	poisson	1.25057	0.564947
PF02417	Chromate_transp	4	6	6	2	2	0	4	0	4	3	2	0	2	6	0	2	0	2	2	2	0	2	4	0	4	5	2	0.250282	0.605754	0.365209	0.167083	3.8718	1.58392	negbin	1.44081	0.564947
PF00296	Bac_luciferase	0	0	3	0	1	5	0	3	8	6	2	2	0	0	0	2	6	1	1	4	3	8	4	4	4	4	6	0.250981	0.60708	-0.0286996	0.93352	6.2849	2.2038	negbin	0.971708	0.994623
PF00388	PI-PLC-X	4	5	4	4	4	4	3	3	4	3	5	4	3	3	5	8	3	6	7	5	3	3	5	5	5	6	4	0.25184	0.608791	-0.0252935	0.853294	1.7037	0.389831	poisson	0.975024	0.994623
PF11571	Med27	1	0	1	1	1	0	0	0	0	0	0	0	1	1	0	0	1	0	0	0	0	1	0	0	0	0	0	0.255412	0.612257	0.693139	0.326975	0.216524	0.730769	zeroinfl_poisson	1.99998	0.760222
PF08892	YqcI_YcgG	1	1	0	1	1	0	0	0	0	0	0	0	0	0	0	1	0	1	0	0	0	0	0	1	0	0	1	0.255412	0.612257	0.693139	0.326975	0.216524	0.730769	zeroinfl_poisson	1.99998	0.760222
PF03856	SUN	2	2	2	2	2	1	1	1	1	2	2	2	2	2	2	2	1	2	2	2	1	2	2	1	2	2	1	0.255412	0.612257	-0.0578213	0.629587	0.216524	0.12709	poisson	0.943819	0.994623
PF17954	Pirin_C_2	0	0	0	0	0	1	1	1	1	0	0	0	0	0	0	0	1	0	0	0	1	0	0	1	0	0	1	0.255412	0.612257	0.693139	0.326975	0.216524	0.730769	zeroinfl_poisson	1.99998	0.760222
PF20162	Etd1	1	1	1	1	1	0	0	0	0	1	1	1	1	1	1	1	0	1	1	1	0	1	1	0	1	1	0	0.255412	0.612257	-0.169267	0.577177	0.216524	0.307692	poisson	0.844284	0.994623
PF05808	Podoplanin	1	1	0	1	1	0	0	0	0	1	1	0	0	0	0	1	0	0	0	0	0	0	1	0	0	0	0	0.255412	0.612257	0.693139	0.326975	0.216524	0.730769	zeroinfl_poisson	1.99998	0.760222
PF15055	DUF4536	0	0	1	1	0	1	0	1	0	0	0	1	0	0	0	0	0	0	0	1	0	0	1	0	0	0	1	0.255412	0.612257	0.693139	0.326975	0.216524	0.730769	zeroinfl_poisson	1.99998	0.760222
PF03669	ASTER	0	1	1	0	0	1	0	1	1	1	1	1	1	0	1	0	1	1	0	1	1	1	1	1	1	0	1	0.255412	0.612257	-0.244175	0.39293	0.216524	0.307692	poisson	0.78335	0.840853
PF10297	Hap4_Hap_bind	1	1	1	1	1	0	0	0	0	1	1	1	1	1	1	1	0	1	1	1	0	1	1	0	1	1	0	0.255412	0.612257	-0.169267	0.577177	0.216524	0.307692	poisson	0.844284	0.994623
PF13867	SAP30_Sin3_bdg	1	1	1	1	1	0	0	0	0	1	1	1	1	1	1	1	1	1	1	1	0	1	1	0	0	1	0	0.255412	0.612257	-0.374867	0.235545	0.216524	0.307692	poisson	0.687381	0.653911
PF13771	zf-HC5HC2H	0	0	1	0	0	1	0	1	1	1	0	0	1	0	0	0	0	0	0	0	1	0	0	1	0	0	0	0.255412	0.612257	0.693139	0.326975	0.216524	0.730769	zeroinfl_poisson	1.99998	0.760222
PF03453	MoeA_N	1	1	1	2	1	2	2	2	1	2	1	1	1	1	1	1	1	2	1	2	1	1	1	1	1	2	1	0.255412	0.612257	0.352651	0.0164922	0.216524	0.167033	poisson	1.42283	0.262174
PF08605	Rad9_Rad53_bind	1	1	0	1	1	0	0	0	0	1	0	0	0	1	0	0	1	0	0	0	0	1	0	0	0	0	0	0.255412	0.612257	0.693139	0.326975	0.216524	0.730769	zeroinfl_poisson	1.99998	0.760222
PF02732	ERCC4	3	3	3	3	3	1	1	1	1	3	3	3	3	3	3	3	1	3	3	3	1	3	3	1	3	3	1	0.255412	0.612257	-0.086112	0.615534	0.866097	0.359763	poisson	0.917491	0.994623
PF03009	GDPD	4	4	5	4	4	5	4	5	4	3	6	3	5	4	3	4	4	4	5	3	4	3	5	4	4	2	5	0.257108	0.614118	0.0785362	0.405035	0.763533	0.187413	poisson	1.0817	0.84641
PF12349	Sterol-sensing	1	2	2	2	1	2	2	2	3	1	3	3	2	1	1	3	3	2	1	2	2	3	3	2	3	3	2	0.257024	0.614118	0.00714655	0.961777	0.564103	0.267206	poisson	1.00717	0.99738
PF19535	DUF6060	0	0	0	2	0	1	0	0	2	1	0	0	0	0	0	1	0	0	0	0	0	0	1	0	0	0	0	0.256752	0.614118	1.26242	0.114695	0.37037	1.25	zeroinfl_poisson	3.53396	0.484671
PF12697	Abhydrolase_6	21	27	46	21	34	38	16	30	16	18	19	24	13	23	8	30	36	30	22	17	23	34	13	12	36	20	21	0.256874	0.614118	0.221651	0.132343	85.1538	3.54808	negbin	1.24814	0.521885
PF03221	HTH_Tnp_Tc5	2	2	8	6	1	2	2	2	1	22	7	4	2	12	1	5	1	2	6	4	2	2	2	2	6	4	2	0.256786	0.614118	-0.433512	0.229084	19.5926	4.72321	negbin	0.648229	0.645317
PF04818	CID	4	4	4	4	4	5	4	3	4	4	4	4	4	4	4	3	4	4	4	4	4	4	3	3	4	4	2	0.25689	0.614118	0.14209	0.022077	0.310541	0.081404	poisson	1.15268	0.296559
PF13976	gag_pre-integrs	0	0	1	0	0	2	0	0	0	0	0	0	0	0	0	0	0	0	3	0	0	0	0	0	0	0	0	0.258143	0.616222	-0.630114	0.523744	0.487179	2.19231	negbin	0.532531	0.96643
PF04769	MATalpha_HMGbox	0	1	3	1	1	0	1	1	1	1	1	1	0	1	0	1	1	0	1	1	1	1	0	0	0	0	1	0.260219	0.620438	0.390278	0.233676	0.430199	0.580769	poisson	1.47739	0.650979
PF00244	2014-03-03	2	2	2	2	2	3	2	3	2	3	4	2	3	3	2	2	3	2	3	2	2	3	2	2	2	2	3	0.260219	0.620438	-0.133377	0.20784	0.327635	0.136095	poisson	0.875135	0.613563
PF04402	SIMPL	0	0	2	0	1	1	0	1	0	0	0	1	0	0	0	0	0	0	0	0	0	2	0	1	0	0	1	0.260916	0.620993	0.687237	0.287095	0.396011	1.06923	zeroinfl_poisson	1.98821	0.716575
PF09370	PEP_hydrolase	1	1	1	1	1	1	1	1	1	1	2	1	0	0	1	0	1	0	2	1	1	1	1	0	1	0	1	0.260916	0.620993	0.460772	0.107979	0.2849	0.334448	poisson	1.5853	0.464123
PF13688	Reprolysin_5	1	1	1	1	1	1	1	1	1	1	2	1	0	1	1	2	1	2	2	1	1	0	2	1	2	1	1	0.260916	0.620993	0.0389717	0.856169	0.2849	0.248139	poisson	1.03974	0.994623
PF11913	DUF3431	1	3	6	3	5	7	3	5	8	6	2	6	3	3	0	1	10	1	0	1	7	8	0	6	1	0	6	0.263408	0.626552	0.167587	0.616175	8.64103	2.28733	negbin	1.18245	0.994623
PF07717	OB_NTP_bind	7	8	9	7	6	9	8	8	8	7	9	8	8	7	5	9	8	8	10	9	8	8	9	9	10	8	8	0.264311	0.628326	0.0102757	0.86485	1.22507	0.151729	poisson	1.01033	0.994623
PF17132	Glyco_hydro_106	0	0	1	1	2	1	1	1	0	0	0	2	0	0	0	1	2	1	0	0	1	1	0	0	0	1	0	0.264962	0.629127	0.441988	0.380463	0.481481	0.8125	zeroinfl_poisson	1.5558	0.824337
PF07942	CARME	2	2	1	2	1	1	3	1	1	2	3	1	2	1	2	2	1	2	2	1	2	3	1	2	2	2	2	0.264962	0.629127	-0.0975603	0.581449	0.430199	0.247136	poisson	0.907048	0.994623
PF03099	BPL_LplA_LipB	2	2	1	1	1	1	2	1	1	2	2	2	1	3	1	2	2	1	1	1	2	2	1	2	2	1	1	0.266594	0.632628	-0.355108	0.0466019	0.336182	0.221388	poisson	0.701098	0.374649
PF13840	ACT_7	2	2	2	2	2	1	2	2	1	2	2	2	1	2	1	2	4	2	1	2	3	3	2	2	2	2	3	0.267415	0.6342	-0.421927	0.0117701	0.461538	0.230769	poisson	0.655782	0.230667
PF03894	XFP	1	1	2	1	1	1	2	0	1	1	1	2	1	0	1	2	2	1	1	2	1	2	2	1	2	2	1	0.268005	0.634849	0.0634676	0.743489	0.37037	0.285714	poisson	1.06553	0.994623
PF09364	XFP_N	1	1	2	1	1	1	2	0	1	1	1	2	1	0	1	2	2	1	1	2	1	2	2	1	2	2	1	0.268005	0.634849	0.0634676	0.743489	0.37037	0.285714	poisson	1.06553	0.994623
PF14200	RicinB_lectin_2	0	0	0	0	1	0	0	1	0	0	4	1	0	2	0	2	0	1	0	2	0	0	0	0	4	0	0	0.268356	0.63493	-1.49116	0.0733083	1.38461	2.07692	negbin	0.225112	0.41377
PF13347	MFS_2	2	2	3	2	2	2	2	2	2	1	2	2	2	2	1	1	2	4	2	2	3	1	2	3	2	1	1	0.268346	0.63493	0.061836	0.680787	0.498575	0.253991	poisson	1.06379	0.994623
PF14558	TRP_N	4	4	5	4	4	4	4	4	4	3	5	4	3	4	5	5	4	3	6	5	5	4	5	4	4	5	5	0.268986	0.636044	-0.0296843	0.696369	0.524217	0.122016	poisson	0.970752	0.994623
PF06108	DUF952	1	1	2	1	1	1	0	1	1	1	1	1	0	0	1	0	1	1	1	1	1	1	0	1	1	1	1	0.270663	0.638451	0.182607	0.417087	0.207977	0.244147	poisson	1.20034	0.861264
PF01384	PHO4	2	3	1	3	1	1	1	2	2	5	3	1	1	1	2	4	1	3	4	1	2	3	2	3	1	7	2	0.272043	0.638451	-0.265184	0.396365	2.1396	0.931762	poisson	0.767065	0.841285
PF03949	Malic_M	2	1	2	2	2	2	2	2	1	2	2	3	1	2	1	2	2	2	2	2	2	2	3	2	2	2	2	0.271917	0.638451	-0.0996984	0.341028	0.225071	0.116864	poisson	0.90511	0.779325
PF05783	DLIC	1	1	1	1	1	1	1	0	0	1	1	1	1	2	1	1	1	1	1	1	2	1	1	0	1	1	0	0.271917	0.638451	-0.275222	0.227211	0.225071	0.243077	poisson	0.759403	0.644901
PF09792	But2	1	2	3	2	2	1	5	3	0	1	1	3	1	3	1	0	6	1	2	0	5	2	0	1	1	1	1	0.271726	0.638451	-0.0332741	0.921848	2.46439	1.35793	poisson	0.967273	0.994623
PF13812	PPR_3	2	1	2	2	0	0	2	0	0	4	2	3	2	1	2	1	1	2	2	1	0	2	0	1	1	4	0	0.270371	0.638451	-0.10019	0.76016	1.32763	0.94332	poisson	0.904665	0.994623
PF05508	Ran-binding	1	1	2	1	1	1	1	1	2	2	1	1	1	1	0	1	1	1	0	1	2	1	1	1	1	1	1	0.271917	0.638451	0.127026	0.4751	0.225071	0.209549	poisson	1.13545	0.921226
PF00649	Copper-fist	2	2	2	1	1	2	0	1	1	1	3	3	2	1	2	2	2	2	0	2	1	0	2	2	2	2	1	0.272074	0.638451	-0.186731	0.390909	0.641026	0.412088	poisson	0.829667	0.83832
PF11937	DUF3455	2	2	3	2	2	2	3	2	2	2	2	2	2	3	2	2	3	2	2	2	2	2	2	1	2	1	2	0.271917	0.638451	0.109206	0.246972	0.225071	0.108516	poisson	1.11539	0.669377
PF00382	TFIIB	3	6	4	4	6	4	4	4	5	4	4	5	4	4	4	4	4	4	4	4	4	4	4	4	4	4	4	0.270867	0.638451	0.057675	0.338943	0.387464	0.09258	poisson	1.05937	0.776777
PF00390	malic	2	1	2	2	2	2	2	2	1	2	2	3	1	2	1	2	2	2	2	2	3	2	2	2	2	2	2	0.271917	0.638451	-0.150475	0.156715	0.225071	0.116864	poisson	0.860299	0.561414
PF11999	Ice_binding	0	0	1	0	0	0	1	0	2	0	0	0	0	4	0	0	0	0	0	0	0	0	0	0	0	0	3	0.271026	0.638451	-1.02851	0.137977	1.01994	2.5035	negbin	0.357538	0.532352
PF01812	5-FTHF_cyc-lig	1	1	2	1	2	1	1	1	1	0	1	2	1	1	1	1	2	1	1	1	0	1	1	1	1	1	1	0.271917	0.638451	0.154764	0.373573	0.225071	0.209549	poisson	1.16738	0.819237
PF20510	HgmA_N	2	2	7	1	2	1	2	1	1	4	3	1	1	1	1	3	5	3	5	1	3	2	2	2	3	4	1	0.273153	0.640606	-0.0169051	0.953936	2.39601	1.01082	poisson	0.983237	0.994882
PF03636	Glyco_hydro_65N	1	1	1	1	1	1	0	1	1	1	0	2	1	1	0	0	1	0	1	0	0	1	0	1	2	0	1	0.273631	0.640979	-0.0709385	0.83285	0.353276	0.476923	poisson	0.931519	0.994623
PF03632	Glyco_hydro_65m	1	1	1	1	1	1	0	1	1	1	0	2	1	1	0	0	1	0	1	0	0	1	0	1	2	0	1	0.273631	0.640979	-0.0709385	0.83285	0.353276	0.476923	poisson	0.931519	0.994623
PF07647	SAM_2	5	4	4	4	5	4	4	4	4	4	4	3	4	5	5	5	5	5	5	4	5	4	5	4	5	4	4	0.275659	0.644598	-0.0720994	0.231241	0.319088	0.0730117	poisson	0.930438	0.647346
PF16212	PhoLip_ATPase_C	4	4	4	4	4	5	4	5	4	4	5	5	4	3	5	5	4	5	5	5	4	4	4	5	5	4	4	0.275659	0.644598	0.0462049	0.430968	0.319088	0.0730117	poisson	1.04729	0.874764
PF02893	GRAM	2	3	2	2	3	2	2	2	2	2	3	2	1	2	3	2	2	3	3	2	2	3	2	3	3	3	3	0.275659	0.644598	-0.136613	0.226603	0.319088	0.134615	poisson	0.872308	0.644901
PF01447	Peptidase_M4	0	0	1	0	0	0	3	0	0	0	1	0	0	1	1	2	1	0	1	1	0	2	0	0	1	0	0	0.277098	0.647585	-0.347198	0.589935	0.641026	1.15385	zeroinfl_poisson	0.706666	0.994623
PF02375	JmjN	2	2	2	2	2	2	2	2	2	2	2	2	2	2	2	2	2	2	2	2	2	2	1	2	2	1	2	0.335473	0.65119	0.0131628	0.827633	0.071225	0.0369822	poisson	1.01325	0.994623
PF03243	MerB	0	0	0	0	0	0	0	0	0	0	0	0	0	0	0	0	0	0	2	0	0	0	0	0	1	0	0	0.335831	0.65119	-10.4666	0.945473	0.179487	1.61538	negbin	2.84716e-05	0.994623
PF04824	Rad21_Rec8	2	1	1	2	1	2	2	1	2	1	1	1	1	2	1	1	1	1	2	2	2	1	2	2	1	1	1	0.290549	0.65119	0.111019	0.466315	0.250712	0.178138	poisson	1.11742	0.911693
PF03159	XRN_N	2	2	2	2	2	2	2	2	2	2	2	2	2	2	2	2	2	2	2	2	2	2	2	0	2	2	0	0.335473	0.65119	0.376308	0.0041097	0.2849	0.153846	poisson	1.4569	0.126959
PF05743	UEV	1	1	1	1	1	1	1	1	1	1	1	1	1	1	1	1	1	1	1	1	0	1	1	0	1	1	1	0.335473	0.65119	0.297431	0.0199771	0.071225	0.0769231	poisson	1.3464	0.282785
PF09262	PEX-1N	1	1	1	1	1	1	1	1	1	0	1	1	1	1	1	1	1	1	1	1	0	1	1	1	1	1	1	0.335473	0.65119	0.16739	0.178015	0.071225	0.0769231	poisson	1.18221	0.564947
PF17035	BET	2	2	2	1	2	2	2	2	1	1	1	2	2	1	2	2	2	2	2	2	2	1	1	1	1	1	2	0.282193	0.65119	0.136771	0.27031	0.242165	0.148601	poisson	1.14657	0.700617
PF00488	MutS_V	6	6	6	6	6	6	6	6	6	4	6	6	6	6	5	5	6	6	6	6	7	6	6	6	6	5	6	0.323239	0.65119	-0.000224419	0.995504	0.2849	0.0486855	poisson	0.999776	1
PF13358	DDE_3	1	2	0	1	4	0	0	0	0	9	5	1	0	15	0	4	0	0	4	0	0	1	5	0	1	0	7	0.310765	0.65119	-1.23757	0.0475387	12.641	5.68846	negbin	0.290089	0.377858
PF08551	DUF1751	1	1	1	1	1	1	1	1	1	1	1	1	1	1	1	1	1	2	1	1	1	1	1	1	1	2	1	0.335473	0.65119	-0.0270936	0.799321	0.071225	0.066313	poisson	0.97327	0.994623
PF14564	Membrane_bind	0	0	0	0	0	0	0	0	0	0	0	0	1	0	0	0	0	0	0	1	0	0	0	0	0	0	0	0.335473	0.65119	-8.71399	0.911075	0.071225	0.961538	zeroinfl_poisson	0.000164272	0.994623
PF09088	MIF4G_like	1	1	1	1	1	1	1	1	1	1	1	1	1	0	0	1	1	1	1	1	1	1	1	1	1	1	1	0.335473	0.65119	0.167509	0.169398	0.071225	0.0769231	poisson	1.18236	0.564947
PF07200	Mod_r	1	1	1	1	1	1	1	1	1	1	0	1	1	1	1	1	1	1	1	1	0	1	1	1	1	1	1	0.335473	0.65119	0.130128	0.289426	0.071225	0.0769231	poisson	1.13897	0.719725
PF13414	TPR_11	3	4	4	2	3	1	3	3	4	3	5	2	2	4	2	1	3	4	2	1	2	4	2	3	2	3	2	0.285023	0.65119	0.079698	0.625664	1.12251	0.409563	poisson	1.08296	0.994623
PF00701	DHDPS	4	3	4	6	3	5	7	4	5	9	6	5	2	2	0	10	6	7	6	4	8	9	5	2	7	9	3	0.312453	0.65119	0.0990275	0.634911	6.33333	1.21277	poisson	1.1041	0.994623
PF09728	Taxilin	1	1	1	1	1	1	1	1	1	1	1	1	1	1	1	1	1	1	2	1	1	2	1	1	1	1	1	0.335473	0.65119	-0.0468562	0.670157	0.071225	0.066313	poisson	0.954225	0.994623
PF00781	DAGK_cat	2	2	3	2	2	2	2	2	2	2	2	3	2	2	2	2	2	2	2	2	2	2	2	2	2	1	1	0.317698	0.65119	0.143531	0.0826779	0.153846	0.0769231	poisson	1.15434	0.41377
PF02036	SCP2	1	1	1	1	2	1	1	1	1	1	1	1	1	2	0	1	1	1	1	1	1	1	0	1	1	1	1	0.317698	0.65119	-0.0831139	0.643895	0.153846	0.153846	poisson	0.920246	0.994623
PF04230	PS_pyruv_trans	0	0	0	0	0	0	0	0	0	0	0	0	0	0	0	1	0	0	0	0	0	0	0	0	1	0	0	0.335473	0.65119	-8.71399	0.911075	0.071225	0.961538	zeroinfl_poisson	0.000164272	0.994623
PF11605	Vps36_ESCRT-II	1	1	1	1	1	1	1	1	1	1	0	1	1	1	1	1	1	1	0	1	1	1	1	1	1	1	1	0.335473	0.65119	0.0151521	0.901684	0.071225	0.0769231	poisson	1.01527	0.994623
PF03853	YjeF_N	2	2	2	2	2	2	2	2	2	2	2	2	2	2	1	2	2	2	2	2	2	2	2	2	2	2	1	0.335473	0.65119	0.0999919	0.0929026	0.071225	0.0369822	poisson	1.10516	0.428062
PF01097	Defensin_2	0	0	0	0	0	0	0	0	0	1	0	0	0	1	0	0	0	0	0	0	0	0	0	0	0	0	0	0.335473	0.65119	-8.71399	0.911075	0.071225	0.961538	zeroinfl_poisson	0.000164272	0.994623
PF01176	eIF-1a	2	2	2	2	2	2	2	2	2	1	2	2	2	2	2	2	2	1	2	2	2	2	2	2	2	2	2	0.335473	0.65119	0.0303986	0.61394	0.071225	0.0369822	poisson	1.03087	0.994623
PF13385	Laminin_G_3	1	1	1	1	0	1	1	1	1	1	1	1	1	1	1	2	1	3	1	1	0	1	1	1	1	1	1	0.317891	0.65119	0.0296761	0.889959	0.267806	0.258242	poisson	1.03012	0.994623
PF16550	RPN13_C	1	1	1	1	1	0	0	0	1	1	0	0	0	1	1	0	0	1	0	1	1	1	1	0	0	0	0	0.298642	0.65119	0.405427	0.452858	0.259259	0.5	zeroinfl_poisson	1.49994	0.898187
PF10483	Elong_Iki1	1	1	1	1	1	1	1	1	1	1	1	1	1	0	1	1	1	1	1	1	0	1	1	1	1	1	1	0.335473	0.65119	0.288224	0.0249762	0.071225	0.0769231	poisson	1.33406	0.307156
PF16347	DUF4976	0	0	0	2	0	0	0	0	0	0	0	0	0	0	0	1	0	0	1	0	1	2	0	0	1	2	0	0.299207	0.65119	-0.557753	0.541502	0.472934	1.27692	zeroinfl_poisson	0.572494	0.980647
PF05148	Methyltransf_8	1	1	1	1	1	1	1	1	1	1	1	1	1	1	1	1	2	1	1	1	2	1	1	1	1	1	1	0.335473	0.65119	-0.218208	0.0478035	0.071225	0.066313	poisson	0.803959	0.37846
PF17137	DUF5110	0	0	0	0	0	1	1	1	1	0	1	1	0	0	0	1	1	0	1	0	1	1	1	1	1	1	1	0.290549	0.65119	-0.405455	0.482512	0.250712	0.423077	zeroinfl_poisson	0.666673	0.927364
PF02522	Antibiotic_NAT	0	0	0	0	0	0	0	0	0	0	0	0	0	0	0	1	0	0	0	0	0	0	0	0	1	0	0	0.335473	0.65119	-8.71399	0.911075	0.071225	0.961538	zeroinfl_poisson	0.000164272	0.994623
PF09382	RQC	1	1	1	1	1	1	1	1	1	1	1	1	1	1	0	1	1	1	1	1	1	1	0	1	1	1	1	0.335473	0.65119	0.0217084	0.861444	0.071225	0.0769231	poisson	1.02195	0.994623
PF07065	D123	1	1	1	1	1	1	1	1	1	1	1	1	2	1	1	1	2	1	1	1	1	1	1	1	1	1	1	0.335473	0.65119	-0.164729	0.123702	0.071225	0.066313	poisson	0.848123	0.505144
PF00380	Ribosomal_S9	2	2	2	2	2	2	2	2	2	2	2	2	2	2	1	2	2	2	2	2	1	2	2	2	2	2	2	0.335473	0.65119	0.0620512	0.293548	0.071225	0.0369822	poisson	1.06402	0.723217
PF05592	Bac_rhamnosid	0	0	2	0	2	0	1	0	0	4	0	1	0	0	0	3	0	1	0	0	2	3	0	1	2	3	0	0.334756	0.65119	-0.640183	0.280267	1.53276	1.65538	negbin	0.527196	0.710878
PF00549	Ligase_CoA	5	5	7	5	5	5	5	5	5	5	5	5	5	5	4	5	5	5	5	5	5	6	5	5	5	3	5	0.298339	0.65119	0.0504143	0.330334	0.384615	0.0769231	poisson	1.05171	0.763159
PF05532	CsbD	0	1	0	1	0	0	0	0	0	0	0	0	0	1	1	1	0	0	1	0	1	1	0	0	1	1	0	0.282193	0.65119	-0.693125	0.38064	0.242165	0.653846	zeroinfl_poisson	0.500011	0.824337
PF03707	MHYT	3	3	5	3	2	1	2	2	1	1	2	2	2	1	2	4	0	2	2	2	2	2	2	2	4	2	2	0.324574	0.65119	0.324683	0.115534	1.05413	0.490716	poisson	1.38359	0.486873
PF00475	IGPD	1	1	3	1	1	1	1	1	1	1	1	1	1	0	0	1	1	1	1	1	1	1	2	1	1	1	1	0.298146	0.65119	0.377027	0.0470028	0.267806	0.258242	poisson	1.45794	0.374649
PF14629	ORC4_C	1	1	1	1	1	1	1	1	1	1	1	1	1	1	1	1	0	1	1	1	0	1	1	1	1	1	1	0.335473	0.65119	0.257345	0.0458009	0.071225	0.0769231	poisson	1.29349	0.372168
PF01207	Dus	4	4	4	4	4	7	4	5	5	4	5	5	4	4	5	5	4	5	5	5	4	4	4	6	5	5	5	0.314729	0.65119	0.0312297	0.657389	0.549858	0.118769	poisson	1.03172	0.994623
PF08442	ATP-grasp_2	2	1	3	2	2	1	2	1	2	1	3	2	2	2	2	2	2	1	3	2	2	3	2	1	3	2	2	0.306769	0.65119	-0.0331546	0.822051	0.421652	0.214804	poisson	0.967389	0.994623
PF10000	ACT_3	0	0	0	0	0	1	0	1	0	0	1	0	0	1	0	1	0	0	1	0	0	1	0	0	1	1	1	0.282193	0.65119	-0.693125	0.38064	0.242165	0.653846	zeroinfl_poisson	0.500011	0.824337
PF16641	CLIP1_ZNF	0	1	1	0	0	0	2	1	0	2	0	0	1	1	1	1	1	1	1	1	2	2	0	0	1	0	0	0.32677	0.65119	-0.405455	0.432367	0.507123	0.684615	zeroinfl_poisson	0.666674	0.876106
PF01900	RNase_P_Rpp14	1	1	1	1	1	1	1	1	1	1	1	1	1	1	1	0	1	1	0	1	1	1	1	1	1	1	1	0.335473	0.65119	0.0129042	0.915925	0.071225	0.0769231	poisson	1.01299	0.994623
PF16123	HAGH_C	1	1	1	1	1	1	1	1	1	1	1	1	1	1	0	1	1	1	1	1	1	1	1	1	1	0	1	0.335473	0.65119	0.0201476	0.870823	0.071225	0.0769231	poisson	1.02035	0.994623
PF03747	ADP_ribosyl_GH	1	1	2	0	1	0	0	0	0	2	1	0	2	0	0	2	2	0	2	1	0	1	3	0	6	0	0	0.306965	0.65119	-0.843945	0.139672	1.84615	1.84615	negbin	0.430011	0.536747
PF09468	RNase_H2-Ydr279	1	1	1	1	1	1	1	1	1	1	1	1	1	1	1	1	1	1	1	1	0	1	0	1	1	1	1	0.335473	0.65119	0.135824	0.276404	0.071225	0.0769231	poisson	1.14548	0.705216
PF09138	Urm1	1	1	1	1	1	1	1	1	1	0	1	1	1	0	0	1	1	1	0	1	1	1	1	1	1	2	1	0.32227	0.65119	0.209035	0.289435	0.179487	0.201923	poisson	1.23249	0.719725
PF06212	GRIM-19	1	1	1	1	1	1	1	1	1	1	1	1	1	0	0	1	1	1	1	1	1	1	1	1	1	1	1	0.335473	0.65119	0.167509	0.169398	0.071225	0.0769231	poisson	1.18236	0.564947
PF13959	DUF4217	4	4	4	4	4	4	4	4	4	4	4	4	4	4	3	4	4	4	4	4	4	4	4	4	4	3	4	0.335473	0.65119	0.00490534	0.868014	0.071225	0.0181422	poisson	1.00492	0.994623
PF13915	DUF4210	1	1	1	1	1	1	1	1	1	1	1	1	1	1	1	1	1	1	1	0	0	1	1	1	1	1	1	0.335473	0.65119	0.132179	0.284465	0.071225	0.0769231	poisson	1.14131	0.715089
PF03525	Meiotic_rec114	0	1	1	0	0	1	0	1	1	1	0	1	1	1	0	0	1	0	0	0	0	1	0	0	0	0	0	0.290549	0.65119	0.51079	0.398939	0.250712	0.615385	zeroinfl_poisson	1.66661	0.841285
PF01974	tRNA_int_endo	2	2	2	2	2	2	2	2	2	2	2	2	2	2	2	2	2	2	2	2	1	2	2	2	2	1	2	0.335473	0.65119	0.0648146	0.276066	0.071225	0.0369822	poisson	1.06696	0.705216
PF08991	MTCP1	1	1	1	0	0	1	1	1	1	0	0	1	1	0	0	1	1	1	0	1	0	0	1	1	1	0	1	0.282193	0.65119	0.393903	0.185848	0.242165	0.384615	poisson	1.48276	0.574022
PF02598	Methyltrn_RNA_3	1	1	1	1	1	1	1	1	1	0	1	1	1	1	0	1	1	1	1	1	0	0	2	1	1	1	1	0.32227	0.65119	0.2101	0.296425	0.179487	0.201923	poisson	1.2338	0.725211
PF05348	UMP1	1	1	1	1	1	1	1	1	1	1	1	1	1	0	1	1	1	1	1	1	1	1	1	1	1	0	1	0.335473	0.65119	0.174256	0.159268	0.071225	0.0769231	poisson	1.19036	0.564628
PF01134	GIDA	1	1	1	1	1	1	1	1	1	1	1	1	1	1	1	1	1	1	1	1	1	1	2	1	1	1	2	0.335473	0.65119	-0.190392	0.0902913	0.071225	0.066313	poisson	0.826635	0.423263
PF00069	Pkinase	107	122	131	112	120	122	134	105	122	110	144	111	159	157	136	113	165	117	150	111	96	121	110	131	138	122	134	0.279058	0.65119	-0.0758445	0.16025	312.61	2.48249	negbin	0.92696	0.564947
PF04825	Rad21_Rec8_N	2	2	2	2	2	2	2	2	2	2	2	2	1	2	2	2	2	2	2	2	2	2	2	2	2	2	1	0.335473	0.65119	0.125848	0.0378837	0.071225	0.0369822	poisson	1.13411	0.350343
PF20263	LYRM2-like	1	1	1	1	1	1	1	1	1	1	1	1	1	1	1	1	1	1	1	1	0	1	1	1	1	1	0	0.335473	0.65119	0.325985	0.0111144	0.071225	0.0769231	poisson	1.38539	0.227164
PF12859	ANAPC1	1	1	1	1	1	1	1	1	1	1	1	1	1	1	1	1	1	1	1	1	0	1	1	0	1	1	1	0.335473	0.65119	0.297431	0.0199771	0.071225	0.0769231	poisson	1.3464	0.282785
PF05971	Methyltransf_10	1	1	1	1	1	1	1	1	1	1	1	1	1	1	1	1	1	2	1	1	1	1	1	1	2	1	1	0.335473	0.65119	-0.0211669	0.845418	0.071225	0.066313	poisson	0.979056	0.994623
PF17291	M60-like_N	0	0	0	0	0	0	0	0	0	0	1	0	0	0	0	0	0	0	1	0	0	0	0	0	0	0	0	0.335473	0.65119	-8.71399	0.911075	0.071225	0.961538	zeroinfl_poisson	0.000164272	0.994623
PF03060	NMO	6	7	13	5	6	5	5	6	5	9	8	6	4	5	3	5	6	5	6	4	4	7	4	6	5	4	9	0.316174	0.65119	0.0468338	0.756724	4.20798	0.719085	poisson	1.04795	0.994623
PF13878	zf-C2H2_3	1	1	1	1	1	1	1	1	1	1	1	1	1	1	1	1	1	1	1	1	0	1	0	1	1	1	1	0.335473	0.65119	0.135824	0.276404	0.071225	0.0769231	poisson	1.14548	0.705216
PF10274	ParcG	1	1	0	1	1	0	1	0	0	0	1	0	0	0	1	1	0	0	1	1	0	0	1	0	0	0	0	0.290549	0.65119	0.51079	0.398939	0.250712	0.615385	zeroinfl_poisson	1.66661	0.841285
PF17316	Perilipin_2	1	1	1	1	1	1	0	0	1	0	1	1	0	1	0	0	1	1	0	0	1	1	1	1	0	1	0	0.282193	0.65119	-0.0610831	0.848386	0.242165	0.384615	poisson	0.940745	0.994623
PF05205	COMPASS-Shg1	1	1	1	1	1	1	1	1	1	1	1	1	1	1	1	1	1	1	1	1	1	1	1	1	0	1	0	0.335473	0.65119	0.202791	0.092964	0.071225	0.0769231	poisson	1.22482	0.428062
PF12814	Mcp5_PH	2	2	2	2	2	2	2	2	2	2	2	2	2	2	2	2	2	2	2	2	1	2	2	2	2	1	2	0.335473	0.65119	0.0648146	0.276066	0.071225	0.0369822	poisson	1.06696	0.705216
PF02799	NMT_C	1	1	1	1	1	1	1	1	1	1	1	1	1	1	1	1	1	1	1	1	2	2	1	1	1	1	1	0.335473	0.65119	-0.147393	0.172305	0.071225	0.066313	poisson	0.862955	0.564947
PF02197	RIIa	0	0	1	0	1	1	1	1	1	0	0	1	0	1	0	0	1	0	0	0	1	0	0	1	1	1	1	0.298642	0.65119	0.405427	0.452858	0.259259	0.5	zeroinfl_poisson	1.49994	0.898187
PF06395	CDC24	1	1	1	1	1	1	1	1	1	1	1	1	1	1	1	2	2	1	1	1	1	1	1	1	1	1	1	0.335473	0.65119	-0.122399	0.257386	0.071225	0.066313	poisson	0.884796	0.682381
PF08221	HTH_9	1	1	1	1	1	1	1	1	1	0	1	1	1	1	1	1	1	1	0	1	1	1	1	1	1	1	1	0.335473	0.65119	0.0500851	0.681758	0.071225	0.0769231	poisson	1.05136	0.994623
PF13431	TPR_17	0	0	0	0	0	0	0	0	0	0	1	0	0	0	0	1	0	0	0	0	0	0	0	0	0	0	0	0.335473	0.65119	-8.71399	0.911075	0.071225	0.961538	zeroinfl_poisson	0.000164272	0.994623
PF17745	Ydr279_N	1	1	1	1	1	1	1	1	1	1	1	1	1	1	1	1	1	1	1	1	0	1	0	1	1	1	1	0.335473	0.65119	0.135824	0.276404	0.071225	0.0769231	poisson	1.14548	0.705216
PF08265	YL1_C	2	2	2	2	2	2	2	2	2	2	2	2	2	2	2	2	2	2	2	2	1	2	2	1	2	2	2	0.335473	0.65119	0.142568	0.0206007	0.071225	0.0369822	poisson	1.15323	0.287548
PF13720	Acetyltransf_11	0	0	0	0	0	0	0	0	0	0	1	0	0	0	0	0	0	0	0	0	0	0	1	0	0	0	0	0.335473	0.65119	-8.71399	0.911075	0.071225	0.961538	zeroinfl_poisson	0.000164272	0.994623
PF08058	NPCC	1	1	1	1	1	1	1	1	1	0	1	1	1	1	0	1	1	1	1	1	1	1	1	1	1	1	1	0.335473	0.65119	0.0521728	0.670641	0.071225	0.0769231	poisson	1.05356	0.994623
PF04153	NOT2_3_5	2	2	2	2	2	2	2	2	2	2	2	2	2	2	1	2	2	2	2	2	1	2	2	2	2	2	2	0.335473	0.65119	0.0620512	0.293548	0.071225	0.0369822	poisson	1.06402	0.723217
PF04922	DIE2_ALG10	1	1	1	1	1	1	1	1	1	1	1	1	1	1	1	1	1	1	1	1	2	1	1	1	1	2	1	0.335473	0.65119	-0.118747	0.267836	0.071225	0.066313	poisson	0.888033	0.698082
PF18503	RPN6_C_helix	1	1	1	1	1	1	1	1	1	0	1	1	1	1	1	1	1	1	1	1	1	0	1	1	1	1	1	0.335473	0.65119	0.0905247	0.463784	0.071225	0.0769231	poisson	1.09475	0.909871
PF11526	CFIA_Pcf11	1	1	1	1	1	0	0	1	0	1	0	1	1	0	0	1	1	1	0	0	0	1	0	0	1	0	0	0.298642	0.65119	0.405427	0.452858	0.259259	0.5	zeroinfl_poisson	1.49994	0.898187
PF19326	AMP_deaminase	1	1	1	1	1	1	1	1	1	1	1	1	1	2	1	1	1	1	1	1	1	1	1	1	2	1	1	0.335473	0.65119	-0.149028	0.179047	0.071225	0.066313	poisson	0.861545	0.564947
PF08767	CRM1_C	1	1	1	1	1	1	1	1	1	0	1	1	1	1	0	1	1	1	1	1	1	1	1	1	1	1	1	0.335473	0.65119	0.0521728	0.670641	0.071225	0.0769231	poisson	1.05356	0.994623
PF02678	Pirin	2	2	2	2	2	2	2	2	2	2	2	2	1	2	1	2	2	2	2	1	3	2	2	2	2	1	2	0.32227	0.65119	-0.0144347	0.883721	0.179487	0.0950226	poisson	0.985669	0.994623
PF08718	GLTP	1	1	1	1	1	1	1	1	1	2	1	1	1	1	1	1	1	1	2	1	1	1	1	1	1	1	1	0.335473	0.65119	-0.0466628	0.671153	0.071225	0.066313	poisson	0.954409	0.994623
PF17828	FAS_N	1	1	1	1	1	1	1	1	1	1	1	1	1	1	1	2	1	1	1	1	1	2	1	1	1	1	1	0.335473	0.65119	-0.0483325	0.658282	0.071225	0.066313	poisson	0.952817	0.994623
PF04627	ATP-synt_Eps	1	1	1	1	1	1	1	1	1	0	1	1	1	0	1	1	1	1	1	1	1	1	1	1	1	1	1	0.335473	0.65119	0.208062	0.0947613	0.071225	0.0769231	poisson	1.23129	0.430669
PF15411	PH_10	2	2	2	2	2	2	2	2	2	2	2	2	2	2	2	2	3	2	3	2	2	2	2	2	2	2	2	0.335473	0.65119	-0.0620989	0.265288	0.071225	0.0343407	poisson	0.93979	0.692791
PF03694	Erg28	1	1	2	1	0	1	1	2	1	1	1	1	1	0	1	1	1	1	1	1	1	1	1	1	1	1	1	0.317698	0.65119	0.376973	0.0134037	0.153846	0.153846	poisson	1.45786	0.237037
PF12090	Spt20	1	1	1	1	1	1	1	1	1	0	1	1	1	1	1	1	1	1	1	1	0	1	1	1	1	1	1	0.335473	0.65119	0.16739	0.178015	0.071225	0.0769231	poisson	1.18221	0.564947
PF16804	DUF5071	0	0	0	0	0	0	0	0	0	0	0	0	0	0	0	1	0	0	0	0	0	0	0	0	1	0	0	0.335473	0.65119	-8.71399	0.911075	0.071225	0.961538	zeroinfl_poisson	0.000164272	0.994623
PF02929	Bgal_small_N	1	1	0	1	1	2	1	1	1	2	1	1	0	0	1	3	0	3	1	2	0	3	2	1	1	2	3	0.335544	0.65119	-0.115834	0.736183	0.908832	0.701099	poisson	0.890623	0.994623
PF02686	Glu-tRNAGln	1	1	1	1	1	1	1	1	1	1	1	1	1	1	1	1	1	1	1	0	0	1	1	1	1	1	1	0.335473	0.65119	0.132179	0.284465	0.071225	0.0769231	poisson	1.14131	0.715089
PF08170	POPLD	1	1	1	1	1	1	1	1	1	1	1	1	1	1	1	0	1	1	1	1	0	1	1	1	1	1	1	0.335473	0.65119	0.127334	0.296693	0.071225	0.0769231	poisson	1.1358	0.725211
PF12906	RINGv	3	3	3	3	3	3	3	2	2	3	2	3	3	3	2	2	2	3	2	2	2	3	3	3	2	3	3	0.282193	0.65119	-0.0136871	0.866897	0.242165	0.092091	poisson	0.986406	0.994623
PF17168	DUF5127	2	2	1	2	2	7	1	5	4	3	1	4	1	1	0	0	3	2	1	2	5	3	2	4	1	0	4	0.331472	0.65119	0.0572233	0.8469	3	1.28571	poisson	1.05889	0.994623
PF05448	AXE1	0	0	0	0	0	0	0	0	0	0	0	0	0	1	0	0	0	0	0	0	0	0	0	0	0	0	1	0.335473	0.65119	-8.71399	0.911075	0.071225	0.961538	zeroinfl_poisson	0.000164272	0.994623
PF01077	NIR_SIR	2	2	2	2	2	2	2	2	2	2	2	2	1	2	2	2	1	2	2	2	2	2	2	2	2	2	2	0.335473	0.65119	0.0921542	0.128648	0.071225	0.0369822	poisson	1.09653	0.51331
PF15410	PH_9	1	1	1	1	1	1	1	3	1	1	1	2	1	1	2	1	1	1	2	2	1	1	2	1	2	1	1	0.328826	0.65119	0.185115	0.300616	0.293447	0.226374	poisson	1.20336	0.728975
PF00857	Isochorismatase	5	7	17	6	9	10	9	14	10	8	6	9	5	9	3	5	18	6	7	3	12	11	6	10	14	6	9	0.312078	0.65119	0.172118	0.313545	14.6923	1.69527	negbin	1.18782	0.745664
PF03235	DUF262	0	0	0	0	0	0	0	0	0	0	0	1	0	0	0	0	1	0	0	0	0	0	0	0	0	0	0	0.335473	0.65119	-8.71399	0.911075	0.071225	0.961538	zeroinfl_poisson	0.000164272	0.994623
PF09368	Sas10	1	1	1	1	1	1	1	1	1	1	1	1	1	1	1	1	1	1	1	1	1	1	0	1	1	0	1	0.335473	0.65119	0.0269576	0.830981	0.071225	0.0769231	poisson	1.02732	0.994623
PF00472	RF-1	3	3	3	3	3	3	2	3	3	1	3	3	3	2	1	3	3	3	3	3	3	2	3	3	3	1	3	0.304474	0.65119	0.0418197	0.702018	0.461538	0.173077	poisson	1.04271	0.994623
PF03142	Chitin_synth_2	5	5	4	6	5	4	4	4	4	4	7	5	4	4	6	12	4	4	6	4	7	4	4	4	7	8	6	0.316361	0.65119	-0.146873	0.363659	3.33333	0.638298	poisson	0.863404	0.806136
PF03575	Peptidase_S51	0	0	0	0	0	0	0	0	0	0	0	0	0	0	0	0	0	0	0	0	0	0	0	0	1	0	1	0.335473	0.65119	-8.71399	0.911075	0.071225	0.961538	zeroinfl_poisson	0.000164272	0.994623
PF01148	CTP_transf_1	1	1	1	1	1	1	1	1	1	1	1	1	1	1	1	1	1	1	1	1	1	2	1	2	1	1	1	0.335473	0.65119	-0.191755	0.0855649	0.071225	0.066313	poisson	0.825509	0.414478
PF08619	Nha1_C	1	1	1	1	1	1	1	1	1	1	1	1	1	1	1	1	2	1	1	1	1	1	1	1	2	1	1	0.335473	0.65119	-0.121298	0.263909	0.071225	0.066313	poisson	0.88577	0.692152
PF00295	Glyco_hydro_28	0	0	4	5	5	6	0	7	2	9	1	19	0	0	2	6	8	4	1	2	11	9	0	5	6	12	2	0.324273	0.65119	0.000759144	NA	21	4.5	negbin	1.00076	NA
PF07171	MlrC_C	1	1	0	1	1	0	0	1	0	0	1	0	0	0	0	0	0	0	1	0	0	1	0	1	1	0	1	0.290549	0.65119	0.51079	0.398939	0.250712	0.615385	zeroinfl_poisson	1.66661	0.841285
PF05792	Candida_ALS	0	0	0	0	0	0	0	0	0	0	0	0	0	0	0	24	0	0	0	0	0	0	0	0	0	2	0	0.335831	0.65119	-11.2227	0.882464	21.3447	22.1657	negbin	1.33679e-05	0.994623
PF13669	Glyoxalase_4	0	1	0	1	1	0	1	0	0	0	0	0	0	1	0	1	0	0	0	1	0	0	0	0	0	2	0	0.317059	0.65119	0.469953	0.483608	0.307692	0.923077	zeroinfl_poisson	1.59992	0.927364
PF04628	Sedlin_N	2	2	2	2	2	2	2	2	2	1	2	2	2	1	2	2	2	2	2	2	2	2	2	2	2	2	2	0.335473	0.65119	0.100266	0.0941019	0.071225	0.0369822	poisson	1.10546	0.430669
PF00562	RNA_pol_Rpb2_6	3	3	3	3	3	3	3	3	3	3	3	3	3	3	3	4	3	3	3	3	3	3	3	3	4	3	3	0.335473	0.65119	-0.00424081	0.912479	0.071225	0.0231696	poisson	0.995768	0.994623
PF00576	Transthyretin	1	0	1	1	1	1	1	1	1	1	2	1	1	1	1	1	0	1	2	1	1	1	1	1	1	1	1	0.317698	0.65119	0.0652316	0.715312	0.153846	0.153846	poisson	1.06741	0.994623
PF03583	LIP	0	0	0	3	1	3	0	2	1	2	8	2	1	0	6	3	1	3	12	0	1	1	0	1	1	0	2	0.314145	0.65119	-0.730518	0.179187	7.53846	3.76923	negbin	0.48166	0.564947
PF09329	zf-primase	1	1	1	1	1	1	1	1	1	1	1	1	1	1	1	1	1	1	0	1	0	1	1	1	1	1	1	0.335473	0.65119	0.125173	0.302723	0.071225	0.0769231	poisson	1.13334	0.730566
PF18884	TSP3_bac	0	0	0	0	0	0	0	0	0	1	0	0	0	0	0	0	1	0	0	0	0	0	0	0	0	0	0	0.335473	0.65119	-8.71399	0.911075	0.071225	0.961538	zeroinfl_poisson	0.000164272	0.994623
PF05995	CDO_I	1	1	1	1	1	1	1	1	1	1	1	2	1	0	1	2	1	1	1	1	1	2	1	2	1	1	1	0.32227	0.65119	-0.0877917	0.581631	0.179487	0.161538	poisson	0.915952	0.994623
PF08621	RPAP1_N	1	1	1	1	1	1	1	1	1	1	1	1	1	1	1	1	1	1	1	1	0	1	1	0	1	1	1	0.335473	0.65119	0.297431	0.0199771	0.071225	0.0769231	poisson	1.3464	0.282785
PF04261	Dyp_perox	0	3	1	0	1	1	1	1	1	0	0	1	0	4	0	1	1	0	1	1	0	4	0	1	1	0	0	0.293772	0.65119	0.227389	0.654052	1.25641	1.41346	zeroinfl_poisson	1.25532	0.994623
PF08914	Myb_DNA-bind_2	1	1	1	2	1	1	1	1	3	1	1	1	1	1	1	0	1	2	1	2	1	1	1	1	1	1	1	0.323239	0.65119	0.285954	0.110013	0.2849	0.248139	poisson	1.33103	0.469342
PF16891	STPPase_N	2	2	2	2	2	2	2	2	2	2	2	2	2	3	2	2	2	2	2	2	2	2	2	2	3	2	2	0.335473	0.65119	-0.0763341	0.17667	0.071225	0.0343407	poisson	0.926507	0.564947
PF10345	Cohesin_load	1	1	1	1	1	1	1	1	1	2	1	1	1	1	1	2	1	1	1	1	1	1	1	1	1	1	1	0.335473	0.65119	-0.0481392	0.659289	0.071225	0.066313	poisson	0.953001	0.994623
PF03291	Pox_MCEL	2	2	2	2	2	3	2	2	2	1	2	3	1	2	2	2	2	2	2	2	2	2	2	2	2	2	2	0.317698	0.65119	0.101457	0.214006	0.153846	0.0769231	poisson	1.10678	0.619891
PF05859	Mis12	1	1	1	1	1	1	1	1	1	0	1	1	1	1	1	1	1	1	1	1	1	1	1	1	1	0	1	0.335473	0.65119	0.0577114	0.642846	0.071225	0.0769231	poisson	1.05941	0.994623
PF14022	DUF4238	0	0	0	0	0	0	0	0	1	0	0	1	0	0	0	0	2	0	0	1	0	0	1	0	3	0	0	0.321173	0.65119	-1.41558	0.216674	0.538462	1.61538	negbin	0.242785	0.625145
PF13919	ASXH	1	1	1	1	1	1	1	1	1	1	1	0	1	1	1	1	1	1	1	1	1	1	1	1	1	1	0	0.335473	0.65119	0.250125	0.0669439	0.071225	0.0769231	poisson	1.28419	0.41377
PF15460	SAS4	1	1	1	1	1	1	1	1	1	1	1	1	1	1	1	1	1	1	1	1	0	1	1	1	1	1	0	0.335473	0.65119	0.325985	0.0111144	0.071225	0.0769231	poisson	1.38539	0.227164
PF13452	MaoC_dehydrat_N	1	1	2	1	1	1	1	2	1	5	1	1	2	1	1	3	2	1	1	1	3	2	2	1	1	1	1	0.322952	0.65119	-0.242129	0.3708	0.874644	0.575985	poisson	0.784955	0.817064
PF00657	Lipase_GDSL	1	2	2	1	2	3	1	3	2	5	1	8	1	0	1	4	6	2	2	2	4	3	2	1	3	3	2	0.326343	0.65119	-0.23568	0.381333	3.02849	1.22044	poisson	0.790034	0.824848
PF12799	LRR_4	1	1	2	1	2	0	3	3	3	3	2	2	1	2	3	3	2	2	2	3	3	1	3	1	2	2	3	0.312768	0.65119	-0.0234208	0.898363	0.763533	0.368132	poisson	0.976851	0.994623
PF16158	N_BRCA1_IG	1	1	1	1	1	1	1	1	1	1	1	1	1	1	1	0	1	1	1	1	1	1	1	1	1	0	1	0.335473	0.65119	0.0199618	0.871948	0.071225	0.0769231	poisson	1.02016	0.994623
PF12735	Trs65	1	1	1	1	1	1	1	1	1	1	1	1	1	1	1	1	1	1	1	1	0	1	1	1	1	1	0	0.335473	0.65119	0.325985	0.0111144	0.071225	0.0769231	poisson	1.38539	0.227164
PF07576	BRAP2	1	1	1	1	1	1	1	1	1	0	1	1	1	1	0	1	1	1	1	1	1	1	1	1	1	1	1	0.335473	0.65119	0.0521728	0.670641	0.071225	0.0769231	poisson	1.05356	0.994623
PF04142	Nuc_sug_transp	4	3	6	4	4	1	2	1	1	1	2	3	2	2	2	2	2	2	2	2	2	2	3	2	2	2	2	0.310266	0.65119	0.175475	0.335176	1.23077	0.527473	poisson	1.19181	0.769588
PF04252	RNA_Me_trans	1	1	1	1	1	1	1	1	1	1	1	1	1	2	1	1	1	1	1	1	2	1	1	1	1	1	1	0.335473	0.65119	-0.245399	0.0302692	0.071225	0.066313	poisson	0.782393	0.32164
PF06398	Pex24p	2	2	2	2	2	2	2	2	2	3	2	2	2	2	2	2	2	2	2	2	2	2	2	2	2	3	2	0.335473	0.65119	-0.0268514	0.62875	0.071225	0.0343407	poisson	0.973506	0.994623
PF04696	Pinin_SDK_memA	1	1	1	1	1	1	1	1	1	1	1	1	1	1	1	1	1	1	1	1	1	1	0	1	1	1	0	0.335473	0.65119	0.21438	0.0806914	0.071225	0.0769231	poisson	1.23909	0.41377
PF09337	zf-H2C2	1	1	1	1	1	1	1	1	1	1	1	1	1	0	1	1	1	1	1	0	1	1	1	1	1	1	1	0.335473	0.65119	0.172429	0.161772	0.071225	0.0769231	poisson	1.18819	0.564947
PF17017	zf-C2H2_aberr	0	0	0	0	0	0	0	0	0	1	0	0	0	0	0	0	0	0	0	0	0	1	0	0	0	0	0	0.335473	0.65119	-8.71399	0.911075	0.071225	0.961538	zeroinfl_poisson	0.000164272	0.994623
PF04908	SH3BGR	0	0	0	0	0	1	0	1	0	0	1	1	0	0	0	0	0	0	1	1	0	0	1	1	1	0	1	0.282193	0.65119	-0.693125	0.38064	0.242165	0.653846	zeroinfl_poisson	0.500011	0.824337
PF01643	Acyl-ACP_TE	0	0	0	0	0	0	0	0	0	0	0	1	0	0	0	0	0	1	0	0	0	0	0	0	0	0	0	0.335473	0.65119	-8.71399	0.911075	0.071225	0.961538	zeroinfl_poisson	0.000164272	0.994623
PF04739	AMPKBI	1	1	1	1	1	1	1	1	1	1	1	1	1	1	0	1	1	1	1	1	0	1	1	1	1	1	1	0.335473	0.65119	0.12756	0.296085	0.071225	0.0769231	poisson	1.13605	0.725211
PF01201	Ribosomal_S8e	2	2	2	2	2	2	2	2	2	3	2	2	2	2	2	2	2	2	3	2	2	2	2	2	2	2	2	0.335473	0.65119	-0.0237312	0.673563	0.071225	0.0343407	poisson	0.976548	0.994623
PF09336	Vps4_C	3	2	2	3	3	2	3	2	3	3	3	2	3	2	3	3	3	4	4	3	2	3	3	3	3	2	2	0.286808	0.65119	-0.00297884	0.975624	0.353276	0.128898	poisson	0.997026	1
PF14231	GXWXG	0	0	0	0	0	0	0	0	0	0	0	0	0	0	0	0	0	0	0	0	3	2	0	0	0	0	0	0.335831	0.65119	-11.0719	0.944979	0.464387	2.50769	negbin	1.55434e-05	0.994623
PF11566	PI31_Prot_N	1	1	1	1	1	1	1	1	1	0	1	1	1	1	1	1	1	1	1	1	0	1	1	1	1	1	1	0.335473	0.65119	0.16739	0.178015	0.071225	0.0769231	poisson	1.18221	0.564947
PF08577	PI31_Prot_C	1	1	1	1	1	1	1	1	1	0	1	1	1	1	1	1	1	1	1	1	0	1	1	1	1	1	1	0.335473	0.65119	0.16739	0.178015	0.071225	0.0769231	poisson	1.18221	0.564947
PF02184	HAT	2	2	2	2	2	1	1	1	1	2	2	1	2	2	2	1	1	1	1	1	1	2	1	1	1	1	1	0.290549	0.65119	0.0145332	0.928467	0.250712	0.178138	poisson	1.01464	0.994623
PF08045	CDC14	1	1	1	1	1	1	1	1	1	1	2	1	1	1	1	1	1	1	1	1	1	1	2	1	1	1	1	0.335473	0.65119	-0.0219874	0.839038	0.071225	0.066313	poisson	0.978253	0.994623
PF17124	ThiJ_like	0	0	1	1	0	1	1	1	0	1	1	1	0	0	0	0	0	0	1	0	0	1	0	0	1	0	0	0.290549	0.65119	0.51079	0.398939	0.250712	0.615385	zeroinfl_poisson	1.66661	0.841285
PF12937	F-box-like	23	21	18	26	37	28	20	23	18	21	24	21	23	19	16	28	51	22	19	18	14	22	22	20	23	14	18	0.289329	0.65119	0.0875307	0.466841	54.2564	2.40546	negbin	1.09148	0.912275
PF10186	ATG14	2	2	2	2	2	2	2	2	2	2	1	2	2	1	2	2	2	2	2	2	2	3	2	2	1	1	2	0.32227	0.65119	0.0697433	0.46368	0.179487	0.0950226	poisson	1.07223	0.909871
PF17830	STI1	2	2	2	2	2	2	2	2	2	2	2	2	2	2	2	2	2	2	2	2	2	2	2	0	2	2	0	0.335473	0.65119	0.376308	0.0041097	0.2849	0.153846	poisson	1.4569	0.126959
PF19343	DUF5923	3	3	3	3	3	3	3	3	3	3	3	3	4	3	3	3	3	3	3	3	3	4	3	3	3	3	3	0.335473	0.65119	-0.0320795	0.388812	0.071225	0.0231696	poisson	0.96843	0.836509
PF09090	MIF4G_like_2	1	1	1	1	1	1	1	1	1	1	1	1	1	0	0	1	1	1	1	1	1	1	1	1	1	1	1	0.335473	0.65119	0.167509	0.169398	0.071225	0.0769231	poisson	1.18236	0.564947
PF09072	TMA7	1	1	1	1	1	1	1	1	1	1	0	1	1	0	1	1	1	1	1	1	1	1	1	1	1	1	1	0.335473	0.65119	0.170245	0.164996	0.071225	0.0769231	poisson	1.18559	0.564947
PF02874	ATP-synt_ab_N	4	4	4	4	4	4	4	4	4	4	5	4	4	4	4	4	4	4	6	4	4	4	4	4	4	4	4	0.335831	0.65119	-0.00501289	0.912766	0.179487	0.043659	poisson	0.995	0.994623
PF09531	Ndc1_Nup	1	1	1	1	1	1	1	1	1	1	1	1	1	1	0	1	1	1	1	1	1	1	1	1	1	1	0	0.335473	0.65119	0.205161	0.0900461	0.071225	0.0769231	poisson	1.22772	0.423263
PF07364	DUF1485	1	1	0	1	1	0	0	1	0	0	1	0	0	0	0	0	0	0	1	0	0	1	0	1	1	0	1	0.290549	0.65119	0.51079	0.398939	0.250712	0.615385	zeroinfl_poisson	1.66661	0.841285
PF01019	G_glu_transpept	2	2	3	3	2	2	2	2	2	2	3	3	2	2	1	3	2	3	5	2	3	2	2	2	4	4	2	0.320605	0.65119	-0.0198803	0.8946	0.720798	0.290471	poisson	0.980316	0.994623
PF14592	Chondroitinas_B	0	0	0	0	0	0	0	0	0	0	0	0	0	0	0	0	0	0	0	0	1	0	0	0	0	2	0	0.335831	0.65119	-10.4666	0.945473	0.179487	1.61538	negbin	2.84716e-05	0.994623
PF01416	PseudoU_synth_1	2	2	2	2	2	2	2	2	2	2	2	2	2	2	1	2	2	2	2	2	1	2	2	2	2	2	2	0.335473	0.65119	0.0620512	0.293548	0.071225	0.0369822	poisson	1.06402	0.723217
PF13456	RVT_3	0	0	0	0	0	0	0	0	0	0	1	0	0	0	0	0	0	0	0	0	0	0	0	0	0	1	0	0.335473	0.65119	-8.71399	0.911075	0.071225	0.961538	zeroinfl_poisson	0.000164272	0.994623
PF01248	Ribosomal_L7Ae	5	5	5	5	5	5	5	5	5	5	5	5	5	4	5	5	6	5	6	5	6	6	5	5	5	5	5	0.32227	0.65119	-0.0262388	0.463044	0.179487	0.0351171	poisson	0.974102	0.909834
PF00590	TP_methylase	2	3	2	2	2	2	2	2	2	3	2	2	2	2	1	2	2	2	1	2	2	2	2	2	2	2	2	0.317698	0.65119	0.00740018	0.930278	0.153846	0.0769231	poisson	1.00743	0.994623
PF09415	CENP-X	1	1	1	1	1	1	1	1	1	1	1	1	1	1	0	1	1	1	1	1	1	1	1	1	1	1	0	0.335473	0.65119	0.205161	0.0900461	0.071225	0.0769231	poisson	1.22772	0.423263
PF11802	CENP-K	0	0	0	0	0	0	0	0	0	0	0	0	0	0	0	0	0	0	0	1	0	0	1	0	0	0	0	0.335473	0.65119	-8.71399	0.911075	0.071225	0.961538	zeroinfl_poisson	0.000164272	0.994623
PF05050	Methyltransf_21	0	0	0	0	0	0	0	0	0	0	3	0	0	0	0	0	0	0	2	0	0	0	0	0	0	0	0	0.335831	0.65119	-11.0719	0.944979	0.464387	2.50769	negbin	1.55434e-05	0.994623
PF05686	Glyco_transf_90	7	8	5	8	7	4	6	5	5	5	5	5	5	5	6	5	6	5	6	4	6	7	2	10	5	4	8	0.321983	0.65119	-0.194883	0.203138	2.60114	0.456044	poisson	0.822931	0.605485
PF12850	Metallophos_2	1	1	1	1	1	1	1	1	1	1	1	1	1	1	1	2	1	1	1	1	1	1	1	1	2	1	1	0.335473	0.65119	-0.0125355	0.911483	0.071225	0.066313	poisson	0.987543	0.994623
PF15454	LAMTOR	1	1	1	1	1	1	1	1	1	1	1	1	1	1	1	1	0	1	1	1	1	1	1	1	1	0	1	0.335473	0.65119	0.143678	0.2515	0.071225	0.0769231	poisson	1.15451	0.67709
PF14232	DUF4334	0	0	0	0	0	0	0	0	0	0	0	0	0	0	0	0	0	0	0	0	3	2	0	0	0	0	0	0.335831	0.65119	-11.0719	0.944979	0.464387	2.50769	negbin	1.55434e-05	0.994623
PF06100	MCRA	0	0	1	0	0	0	0	0	0	5	1	0	0	0	0	2	0	0	1	0	0	1	0	0	0	0	0	0.321173	0.65119	-1.60942	0.200095	1.09687	2.69231	negbin	0.200004	0.599986
PF08746	zf-RING-like	1	1	1	1	1	1	1	1	1	0	1	1	1	1	1	1	1	1	1	1	0	1	1	1	1	1	1	0.335473	0.65119	0.16739	0.178015	0.071225	0.0769231	poisson	1.18221	0.564947
PF05498	RALF	0	0	0	0	0	0	0	0	0	0	0	0	0	0	0	0	0	0	0	0	1	0	0	1	0	0	0	0.335473	0.65119	-8.71399	0.911075	0.071225	0.961538	zeroinfl_poisson	0.000164272	0.994623
PF03370	CBM_21	1	1	1	1	1	1	1	1	1	1	2	1	2	1	1	2	1	1	2	1	1	1	1	1	1	0	1	0.32227	0.65119	-0.0617704	0.717922	0.179487	0.161538	poisson	0.940099	0.994623
PF00061	Lipocalin	0	0	0	0	0	0	0	0	0	0	1	0	0	0	0	0	0	0	2	0	0	0	0	0	0	0	0	0.335831	0.65119	-10.4666	0.945473	0.179487	1.61538	negbin	2.84716e-05	0.994623
PF10259	Rogdi_lz	1	1	1	1	1	1	1	1	1	1	1	1	1	0	0	1	1	1	1	1	1	1	1	1	1	1	1	0.335473	0.65119	0.167509	0.169398	0.071225	0.0769231	poisson	1.18236	0.564947
PF00780	CNH	3	3	3	3	3	3	3	3	3	3	3	3	3	3	3	3	4	3	3	3	3	3	3	3	4	3	3	0.335473	0.65119	-0.0418155	0.264716	0.071225	0.0231696	poisson	0.959047	0.692152
PF10178	PAC3	1	1	1	1	1	0	0	1	0	1	0	0	1	0	1	0	0	1	0	1	0	1	1	1	0	0	0	0.298642	0.65119	0.405427	0.452858	0.259259	0.5	zeroinfl_poisson	1.49994	0.898187
PF01265	Cyto_heme_lyase	2	2	2	2	2	2	2	2	2	2	2	2	2	1	2	2	2	2	2	2	2	2	2	2	1	2	2	0.335473	0.65119	0.0803713	0.17369	0.071225	0.0369822	poisson	1.08369	0.564947
PF10544	T5orf172	3	3	6	2	4	1	1	2	2	3	3	1	2	6	1	4	4	1	2	1	1	1	1	1	4	2	1	0.333309	0.65119	0.0168921	0.955749	2.30769	0.989011	poisson	1.01704	0.995176
PF17186	Lipocalin_9	0	0	0	0	0	0	0	0	0	3	0	0	0	0	0	0	0	0	0	0	1	0	0	0	0	0	0	0.335831	0.65119	-10.9201	0.94763	0.361823	2.44231	negbin	1.80915e-05	0.994623
PF14551	MCM_N	6	6	6	6	6	6	6	6	6	4	6	6	6	6	6	6	6	6	6	6	6	6	6	6	6	5	6	0.335831	0.65119	0.0164982	0.594954	0.179487	0.030479	poisson	1.01664	0.994623
PF02311	AraC_binding	0	0	0	0	0	0	0	0	0	0	0	0	0	0	0	0	0	0	0	1	0	0	1	0	0	0	0	0.335473	0.65119	-8.71399	0.911075	0.071225	0.961538	zeroinfl_poisson	0.000164272	0.994623
PF08294	TIM21	1	1	1	1	1	1	1	1	1	1	1	1	1	1	1	1	1	1	1	1	0	1	1	1	1	1	0	0.335473	0.65119	0.325985	0.0111144	0.071225	0.0769231	poisson	1.38539	0.227164
PF13329	ATG2_CAD	1	1	1	1	1	1	1	1	1	1	1	1	1	1	0	1	1	1	1	1	0	1	1	1	1	1	1	0.335473	0.65119	0.12756	0.296085	0.071225	0.0769231	poisson	1.13605	0.725211
PF01264	Chorismate_synt	1	1	1	1	1	1	1	1	1	1	2	1	1	1	1	1	1	1	3	1	1	1	1	1	1	1	1	0.335831	0.65119	-0.0195359	0.911033	0.179487	0.161538	poisson	0.980654	0.994623
PF04110	APG12	1	1	1	1	1	1	1	1	1	1	1	1	1	1	1	1	1	1	0	1	0	1	1	1	1	1	1	0.335473	0.65119	0.125173	0.302723	0.071225	0.0769231	poisson	1.13334	0.730566
PF04774	HABP4_PAI-RBP1	1	2	0	1	1	1	0	1	0	0	2	1	0	0	1	1	0	0	1	0	1	0	0	1	0	0	1	0.287782	0.65119	0.441534	0.380841	0.404558	0.682692	zeroinfl_poisson	1.55509	0.824337
PF15288	zf-CCHC_6	0	0	0	0	0	0	0	0	0	0	1	0	0	0	0	0	0	0	2	0	0	0	0	0	0	0	0	0.335831	0.65119	-10.4666	0.945473	0.179487	1.61538	negbin	2.84716e-05	0.994623
PF00173	Cyt-b5	20	24	31	29	23	24	20	24	20	26	24	22	18	18	18	24	19	22	23	20	22	29	22	22	24	24	23	0.284603	0.65119	0.0859337	0.15897	10.8718	0.477298	poisson	1.08973	0.564081
PF13402	Peptidase_M60	0	0	0	0	0	0	0	0	0	0	1	0	0	0	0	0	0	0	1	0	0	0	0	0	0	0	0	0.335473	0.65119	-8.71399	0.911075	0.071225	0.961538	zeroinfl_poisson	0.000164272	0.994623
PF12874	zf-met	1	5	4	2	2	4	1	3	4	5	5	3	4	2	4	1	2	4	5	6	3	8	3	2	3	3	4	0.282322	0.65119	-0.0822497	0.692221	2.64103	0.766749	poisson	0.921042	0.994623
PF07479	NAD_Gly3P_dh_C	1	1	1	1	1	1	1	1	1	2	1	1	1	1	1	1	1	2	1	1	1	1	1	1	1	1	1	0.335473	0.65119	-0.0561099	0.597148	0.071225	0.066313	poisson	0.945435	0.994623
PF14613	DUF4449	2	2	1	2	2	2	1	1	1	1	2	1	2	2	1	1	1	1	1	1	2	1	2	1	2	1	1	0.290549	0.65119	-0.00411509	0.979903	0.250712	0.178138	poisson	0.995893	1
PF20375	DUF6670	0	0	0	0	0	0	0	0	0	0	2	0	0	0	0	0	0	0	2	0	0	0	0	0	0	0	0	0.335473	0.65119	-11.0679	0.950699	0.2849	1.92308	negbin	1.56049e-05	0.994623
PF08766	DEK_C	3	3	3	3	3	3	3	3	3	2	3	3	3	3	3	2	3	3	3	3	3	3	3	3	3	3	3	0.335473	0.65119	0.0168711	0.667183	0.071225	0.0243427	poisson	1.01701	0.994623
PF08513	LisH	4	5	3	3	3	3	3	4	3	4	4	3	2	2	4	3	2	3	3	4	1	3	5	3	2	4	2	0.300036	0.65119	0.30939	0.0183243	0.900285	0.285973	poisson	1.36259	0.275539
PF05051	COX17	1	1	1	1	1	1	1	1	1	1	1	1	1	0	1	1	1	1	1	1	1	1	1	1	1	1	0	0.335473	0.65119	0.367553	0.00505137	0.071225	0.0769231	poisson	1.4442	0.136728
PF16313	DUF4953	0	0	0	0	0	0	0	0	0	0	0	0	0	0	0	0	0	0	1	0	0	0	1	0	0	0	0	0.335473	0.65119	-8.71399	0.911075	0.071225	0.961538	zeroinfl_poisson	0.000164272	0.994623
PF01187	MIF	1	1	1	1	1	1	1	1	1	0	0	1	1	1	1	1	1	1	1	1	1	1	1	1	1	1	1	0.335473	0.65119	0.0544195	0.659063	0.071225	0.0769231	poisson	1.05593	0.994623
PF00152	tRNA-synt_2	8	8	7	8	8	7	7	7	6	7	9	7	7	8	8	8	11	7	9	7	8	7	10	7	9	7	7	0.305428	0.65119	-0.109337	0.0797346	1.19943	0.15495	poisson	0.896429	0.41377
PF02917	Pertussis_S1	0	0	0	0	0	0	0	0	0	0	2	0	0	0	0	0	0	0	4	0	0	0	0	0	0	0	0	0.335831	0.65119	-11.257	0.944135	0.717949	3.23077	negbin	1.29166e-05	0.994623
PF04982	HPP	1	1	1	1	1	1	1	1	1	1	1	1	1	1	1	1	1	1	1	1	1	3	1	1	2	1	1	0.335831	0.65119	-0.0865244	0.608276	0.179487	0.161538	poisson	0.917113	0.994623
PF00639	Rotamase	1	1	1	1	1	1	1	1	1	1	1	1	1	1	1	1	2	1	1	1	1	1	1	1	1	1	2	0.335473	0.65119	-0.287754	0.0154176	0.071225	0.066313	poisson	0.749946	0.255535
PF16686	POT1PC	1	1	1	1	1	1	1	1	1	1	1	1	1	1	0	1	1	1	1	1	0	1	1	1	1	1	1	0.335473	0.65119	0.12756	0.296085	0.071225	0.0769231	poisson	1.13605	0.725211
PF05680	ATP-synt_E	1	1	1	1	1	1	1	1	1	0	1	1	1	0	1	1	1	1	1	1	1	1	1	1	1	1	1	0.335473	0.65119	0.208062	0.0947613	0.071225	0.0769231	poisson	1.23129	0.430669
PF06999	Suc_Fer-like	2	2	2	2	2	2	2	2	2	3	2	2	3	2	2	2	2	2	2	2	3	4	2	2	2	1	2	0.323239	0.65119	-0.134346	0.210548	0.2849	0.132626	poisson	0.874287	0.617012
PF05670	NFACT-R_1	2	2	2	2	2	2	2	2	2	2	3	2	2	2	2	3	2	2	2	2	2	2	2	2	2	2	2	0.335473	0.65119	-0.00809482	0.886774	0.071225	0.0343407	poisson	0.991938	0.994623
PF10590	PNP_phzG_C	1	1	1	1	1	1	1	1	1	1	2	1	1	1	1	2	1	1	1	1	1	1	1	1	1	1	1	0.335473	0.65119	-0.0159628	0.885563	0.071225	0.066313	poisson	0.984164	0.994623
PF04442	CtaG_Cox11	1	1	1	1	1	1	1	1	1	0	1	1	1	1	0	1	1	1	1	1	1	1	1	1	1	1	1	0.335473	0.65119	0.0521728	0.670641	0.071225	0.0769231	poisson	1.05356	0.994623
PF02764	Diphtheria_T	0	0	0	0	0	0	0	0	0	0	2	0	0	0	0	0	0	0	2	0	0	0	0	0	0	0	0	0.335473	0.65119	-11.0679	0.950699	0.2849	1.92308	negbin	1.56049e-05	0.994623
PF16113	ECH_2	1	1	1	1	1	1	1	1	1	1	1	1	1	1	1	1	1	1	1	2	1	1	1	2	1	1	1	0.335473	0.65119	-0.162367	0.141922	0.071225	0.066313	poisson	0.850129	0.543538
PF01394	Clathrin_propel	2	2	2	2	2	2	3	2	1	2	2	2	1	2	1	2	2	1	1	2	3	2	2	2	1	2	2	0.319374	0.65119	0.0109402	0.929324	0.2849	0.153846	poisson	1.011	0.994623
PF08539	HbrB	1	1	1	1	1	1	1	1	1	1	1	1	1	1	1	1	1	1	1	1	0	1	0	1	1	1	1	0.335473	0.65119	0.135824	0.276404	0.071225	0.0769231	poisson	1.14548	0.705216
PF12716	Apq12	1	1	1	1	1	1	1	1	1	1	1	0	1	0	1	1	1	1	1	1	1	1	1	1	1	1	1	0.335473	0.65119	0.210428	0.138372	0.071225	0.0769231	poisson	1.23421	0.532998
PF00120	Gln-synt_C	3	3	4	3	4	2	3	3	3	3	3	4	3	5	3	4	4	3	4	4	2	3	5	2	4	5	2	0.298287	0.65119	-0.0152501	0.891957	0.780627	0.231615	poisson	0.984866	0.994623
PF00614	PLDc	3	2	4	4	2	3	5	3	4	6	3	3	2	4	3	4	3	4	4	5	4	4	4	3	5	3	4	0.314177	0.65119	0.00482903	0.967292	0.934473	0.257457	poisson	1.00484	1
PF00171	Aldedh	19	28	54	23	25	23	22	22	19	29	19	15	15	13	11	32	22	20	24	14	31	40	15	17	31	26	21	0.314838	0.65119	0.170918	0.228279	82.6154	3.54066	negbin	1.18639	0.645317
PF10487	Nup188	2	2	1	1	2	2	2	1	1	0	2	2	2	2	2	2	2	2	2	2	1	1	2	2	2	2	1	0.317059	0.65119	-0.0430469	0.764991	0.307692	0.184615	poisson	0.957866	0.994623
PF05029	TIMELESS_C	0	0	0	0	0	0	0	0	0	1	0	0	0	0	0	0	0	0	0	0	0	1	0	0	0	0	0	0.335473	0.65119	-8.71399	0.911075	0.071225	0.961538	zeroinfl_poisson	0.000164272	0.994623
PF01967	MoaC	1	1	1	1	1	1	1	1	1	1	1	1	1	1	1	1	1	0	1	1	1	1	1	1	1	1	0	0.335473	0.65119	0.218452	0.0774777	0.071225	0.0769231	poisson	1.24415	0.41377
PF13850	ERGIC_N	2	2	2	2	2	2	2	2	2	2	2	2	2	2	1	2	2	2	2	2	2	2	1	2	2	2	2	0.335473	0.65119	0.0106487	0.859252	0.071225	0.0369822	poisson	1.01071	0.994623
PF04324	Fer2_BFD	1	1	1	1	1	1	1	1	1	1	1	1	0	1	1	1	1	1	1	1	1	1	1	1	0	1	1	0.335473	0.65119	0.0635935	0.605588	0.071225	0.0769231	poisson	1.06566	0.994623
PF03902	Gal4_dimer	0	0	0	0	0	0	0	0	0	0	0	0	0	0	0	0	0	0	1	0	0	0	0	0	0	1	0	0.335473	0.65119	-8.71399	0.911075	0.071225	0.961538	zeroinfl_poisson	0.000164272	0.994623
PF06071	YchF-GTPase_C	1	1	1	1	1	1	1	1	1	1	1	1	1	1	1	2	1	1	1	1	1	2	1	1	1	1	1	0.335473	0.65119	-0.0483325	0.658282	0.071225	0.066313	poisson	0.952817	0.994623
PF01163	RIO1	1	2	2	2	2	3	3	2	3	3	2	2	3	3	2	2	3	3	2	3	3	3	2	2	2	3	2	0.306197	0.65119	-0.0442739	0.661756	0.327635	0.136095	poisson	0.956692	0.994623
PF13373	Dsc3_C	1	1	1	1	1	1	1	1	1	1	1	1	1	1	1	1	1	1	1	1	0	1	0	1	1	1	1	0.335473	0.65119	0.135824	0.276404	0.071225	0.0769231	poisson	1.14548	0.705216
PF03328	HpcH_HpaI	2	3	4	4	3	4	3	2	2	5	3	5	3	3	2	6	2	4	4	2	4	7	3	2	7	4	2	0.31336	0.65119	-0.0240404	0.893125	2.18234	0.620243	poisson	0.976246	0.994623
PF11935	SYMPK_PTA1_N	1	1	1	1	1	1	1	1	1	2	1	1	1	1	1	2	1	1	1	1	1	1	1	1	1	1	1	0.335473	0.65119	-0.0481392	0.659289	0.071225	0.066313	poisson	0.953001	0.994623
PF16864	Dimerisation2	0	0	0	0	0	0	0	0	0	0	0	0	0	0	0	0	0	0	0	0	0	1	0	0	1	0	0	0.335473	0.65119	-8.71399	0.911075	0.071225	0.961538	zeroinfl_poisson	0.000164272	0.994623
PF05192	MutS_III	5	6	6	6	6	6	6	6	6	4	6	6	6	6	5	5	6	6	6	6	4	6	6	6	6	5	6	0.321033	0.65119	0.0486293	0.282176	0.37037	0.0649351	poisson	1.04983	0.71447
PF00808	CBFD_NFYB_HMF	5	5	8	5	6	5	5	6	5	4	5	4	4	5	5	6	5	6	6	6	5	6	5	4	6	4	5	0.33094	0.65119	0.157997	0.0300462	0.794872	0.152209	poisson	1.17116	0.321536
PF20512	PMI_typeI_hel	1	1	1	1	1	1	1	1	1	1	1	1	1	0	0	1	1	1	1	1	1	1	1	1	1	1	1	0.335473	0.65119	0.167509	0.169398	0.071225	0.0769231	poisson	1.18236	0.564947
PF12330	Haspin_kinase	0	1	1	1	1	1	1	1	1	1	1	1	1	1	2	1	2	1	1	1	1	1	1	1	1	1	0	0.317698	0.65119	0.000903567	0.995655	0.153846	0.153846	poisson	1.0009	1
PF00130	C1_1	3	3	3	3	3	3	3	3	3	3	3	2	3	3	2	3	3	3	3	3	3	3	3	3	3	3	3	0.335473	0.65119	0.0149756	0.718951	0.071225	0.0243427	poisson	1.01509	0.994623
PF03107	C1_2	0	0	0	0	0	0	0	0	0	1	0	0	1	0	0	0	0	0	0	0	0	0	0	0	0	0	0	0.335473	0.65119	-8.71399	0.911075	0.071225	0.961538	zeroinfl_poisson	0.000164272	0.994623
PF12247	MKT1_N	1	1	1	1	1	1	1	1	1	1	1	1	1	1	1	1	1	1	1	1	1	1	1	1	1	0	0	0.335473	0.65119	0.212227	0.082608	0.071225	0.0769231	poisson	1.23643	0.41377
PF10469	AKAP7_NLS	1	1	1	1	1	1	1	1	1	1	1	1	1	1	0	1	1	1	1	1	0	1	1	1	1	1	1	0.335473	0.65119	0.12756	0.296085	0.071225	0.0769231	poisson	1.13605	0.725211
PF01250	Ribosomal_S6	1	1	1	1	1	1	1	1	1	0	1	1	1	0	1	1	1	1	1	1	1	1	1	1	1	1	1	0.335473	0.65119	0.208062	0.0947613	0.071225	0.0769231	poisson	1.23129	0.430669
PF08029	HisG_C	1	1	1	1	1	1	1	1	1	1	1	1	0	1	1	1	1	1	1	1	1	1	0	1	1	1	1	0.335473	0.65119	0.0729603	0.564797	0.071225	0.0769231	poisson	1.07569	0.994623
PF11957	efThoc1	1	1	1	1	1	1	1	1	1	2	1	1	1	1	1	1	1	1	1	1	2	1	1	1	1	1	1	0.335473	0.65119	-0.147173	0.172636	0.071225	0.066313	poisson	0.863145	0.564947
PF04031	Las1	1	1	1	1	1	1	1	1	1	1	1	1	1	1	0	1	1	1	1	1	1	1	0	1	1	1	1	0.335473	0.65119	0.0217084	0.861444	0.071225	0.0769231	poisson	1.02195	0.994623
PF03256	ANAPC10	1	1	1	1	1	1	1	1	1	1	1	1	1	1	0	1	1	1	1	1	0	1	1	1	1	1	1	0.335473	0.65119	0.12756	0.296085	0.071225	0.0769231	poisson	1.13605	0.725211
PF07189	SF3b10	1	1	1	1	1	1	1	1	1	1	1	1	1	0	1	1	1	1	1	1	1	1	0	1	1	1	1	0.335473	0.65119	0.176312	0.156653	0.071225	0.0769231	poisson	1.19281	0.561414
PF09807	ELP6	1	1	1	1	1	0	0	0	0	0	0	1	0	0	0	0	0	1	1	0	0	0	1	0	1	1	0	0.290549	0.65119	0.51079	0.398939	0.250712	0.615385	zeroinfl_poisson	1.66661	0.841285
PF14214	Helitron_like_N	0	0	0	0	0	0	0	0	1	1	0	0	0	0	0	0	0	0	15	0	2	0	0	0	0	2	1	0.304894	0.65119	-2.20162	0.158777	8.38746	10.2937	negbin	0.110624	0.564081
PF02002	TFIIE_alpha	1	1	1	0	1	1	1	1	1	1	1	1	1	2	1	1	1	1	2	1	0	1	1	1	1	1	1	0.317698	0.65119	-0.0907752	0.600645	0.153846	0.153846	poisson	0.913223	0.994623
PF08740	BCS1_N	2	3	4	4	6	3	2	2	2	3	6	3	1	2	4	5	5	5	6	3	2	3	3	3	3	6	3	0.311783	0.65119	-0.0883101	0.646204	2.10541	0.604746	poisson	0.915477	0.994623
PF01393	Chromo_shadow	1	1	1	1	1	1	1	1	1	1	1	1	1	0	1	1	1	1	1	1	1	1	1	1	1	1	0	0.335473	0.65119	0.367553	0.00505137	0.071225	0.0769231	poisson	1.4442	0.136728
PF12901	SUZ-C	0	0	0	0	0	0	0	0	0	1	0	0	0	0	0	0	0	0	0	0	0	0	0	1	0	0	0	0.335473	0.65119	-8.71399	0.911075	0.071225	0.961538	zeroinfl_poisson	0.000164272	0.994623
PF01842	ACT	1	2	3	2	2	2	2	3	2	2	2	2	1	2	2	2	2	2	2	2	1	1	2	2	2	3	2	0.315067	0.65119	0.21446	0.0506439	0.267806	0.13643	poisson	1.23919	0.388786
PF13401	AAA_22	0	3	1	0	2	2	1	1	1	1	0	2	1	2	2	2	1	2	2	1	3	0	3	2	5	2	0	0.294837	0.65119	-0.179884	0.582805	1.33333	0.857143	poisson	0.835367	0.994623
PF00111	Fer2	2	2	2	1	2	5	2	3	2	1	3	3	2	1	2	7	4	3	2	3	2	2	3	4	3	2	2	0.334614	0.65119	0.0230806	0.914081	1.63533	0.630769	poisson	1.02335	0.994623
PF02358	Trehalose_PPase	2	2	2	2	2	2	2	2	2	2	2	2	2	2	2	2	2	2	2	2	3	3	2	2	2	2	2	0.335473	0.65119	-0.0758995	0.172331	0.071225	0.0343407	poisson	0.926909	0.564947
PF02854	MIF4G	5	5	5	5	5	5	4	5	4	4	4	5	4	5	4	4	5	5	5	5	5	4	5	5	4	4	5	0.282193	0.65119	-0.0390675	0.428342	0.242165	0.0523077	poisson	0.961686	0.872807
PF00996	GDI	2	2	2	2	2	2	2	2	2	2	2	2	2	2	2	2	2	3	2	2	3	2	2	2	2	2	2	0.335473	0.65119	-0.0628527	0.254108	0.071225	0.0343407	poisson	0.939082	0.681364
PF08700	Vps51	3	3	3	3	3	3	3	3	3	3	3	3	3	3	3	3	3	3	3	3	2	3	3	3	3	2	3	0.335473	0.65119	0.0427624	0.274798	0.071225	0.0243427	poisson	1.04369	0.705216
PF08837	DUF1810	0	0	0	0	0	0	0	0	0	0	0	0	0	0	0	0	0	1	0	0	0	0	0	0	0	1	0	0.335473	0.65119	-8.71399	0.911075	0.071225	0.961538	zeroinfl_poisson	0.000164272	0.994623
PF01847	VHL	0	0	0	0	0	0	0	0	0	0	0	0	0	1	0	1	0	0	0	0	0	0	0	0	0	0	0	0.335473	0.65119	-8.71399	0.911075	0.071225	0.961538	zeroinfl_poisson	0.000164272	0.994623
PF06522	B12D	1	1	0	1	1	0	1	0	0	0	0	1	0	1	0	0	0	1	0	1	0	0	1	0	0	1	0	0.290549	0.65119	0.51079	0.398939	0.250712	0.615385	zeroinfl_poisson	1.66661	0.841285
PF00127	Copper-bind	0	0	0	0	0	0	0	0	0	0	0	0	0	0	0	0	1	0	0	0	2	0	0	0	0	0	0	0.335831	0.65119	-10.4666	0.945473	0.179487	1.61538	negbin	2.84716e-05	0.994623
PF18564	Glyco_hydro_5_C	1	1	1	1	1	1	1	1	1	1	2	1	1	0	1	2	1	1	2	1	1	2	1	1	1	1	1	0.32227	0.65119	0.0840252	0.634712	0.179487	0.161538	poisson	1.08766	0.994623
PF20143	NAD_kinase_C	3	3	3	3	3	3	3	3	3	3	3	3	3	3	2	3	3	3	3	3	2	3	3	3	3	3	3	0.335473	0.65119	0.0410019	0.292872	0.071225	0.0243427	poisson	1.04185	0.723173
PF18265	Nas2_N	1	1	1	1	1	1	1	1	1	0	1	1	1	0	1	1	1	1	1	1	1	1	1	1	1	1	1	0.335473	0.65119	0.208062	0.0947613	0.071225	0.0769231	poisson	1.23129	0.430669
PF00633	HHH	1	1	1	1	1	1	1	1	1	1	1	1	1	0	1	1	2	1	1	2	1	1	2	1	1	2	1	0.32227	0.65119	-0.00719722	0.96502	0.179487	0.161538	poisson	0.992829	1
PF00459	Inositol_P	4	5	3	4	4	3	3	2	2	3	5	3	2	2	2	5	4	3	4	5	4	4	5	4	5	4	4	0.284068	0.65119	-0.184417	0.182885	1.08832	0.299843	poisson	0.831589	0.567665
PF03732	Retrotrans_gag	0	0	0	1	1	0	0	0	0	2	2	0	0	1	0	0	0	20	2	0	1	0	1	0	0	0	0	0.294905	0.65119	-1.40048	0.213534	14.6695	12.7767	negbin	0.246478	0.619876
PF11954	DUF3471	0	0	1	0	0	1	0	1	1	0	2	0	0	1	0	2	1	0	3	0	1	4	1	0	2	0	1	0.302326	0.65119	-0.854235	0.145364	1.07977	1.32517	zeroinfl_poisson	0.425609	0.549886
PF16011	CBM9_2	0	0	0	0	0	0	0	0	0	0	0	0	0	0	0	0	0	1	0	0	0	0	0	0	1	0	0	0.335473	0.65119	-8.71399	0.911075	0.071225	0.961538	zeroinfl_poisson	0.000164272	0.994623
PF10744	Med1	1	1	1	1	1	1	1	1	1	1	1	1	1	0	1	1	1	1	1	1	1	1	1	1	1	1	0	0.335473	0.65119	0.367553	0.00505137	0.071225	0.0769231	poisson	1.4442	0.136728
PF07544	Med9	1	1	1	1	1	1	1	1	1	0	1	1	1	1	1	1	1	1	1	1	1	1	0	1	1	1	1	0.335473	0.65119	0.0593976	0.634893	0.071225	0.0769231	poisson	1.0612	0.994623
PF16420	ATG7_N	1	1	1	1	1	1	1	1	1	1	1	1	1	1	1	1	1	1	2	1	1	2	1	1	1	1	1	0.335473	0.65119	-0.0468562	0.670157	0.071225	0.066313	poisson	0.954225	0.994623
PF10791	F1F0-ATPsyn_F	1	1	1	1	1	1	1	1	1	0	1	1	1	1	1	1	1	1	0	1	1	1	1	1	1	1	1	0.335473	0.65119	0.0500851	0.681758	0.071225	0.0769231	poisson	1.05136	0.994623
PF03874	RNA_pol_Rpb4	1	1	1	1	1	2	2	2	2	1	2	2	1	1	1	2	2	2	2	2	2	1	2	2	2	2	1	0.290549	0.65119	0.0967382	0.475544	0.250712	0.157424	poisson	1.10157	0.921641
PF06013	WXG100	0	0	0	0	0	0	0	0	0	1	0	0	0	0	0	0	0	0	1	0	0	0	0	0	0	0	0	0.335473	0.65119	-8.71399	0.911075	0.071225	0.961538	zeroinfl_poisson	0.000164272	0.994623
PF14533	USP7_C2	1	1	1	1	1	1	1	1	1	0	1	1	1	1	0	1	1	1	1	1	1	1	1	1	1	1	1	0.335473	0.65119	0.0521728	0.670641	0.071225	0.0769231	poisson	1.05356	0.994623
PF18444	RRM_9	0	0	0	0	0	0	0	0	0	0	0	0	0	0	0	0	0	1	0	1	0	0	0	0	0	0	0	0.335473	0.65119	-8.71399	0.911075	0.071225	0.961538	zeroinfl_poisson	0.000164272	0.994623
PF19050	PhoD_2	6	6	8	6	6	6	6	6	6	6	6	6	6	6	5	6	6	6	6	6	7	5	6	6	6	6	6	0.298146	0.65119	0.0334913	0.350627	0.267806	0.0443605	poisson	1.03406	0.789996
[truncated: 2,729 more rows]

## Sheet: Table S3 ortholog
Table S3 Orthologous gene clusters among RIF and non-RIF
		RIF									non-RIF																		Wilcoxon rank-sum test		Phylogenetic regression
Orthogroup	Annotation	ANRA	BRPU	CLBR	KNPE	LICA	CAHE	COAP	LAPI	RACA	ASNI	BEBA	BOCI	COIM	ENPU	EPFE	FUGR	HYPU	MAOR	MERO	NECR	NEPA	PEEX	POAN	SPMU	TRVI	VEDA	ZYTR	pvalue	pvalue.adjust	Estimate	P_Value	Variance	Dispersion	Method	RR	P_Adj	Significance
OG0000000	HET\\-	23	35	68	15	82	55	38	25	36	2	6	27	0	52	1	31	61	17	16	14	9	3	39	3	27	18	20	0.0125839	0.114492	0.746886	0.0272353	474.103	17.7051	negbin	2.11042	0.51792
OG0000001	HET\\-	13	17	29	9	19	19	24	13	12	2	9	37	0	51	2	42	63	16	12	42	18	3	55	1	41	5	2	0.737788	0.800187	-0.266113	0.506519	329.481	16	negbin	0.766353	0.992743
OG0000002	HET|NB-ARC\\-	21	34	49	13	34	28	7	19	20	2	10	10	0	25	1	23	19	9	9	9	1	8	27	4	25	14	10	0.0115726	0.114071	0.746728	0.00952434	143.499	8.98947	negbin	2.11008	0.40677
OG0000003	NACHT\\-	21	23	29	16	19	7	6	4	3	19	17	9	2	44	2	10	5	13	36	2	0	22	11	0	70	17	4	0.553703	0.654148	-0.154362	0.746164	244.641	16.0713	negbin	0.856962	0.992743
OG0000004	p450\\Cytochrome P450 monooxygenase sdnE	2	2	6	6	5	13	1	8	9	21	10	21	6	8	6	27	24	36	19	11	27	22	19	18	20	22	15	0.000454699	0.0438414	-1.16075	1.78e-07	83.3333	5.85938	negbin	0.313252	0.000497234	**
OG0000005	Methyltransf_23\\Secondary metabolism regulator LAE1	8	6	20	12	8	6	14	10	4	8	7	10	16	9	5	37	16	11	12	24	37	6	16	7	12	19	6	0.255998	0.512895	-0.332814	0.159216	73.6182	5.74478	negbin	0.716904	0.821744
OG0000006	AA_permease_2\\Uncharacterized amino-acid permease C15C4.04c	7	12	21	8	13	32	14	29	16	6	8	8	5	15	0	7	22	0	6	0	6	14	1	12	1	3	8	0.00354717	0.069664	0.755944	0.00351026	70.6695	6.96378	negbin	2.12962	0.315658
OG0000007	Acetyltransf_1\\-	2	1	2	4	2	9	2	8	5	16	4	22	4	5	4	23	14	25	10	17	24	14	15	5	14	11	5	0.00123157	0.0610076	-1.19798	1.49e-05	56.8718	5.75108	negbin	0.301804	0.0128393	*
OG0000008	MFS_1\\MFS-type transporter cdmB; MFS-type efflux pump MFS1	7	9	21	8	12	9	3	8	8	8	9	14	8	8	3	11	24	6	12	5	6	21	8	3	14	5	4	0.735438	0.800187	0.0291642	0.895969	29.7892	3.16657	negbin	1.02959	0.992743
OG0000009	MFS_1\\Uncharacterized transporter C460.05	4	6	10	8	7	14	5	11	7	13	8	7	4	1	3	12	10	5	10	1	17	24	1	6	12	7	9	0.938286	0.981987	-0.0407931	0.872494	26.3333	3.2027	negbin	0.960028	0.992743
OG0000010	p450\\Cytochrome P450 monooxygenase psoD	4	7	20	6	10	11	5	14	8	7	3	4	2	3	3	7	21	7	9	6	20	10	10	7	9	3	2	0.195809	0.452713	0.290588	0.24585	28.5328	3.53387	negbin	1.33721	0.968333
OG0000011	MFS_1\\Uncharacterized transporter C1683.12	9	8	7	7	11	8	8	7	10	8	7	6	5	8	4	11	10	8	7	6	11	9	9	3	8	12	8	0.656317	0.734163	0.0711416	0.538542	4.49857	0.564937	poisson	1.07373	0.992743
OG0000012	-\\Cytochrome P450 monooxygenase lnaD	1	4	3	1	4	1	2	1	3	15	3	11	2	4	6	12	6	30	12	4	29	12	9	9	12	8	10	0.000240053	0.0438414	-1.53168	1.84e-06	56.4558	7.12293	negbin	0.216172	0.00238991	**
OG0000013	Acetyltransf_1\\-	2	7	10	3	6	14	3	13	13	6	7	16	8	5	2	9	20	7	6	6	7	8	8	6	14	2	5	1	1	-0.00250856	0.991296	20.5641	2.60672	negbin	0.997495	1
OG0000014	p450|p450\\Cytochrome P450 monooxygenase lcsI	2	2	5	4	5	8	5	6	1	8	4	13	1	6	2	6	18	21	8	2	35	12	11	8	10	3	7	0.0341298	0.22657	-0.76497	0.0198867	53.4872	6.78007	negbin	0.465348	0.500576
OG0000015	ketoacyl-synt|Ketoacyl-synt_C|KAsynt_C_assoc|Acyl_transf_1|PS-DH|ADH_zinc_N|KR|PP-binding|Condensation|AMP-binding|PP-binding|NAD_binding_4\\Reducing polyketide synthase FUB1	2	0	3	0	1	1	2	1	0	14	10	8	4	15	8	8	19	15	16	5	17	19	10	4	16	5	8	3.23354e-05	0.0321139	-2.30757	8.27e-11	41.4644	5.30587	negbin	0.0995028	5.9e-07	**
OG0000016	p450\\Cytochrome P450 monooxygenase aflU	3	5	10	9	6	5	11	5	4	14	9	15	8	14	2	8	14	2	10	3	13	10	8	4	7	5	6	0.301625	0.537337	-0.270432	0.189443	15.4872	1.99121	negbin	0.76305	0.857696
OG0000017	p450\\Cytochrome P450 monooxygenase mpaDE	8	6	21	11	9	8	6	10	3	9	1	4	3	7	1	7	14	3	5	3	18	9	9	5	5	6	8	0.114806	0.405005	0.356905	0.129994	21.7806	2.95516	negbin	1.4289	0.744179
OG0000018	GMC_oxred_N|GMC_oxred_C\\Dehydrogenase mpl7	4	6	7	5	9	9	2	9	9	9	4	10	3	4	1	5	16	5	8	1	19	11	14	5	9	8	5	0.937923	0.981679	-0.132469	0.578453	18.6011	2.54939	negbin	0.87593	0.992743
OG0000019	Sugar_tr\\Sugar transporter STL1	4	4	10	12	4	17	7	11	9	13	4	9	2	0	1	7	8	5	5	3	12	18	1	8	5	4	12	0.289329	0.537337	0.267258	0.31831	22.4872	3.11361	negbin	1.30638	0.992743
OG0000020	NAD_binding_8\\FAD-binding monooxygenase moxY	7	12	33	9	12	8	5	5	7	7	1	3	4	1	1	7	9	7	5	4	11	9	5	4	3	6	8	0.0172	0.138425	0.67556	0.00451561	36.1311	5.0546	negbin	1.96513	0.332386
OG0000021	BTB\\-	4	4	7	3	8	13	8	9	25	1	6	7	3	13	0	9	19	9	3	1	15	3	2	7	3	2	9	0.187017	0.437478	0.434147	0.180472	34.2849	4.79633	negbin	1.54365	0.832697
OG0000022	Zn_clus\\-	6	8	13	7	9	12	2	15	6	9	8	21	0	3	2	10	8	8	12	3	2	6	3	3	7	6	3	0.169784	0.426555	0.283347	0.261713	22.1026	3.10817	negbin	1.32757	0.982876
OG0000023	FAD_binding_4\\Uncharacterized FAD-linked oxidoreductase ARB_02372	1	1	1	3	6	4	4	4	3	13	8	9	3	7	3	9	15	10	7	3	19	13	7	3	7	14	7	0.00167156	0.0648583	-1.06725	2.87e-05	22.2336	3.26254	negbin	0.343952	0.0204888	*
OG0000024	Sugar_tr\\-	11	12	12	10	8	8	4	6	4	7	3	2	2	1	3	15	2	7	6	4	4	7	2	6	15	14	6	0.0701814	0.285223	0.408864	0.0965045	17.6781	2.63706	negbin	1.50511	0.659355
OG0000025	UstYa\\-	0	2	11	0	1	6	0	2	1	3	17	14	2	2	4	5	14	8	10	5	4	5	3	19	12	2	25	0.00412219	0.069664	-1.38507	0.00147401	43.0256	6.56323	negbin	0.250307	0.211531
OG0000026	AAA\\Uncharacterized AAA domain-containing protein C24B10.10c; ATP-dependent zinc metalloprotease FtsH	5	9	8	7	7	5	4	7	4	2	3	5	3	9	2	11	16	6	3	5	12	6	12	3	8	4	7	0.678913	0.756651	-0.0187187	0.930243	11.7892	1.83993	negbin	0.981455	0.992743
OG0000027	Amidase\\Fatty acid amide hydrolase 1; Glutamyl-tRNA(Gln) amidotransferase subunit A	4	6	8	5	6	7	5	6	5	7	7	9	9	3	2	8	10	3	7	1	9	11	4	8	10	4	9	0.255046	0.511891	-0.273077	0.132462	6.8661	1.07159	poisson	0.761035	0.755278
OG0000028	Zn_clus|Fungal_trans_2\\-	4	3	7	5	6	6	3	4	2	12	6	11	5	2	0	14	5	7	2	4	15	15	4	2	7	17	3	0.325696	0.537337	-0.531118	0.0495919	21.3077	3.36437	negbin	0.587947	0.592118
OG0000029	NACHT\\-	8	21	9	15	14	10	0	5	2	0	3	4	0	7	0	7	15	5	2	3	1	1	12	2	11	3	6	0.0708745	0.287385	0.696722	0.0336394	31.4387	5.11353	negbin	2.00716	0.52759
OG0000030	Abhydrolase_3\\Esterase LipI	6	9	19	15	13	4	3	5	2	4	3	4	2	1	1	11	5	7	3	1	9	8	2	8	6	4	5	0.10925	0.389625	0.564411	0.0326521	19.9943	3.37404	negbin	1.75841	0.52759
OG0000031	Cu-oxidase_3|Cu-oxidase|Cu-oxidase_2\\Laccase	6	3	11	4	7	8	4	9	9	3	4	12	1	1	1	5	14	6	7	8	14	3	9	5	2	2	2	0.215285	0.452713	0.281505	0.292976	14.9943	2.53029	negbin	1.32512	0.992743
OG0000032	PP-binding|Condensation\\Nonribosomal peptide synthase apmB; Malformin synthetase mlfA	2	0	3	0	0	2	0	1	0	12	11	5	5	3	13	14	4	4	19	2	8	17	4	4	16	3	7	6.06902e-05	0.039087	-2.24385	1.47e-07	33.3333	5.66038	negbin	0.106049	0.000497234	**
OG0000033	MFS_1\\MFS-type transporter dbaD	6	5	6	5	5	7	2	7	6	7	3	7	4	2	1	7	8	6	12	2	9	7	4	10	9	3	8	0.436382	0.629851	-0.268598	0.215298	7.13105	1.2186	poisson	0.764451	0.922907
OG0000034	Sugar_tr\\High-affinity glucose transporter; Sugar transport protein MST8	2	5	11	3	2	14	1	9	8	8	1	3	0	0	1	19	5	9	1	4	8	15	5	0	5	13	4	0.587323	0.688904	0.0663216	0.873647	26.4103	4.57101	negbin	1.06857	0.992743
OG0000035	BTB\\-	0	0	2	0	0	11	13	9	21	0	0	15	2	12	1	0	45	1	3	0	7	0	0	3	1	0	8	0.749093	0.809664	0.00247936	NA	94.9858	16.6533	negbin	1.00248	NA
OG0000036	adh_short\\Short chain dehydrogenase citE; Uncharacterized oxidoreductase C30D10.05c	4	3	17	2	9	10	2	10	6	1	1	9	3	5	0	11	12	1	0	1	8	6	3	3	15	5	6	0.266668	0.530071	0.33624	0.324348	21.5385	3.8009	negbin	1.39967	0.992743
OG0000037	-\\C6 finger domain transcription factor nscR	2	3	10	5	4	11	3	7	5	3	7	6	3	1	3	12	8	3	8	3	4	9	4	3	11	8	5	0.979169	1	-0.00917257	0.967211	9.55841	1.70912	negbin	0.990869	0.998918
OG0000038	-\\Uncharacterized FAD-linked oxidoreductase ARB_02478	2	2	2	1	1	1	2	0	2	11	7	12	2	6	2	10	10	8	6	4	12	14	11	1	13	6	3	0.000331705	0.0438414	-1.67012	4.8e-07	20.3276	3.63474	negbin	0.188225	0.000855988	**
OG0000039	APH\\-	1	2	2	1	2	4	2	1	3	3	11	3	16	5	14	9	2	4	15	0	1	7	5	8	1	12	9	0.0111308	0.114071	-1.15338	0.000138085	22.8319	4.31092	negbin	0.315569	0.0682092
OG0000040	p450\\Cytochrome P450 52A3-A	4	5	6	6	4	5	5	5	4	3	10	19	2	6	2	1	12	7	3	1	5	6	4	4	8	1	4	0.603056	0.705098	-0.0256024	0.923625	14.0456	2.67064	negbin	0.974723	0.992743
OG0000041	GFA\\-	7	9	15	7	10	8	6	9	6	4	1	3	3	2	1	3	4	4	4	1	6	3	2	5	7	4	7	0.000139183	0.0395855	0.878066	2.09e-07	10.4103	1.99345	negbin	2.40624	0.000497234	**
OG0000042	Abhydrolase_6\\-	6	6	15	1	6	9	3	7	3	4	2	7	2	5	0	11	9	7	1	1	5	9	2	3	7	2	5	0.325472	0.537337	0.318952	0.243735	12.4872	2.44314	negbin	1.37569	0.962658
OG0000043	ABC_membrane|ABC_tran|ABC_membrane|ABC_tran\\ABC multidrug transporter B; Multidrug resistance-associated protein 1	1	1	2	2	0	1	0	0	3	6	28	8	2	2	4	8	8	2	12	2	3	20	2	0	13	1	6	0.00251734	0.0648583	-1.79433	0.000263413	43.5328	8.57945	negbin	0.166239	0.0988907
OG0000044	Sulfotransfer_4\\-	6	4	10	3	8	8	9	11	3	3	8	2	0	5	1	8	5	4	3	1	8	5	1	3	12	1	4	0.0403754	0.22657	0.553213	0.0286873	11.2678	2.23699	negbin	1.73883	0.51792
OG0000045	MFS_1\\Uncharacterized transporter C1683.12	9	7	4	8	4	4	8	2	3	7	3	2	2	2	1	13	3	11	4	3	11	6	2	3	3	8	3	0.261989	0.522111	0.157794	0.542031	10.8063	2.14536	negbin	1.17092	0.992743
OG0000046	DUF1996|WSC|WSC\\WSC domain-containing protein ARB_07867	2	4	3	7	4	4	4	4	4	2	3	3	1	2	1	2	27	9	2	8	4	1	24	3	2	2	4	0.154861	0.426555	-0.0138284	0.970541	38.8063	7.70419	negbin	0.986267	0.998918
OG0000047	Glyco_hydro_76\\Mannan endo-1,6-alpha-mannosidase DCW1	3	4	6	5	4	5	3	7	4	1	6	7	2	2	3	6	4	6	11	7	7	5	7	6	6	6	3	0.346997	0.553156	0.0798641	0.664171	4.49857	0.8931	poisson	1.08314	0.992743
OG0000048	Tyrosinase\\Tyrosinase P	1	5	4	2	4	5	1	3	2	7	1	7	2	1	0	10	10	15	6	5	9	3	11	9	1	4	8	0.0878703	0.344264	-0.716977	0.0212651	14.5755	2.89367	negbin	0.488226	0.500576
OG0000049	AA9\\Probable endo-beta-1,4-glucanase D	2	4	0	2	3	1	2	0	5	4	1	5	0	1	1	6	15	19	1	9	10	1	25	0	1	16	1	0.374517	0.58738	-1.11595	0.0248601	43.0769	8.61538	negbin	0.327604	0.51792
OG0000050	adh_short\\Short-chain dehydrogenase	2	9	9	3	7	6	3	4	4	4	1	7	2	8	0	9	12	4	3	2	8	7	3	1	12	3	2	0.533893	0.632944	0.0658224	0.811105	11.3077	2.26154	negbin	1.06804	0.992743
OG0000051	Sugar_tr\\-	9	6	9	6	6	4	6	3	3	4	3	4	6	4	2	5	8	4	6	2	8	4	2	4	6	5	4	0.155059	0.426555	0.0599513	0.730513	3.9943	0.810873	poisson	1.06178	0.992743
OG0000052	FMO-like\\Baeyer-Villiger monooxygenase	6	10	18	8	11	7	3	6	7	6	1	2	1	1	1	3	3	2	6	0	6	3	0	5	4	2	8	0.000690342	0.0438414	1.04782	1.62e-05	16.0798	3.33964	negbin	2.85142	0.0128393	*
OG0000053	AA_permease\\Dicarboxylic amino acid permease	2	2	2	2	3	3	3	3	4	8	6	7	4	2	2	6	4	8	4	4	11	13	3	4	8	6	6	0.00143003	0.0618611	-0.791067	0.000797767	8.23362	1.71006	negbin	0.453361	0.159849
OG0000054	DUF676|NB-ARC\\-	4	4	12	1	2	1	9	1	2	6	1	9	2	17	2	4	4	1	10	5	1	7	11	1	7	5	0	0.532107	0.630984	-0.269915	0.477274	18.1026	3.78891	negbin	0.763444	0.992743
OG0000055	IBR|IBR\\-	8	7	5	8	10	6	4	4	4	0	5	6	4	4	2	9	7	2	4	4	2	3	4	1	6	4	4	0.0199934	0.154292	0.3742	0.0563689	5.75499	1.2235	poisson	1.45383	0.60737
OG0000056	Zn_clus\\-	1	5	14	1	1	7	2	5	2	6	7	10	1	1	3	9	6	4	7	4	1	8	5	2	11	4	0	0.467921	0.629851	-0.157934	0.621045	12.8319	2.72804	negbin	0.853906	0.992743
OG0000057	RTA1\\Sphingoid long-chain base transporter RSB1	3	3	9	4	5	3	4	4	4	5	3	5	3	4	3	11	4	2	9	3	6	4	4	1	6	8	6	0.635635	0.728026	0.054108	0.80754	5.30769	1.13736	poisson	1.0556	0.992743
OG0000058	Methyltransf_2\\O-methyltransferase mpaG	2	1	7	1	5	5	3	6	0	9	3	12	3	4	1	6	9	4	6	4	5	14	6	3	4	1	1	0.243164	0.491322	-0.45949	0.119362	11.5499	2.49477	negbin	0.631606	0.714216
OG0000059	-\\Non-canonical non-ribosomal peptide synthetase ascB; Adenylate-forming reductase Nps10	5	3	12	3	3	4	2	4	2	6	2	18	2	2	2	4	2	6	4	1	10	8	4	4	4	3	3	0.937218	0.981012	-0.0833908	0.775592	13.641	2.99437	negbin	0.919992	0.992743
OG0000060	-	0	0	0	0	0	0	0	0	0	0	0	0	0	0	0	0	0	123	0	0	0	0	0	0	0	0	0	0.529651	0.629851	-14.3358	0.930939	560.333	123	negbin	5.94e-07	0.992743
OG0000061	-	3	5	6	4	3	9	4	8	8	4	4	4	4	4	0	4	16	0	3	0	3	9	0	11	1	1	4	0.103006	0.369761	0.196996	0.478694	13.7977	3.05359	negbin	1.21774	0.992743
OG0000062	RTA1\\Sphingoid long-chain base transporter RSB1	3	3	5	2	3	3	2	1	1	9	6	9	2	2	0	13	4	2	2	2	12	13	2	1	8	8	2	0.281404	0.537337	-0.746229	0.026892	15.0256	3.38077	negbin	0.474151	0.51792
OG0000063	adh_short_C2\\Trihydroxynaphthalene reductase	2	3	6	4	7	5	6	5	2	6	4	5	1	6	1	4	6	2	3	2	10	8	5	4	6	4	3	0.855379	0.90397	-0.100739	0.63197	4.64103	1.04423	poisson	0.904169	0.992743
OG0000064	WSC\\Probable endo-1,3(4)-beta-glucanase AFUB_029980	4	7	7	7	6	5	2	3	5	3	5	8	2	1	4	5	8	4	6	1	6	5	3	2	4	3	3	0.194078	0.452353	0.167912	0.355887	4.09687	0.929541	poisson	1.18283	0.992743
OG0000065	MFS_1\\Uncharacterized transporter YIL166C	2	3	7	0	3	3	0	1	6	9	5	4	0	5	1	6	6	2	5	3	8	10	9	2	4	11	3	0.0701381	0.285128	-0.554978	0.0682021	9.78063	2.23794	negbin	0.574085	0.615538
OG0000066	OPT|OPT\\Glutathione transporter 1	1	1	2	1	1	0	1	1	1	3	13	6	2	1	7	7	5	6	12	6	8	7	5	5	10	4	2	8.93447e-05	0.0395855	-1.80097	9.53e-07	12.9345	2.95958	negbin	0.165138	0.0015104	**
OG0000067	CorA\\-	3	2	9	1	2	3	2	3	3	4	3	4	4	13	4	6	10	3	3	5	2	5	5	1	8	5	3	0.0227424	0.165991	-0.453361	0.0810145	7.90883	1.84085	negbin	0.635489	0.617106
OG0000068	Dimer_Tnp_hAT\\-	0	9	7	21	0	0	1	0	0	0	29	0	0	4	0	1	0	0	40	0	1	0	0	0	1	1	0	0.684725	0.762712	0.568556	0.683818	97.8148	22.9652	negbin	1.76571	0.992743
OG0000069	Cu_bind_like\\-	3	2	5	4	4	1	7	1	2	1	3	8	5	6	2	6	7	8	10	5	4	1	4	1	7	6	1	0.194148	0.45244	-0.38221	0.13691	6.79487	1.60931	negbin	0.682352	0.772913
OG0000070	Glyco_hydro_47\\Endoplasmic reticulum mannosyl-oligosaccharide 1,2-alpha-mannosidase	4	5	5	4	4	3	2	4	2	3	4	5	3	3	3	6	6	5	4	5	5	3	6	4	5	6	4	0.152741	0.426555	-0.230374	0.0636189	1.38746	0.331518	poisson	0.794236	0.615538
OG0000071	APH\\Altered inheritance of mitochondria protein 9, mitochondrial	5	3	1	4	7	6	3	0	2	3	1	3	28	2	0	1	7	0	1	1	2	6	2	10	1	2	12	0.567314	0.667684	0.032518	0.94295	31.849	7.60994	negbin	1.03305	0.992743
OG0000072	Pkinase|Pkinase\\Serine	1	3	1	2	3	4	4	0	4	2	9	1	13	2	15	2	1	5	12	0	0	5	0	8	3	5	7	0.288585	0.537337	-0.715643	0.0750502	16.8234	4.05563	negbin	0.488878	0.615538
OG0000073	-	4	2	10	2	6	3	6	1	5	1	3	4	0	8	1	4	18	5	1	7	1	7	3	1	8	0	0	0.421606	0.629851	0.131563	0.758184	15.5641	3.78586	negbin	1.14061	0.992743
OG0000074	ADH_N|ADH_zinc_N\\Trans-enoyl reductase ACTTS2	1	2	3	2	1	3	2	2	2	3	7	7	1	2	1	4	5	6	5	0	8	15	3	6	10	6	3	0.0125585	0.114357	-0.964966	0.00150158	10.9943	2.6986	negbin	0.380996	0.211531
OG0000075	Peptidase_S10\\Carboxypeptidase S1 homolog A	3	2	8	3	5	6	1	6	4	2	5	4	5	3	1	3	9	3	2	1	7	4	4	6	2	4	7	0.79511	0.849272	-0.263153	0.299545	4.68661	1.15035	poisson	0.768624	0.992743
OG0000076	Transp_cyt_pur\\Uridine permease; Uncharacterized permease C29B12.14c	1	3	5	1	2	7	2	5	6	5	3	4	2	3	1	3	7	5	6	1	10	7	3	8	1	4	5	0.499099	0.629851	-0.338975	0.214538	5.91738	1.45245	poisson	0.712501	0.921313
OG0000077	Pkinase|Pkinase\\Serine	2	4	2	3	2	0	5	0	0	0	11	1	9	1	11	3	1	2	16	5	0	6	2	2	1	12	8	0.193801	0.451927	-0.927374	0.0376953	19.037	4.7156	negbin	0.395591	0.533172
OG0000078	p450\\Cytochrome P450 monooxygenase calL	1	1	1	1	1	4	2	2	0	3	2	9	2	14	2	12	9	4	9	1	5	3	7	3	7	2	2	0.00131293	0.0610076	-1.28239	0.000488569	13.8063	3.4199	negbin	0.277374	0.134037
OG0000079	Arylsulfotran_2\\-	3	2	8	7	4	8	3	8	6	6	3	3	1	1	0	3	5	1	1	0	10	8	0	4	2	4	7	0.0584719	0.258093	0.422099	0.137866	8.61538	2.15385	negbin	1.52516	0.776776
OG0000080	-	2	1	4	0	2	3	4	5	2	4	0	2	2	15	0	8	12	6	1	4	1	6	3	0	9	3	7	0.350912	0.557081	-0.66317	0.057046	13.7635	3.50581	negbin	0.515216	0.611893
OG0000081	-\\Sterol 3-beta-glucosyltransferase UGT80B1	4	3	6	4	4	3	5	3	4	2	3	6	1	2	2	10	3	3	4	3	7	7	2	2	3	7	3	0.24557	0.49583	0.192426	0.3828	4.22507	1.0762	poisson	1.21219	0.992743
OG0000082	AMP-binding|AMP-binding_C\\4-coumarate--CoA ligase-like 7	6	8	14	7	7	3	3	5	3	5	1	3	3	3	0	2	7	1	2	1	7	2	1	2	1	3	5	0.00374111	0.069664	0.829454	0.000782897	9.33333	2.4	negbin	2.29207	0.159849
OG0000083	HeLo\\-	1	2	9	2	2	2	4	1	1	1	1	4	3	19	1	6	14	2	3	3	2	3	6	0	6	4	2	0.228907	0.466544	-0.446059	0.248925	17.8234	4.62722	negbin	0.640146	0.973727
OG0000084	NmrA\\Isoflavone reductase homolog IRL	3	6	5	2	5	6	1	3	5	4	4	5	1	1	1	8	5	5	2	2	3	4	2	2	14	3	2	0.321324	0.537337	0.0906727	0.737184	7.43875	1.93121	negbin	1.09491	0.992743
OG0000085	MFS_1\\Pantothenate transporter FEN2; Uncharacterized transporter C1002.16c	1	1	2	1	2	2	1	1	2	8	5	4	1	0	3	7	4	6	3	4	13	11	2	4	2	8	6	0.00148285	0.0637314	-1.28453	0.000107349	10.5926	2.75	negbin	0.27678	0.0567199
OG0000086	APH\\-	0	0	0	0	1	0	1	0	0	0	11	1	13	2	18	1	7	2	29	0	2	8	2	1	0	3	2	0.00119308	0.0610076	-3.20141	0.000410604	46.208	11.9963	negbin	0.0407046	0.124632
OG0000087	-\\Virulence sensor protein BvgS	7	5	7	6	9	5	4	6	4	1	1	6	0	3	1	3	4	3	1	2	3	1	3	6	1	3	8	0.00134793	0.0610076	0.751416	0.000138656	6.00285	1.57356	negbin	2.12	0.0682092
OG0000088	HisKA|HATPase_c|Response_reg\\Histidine protein kinase NIK1	4	5	9	5	4	7	3	4	2	8	0	5	0	3	2	6	3	1	2	1	7	6	1	4	2	4	5	0.153987	0.426555	0.129434	0.619202	5.69516	1.49291	poisson	1.13818	0.992743
OG0000089	LysM|LysM\\LysM domain-containing protein ARB_05157	0	1	1	0	0	3	1	0	1	11	11	1	3	2	7	7	3	4	9	4	2	7	8	1	8	5	3	0.000226491	0.0438414	-1.92529	7.23e-06	12.0028	3.14638	negbin	0.145834	0.00687667	**
OG0000090	Glyco_hydro_16\\Probable extracellular glycosidase ARB_03382; Probable xyloglucan endotransglucosylase	3	3	4	3	2	4	2	3	3	4	6	3	2	3	4	5	4	3	4	4	7	7	4	4	3	4	4	0.0133546	0.119998	-0.325203	0.0268099	1.64103	0.434389	poisson	0.722381	0.51792
OG0000091	FAA_hydrolase\\Fumarylacetoacetate hydrolase domain-containing protein 2 homolog; Ureidoglycolate lyase	2	8	17	2	4	1	4	1	3	4	2	2	2	1	1	6	2	3	5	2	7	6	3	1	7	3	3	0.854884	0.903514	0.241229	0.430677	11.1026	2.93891	negbin	1.27281	0.992743
OG0000092	WD40|WD40|WD40|WD40|WD40|WD40|WD40\\Dynein assembly factor with WDR repeat domains 1; Uncharacterized WD repeat-containing protein alr2800	3	2	3	2	1	0	0	0	1	2	4	6	0	5	1	11	1	2	10	0	1	1	10	0	35	1	0	0.30654	0.537337	-1.10509	0.0869623	49.1795	13.0181	negbin	0.331183	0.626885
OG0000093	Na_Ca_ex|Na_Ca_ex\\Vacuolar cation	2	4	3	3	4	3	2	3	4	3	7	6	3	4	2	4	4	4	5	4	3	6	4	4	6	2	3	0.0682279	0.278235	-0.219917	0.126116	1.71795	0.454751	poisson	0.802586	0.729887
OG0000094	Chromo|DUF1907\\Ester hydrolase C11orf54 homolog	0	0	1	3	14	0	1	0	0	53	1	0	2	11	0	0	0	0	4	0	1	0	3	3	3	0	2	0.511164	0.629851	-0.644336	0.506201	107.872	28.5543	negbin	0.525011	0.992743
OG0000095	DAO\\Probable oxidoreductase OrdL	2	2	4	4	2	6	3	6	3	4	4	5	1	0	2	3	4	9	4	2	4	7	2	6	4	3	5	0.713143	0.780738	0.0133586	0.951738	3.81481	1.0198	poisson	1.01345	0.992942
OG0000096	FAD_binding_3|FAD_binding_3\\FAD-dependent monooxygenase OpS4; 3-hydroxybenzoate 6-hydroxylase 1	2	5	15	4	5	2	2	5	4	4	4	4	2	1	1	3	5	3	3	0	3	5	1	6	4	4	4	0.248363	0.501258	0.40958	0.0993468	7.35328	1.96573	negbin	1.50619	0.665703
OG0000097	adh_short\\Uncharacterized oxidoreductase C162.03	1	3	7	1	4	4	1	5	1	7	0	7	1	3	0	5	3	4	1	2	5	9	6	1	14	4	1	0.619324	0.718	-0.301516	0.38838	10.2934	2.77923	negbin	0.739696	0.992743
OG0000098	DIOX_N|2OG-FeII_Oxy\\2-oxoglutarate-dependent dioxygenase gloE	2	4	6	4	5	7	1	5	5	4	5	4	2	1	2	3	3	3	6	0	10	6	1	1	2	3	5	0.18531	0.433758	0.175406	0.493317	5.06268	1.36692	poisson	1.19173	0.992743
OG0000099	-\\Transcription factor himD	0	0	5	1	1	2	0	3	3	7	7	6	0	0	5	6	7	7	6	4	1	12	4	1	8	3	1	0.0169425	0.136738	-1.00459	0.00537231	9.98575	2.69615	negbin	0.366194	0.343471
OG0000100	ADH_zinc_N\\-	2	2	4	2	6	6	2	5	4	6	3	5	0	2	1	4	5	2	3	2	7	5	5	3	8	3	2	1	1	0.0886479	0.693368	3.84615	1.04895	poisson	1.0927	0.992743
OG0000101	GO-like_E_set\\Aldehyde oxidase GLOX	4	4	4	2	4	6	2	2	5	0	5	6	2	2	4	4	4	6	5	5	4	0	9	1	4	5	0	0.894972	0.94135	0.391672	0.102519	4.46154	1.21678	poisson	1.47945	0.677955
OG0000102	Cyclase\\-	3	5	11	4	5	6	5	4	3	3	1	3	3	2	0	4	6	3	2	1	4	5	2	2	2	3	5	0.0076419	0.105747	0.425163	0.0371791	4.5584	1.26883	poisson	1.52984	0.530928
OG0000103	ABC_trans_N|ABC_tran|ABC2_membrane_7|ABC2_membrane|PDR_CDR|ABC_tran|ABC2_membrane|PDR_CDR\\ABC multidrug transporter atrF	3	4	3	3	3	2	3	4	2	6	3	4	2	3	1	7	3	2	3	4	5	8	3	2	4	6	4	0.263349	0.52453	-0.220748	0.266729	2.63533	0.733545	poisson	0.801919	0.991959
OG0000104	-\\Oxidoreductase R1	1	3	4	2	5	6	1	3	3	2	4	2	1	5	3	4	5	4	5	3	2	2	8	8	4	4	2	0.464225	0.629851	-0.250525	0.320917	3.48718	0.980769	poisson	0.778392	0.992743
OG0000105	ADH_N\\Trans-enoyl reductase himH; Dehydrogenase orf1	1	1	9	2	5	5	1	8	4	6	1	6	1	4	0	5	3	4	1	1	9	8	2	2	2	1	4	0.637671	0.728026	0.18252	0.552798	7.41026	2.08413	negbin	1.20024	0.992743
OG0000106	SET\\SET domain-containing protein 5	1	1	0	1	2	7	1	5	5	1	2	5	3	1	2	3	10	13	1	4	1	1	11	5	1	5	4	0.301345	0.537337	-0.452094	0.237769	11.3333	3.1875	negbin	0.636294	0.954004
OG0000107	adh_short_C2\\3-oxoacyl-[acyl-carrier-protein] reductase FabG; Glucose 1-dehydrogenase	1	6	9	6	5	5	7	3	2	1	2	5	0	1	1	3	9	3	2	0	4	5	0	4	3	5	4	0.0431058	0.22657	0.463475	0.0994619	6.41026	1.80288	negbin	1.58959	0.665849
OG0000108	Inhibitor_I9|Peptidase_S8\\Alkaline protease 1; Subtilisin-like proteinase Mp1	2	1	0	1	1	0	3	0	1	1	9	1	13	0	5	12	2	6	11	3	1	0	7	2	5	4	5	0.00916735	0.114071	-1.57553	0.000636373	14.8718	4.18269	negbin	0.206897	0.152371
OG0000109	DUF3176\\-	1	1	11	1	4	5	4	1	1	3	2	1	1	7	1	3	9	5	7	4	5	3	9	1	2	1	3	0.458428	0.629851	-0.19152	0.566134	8.33333	2.34375	negbin	0.825703	0.992743
OG0000110	DOMON|Cu2_monooxygen|Cu2_monoox_C|CDH-cyt\\Tyramine beta-hydroxylase; DBH-like monooxygenase protein 2 homolog	5	4	9	4	7	4	2	3	2	2	2	4	1	2	3	4	3	3	6	2	2	1	4	5	4	2	5	0.126466	0.426555	0.208636	0.342317	3.4131	0.97004	poisson	1.232	0.992743
OG0000111	ABC_trans_N|ABC_tran|ABC2_membrane|PDR_CDR|ABC_tran|ABC2_membrane_7|ABC2_membrane\\ABC multidrug transporter C	1	2	4	1	1	3	1	2	2	6	3	5	3	3	3	8	3	3	5	1	8	10	3	2	3	6	3	0.00271705	0.0648583	-0.829686	0.00273855	5.49003	1.56032	negbin	0.436186	0.279058
OG0000112	Sugar_tr\\Quinate permease	4	3	3	5	2	5	3	2	4	8	2	5	0	0	1	4	4	5	1	1	8	5	1	2	5	7	5	1	1	-0.0752258	0.779408	4.95157	1.40729	poisson	0.927534	0.992743
OG0000113	-\\Cytochrome P450 monooxygenase ABA1	2	3	8	2	2	3	5	2	2	1	3	2	1	2	1	6	5	5	6	4	2	1	13	2	3	5	4	0.916105	0.96124	-0.11045	0.700822	6.87464	1.95385	negbin	0.895431	0.992743
OG0000114	HSP70\\Chaperone protein DnaK	3	2	2	2	2	4	1	3	3	4	5	4	1	5	4	7	7	6	6	2	2	2	5	1	8	2	2	0.0923143	0.344264	-0.253642	0.3099	4.02849	1.14494	poisson	0.775969	0.992743
OG0000115	MFS_1\\MFS transporter cpaT; Efflux pump rdc3	2	2	4	2	5	1	2	2	1	6	4	7	2	0	1	3	9	3	2	2	7	9	2	2	6	4	4	0.0853669	0.338173	-0.554939	0.0581489	5.95157	1.70949	negbin	0.574107	0.615143
OG0000116	Aa_trans\\Amino acid permease 1	3	1	3	6	2	4	1	4	2	5	5	3	1	2	1	11	3	3	4	1	4	11	1	3	3	5	2	0.618826	0.71748	-0.244704	0.400491	6.7208	1.93044	negbin	0.782937	0.992743
OG0000117	Clr5\\-	2	10	16	6	18	0	0	0	0	0	2	2	0	5	1	6	2	7	1	6	1	1	4	0	1	3	0	0.713838	0.781416	1.29778	0.000530941	22.3362	6.41571	negbin	3.66115	0.137716
OG0000118	adh_short\\Short-chain dehydrogenase TIC 32, chloroplastic	4	4	8	4	3	2	2	4	4	2	1	3	1	3	1	5	7	5	2	2	5	6	1	3	6	3	2	0.334603	0.537337	0.0824482	0.723407	3.5641	1.03474	poisson	1.08594	0.992743
OG0000119	adh_short\\Short-chain dehydrogenase	2	5	12	3	6	4	2	5	4	5	3	2	0	1	0	2	7	2	3	2	3	3	3	1	5	5	3	0.0630914	0.268171	0.53842	0.0279211	5.94872	1.72705	negbin	1.7133	0.51792
OG0000120	-\\MFS siderochrome iron transporter 1	2	1	0	3	1	2	0	2	2	6	7	4	3	0	2	6	3	2	8	1	9	12	2	1	5	7	2	0.0130331	0.117622	-1.1241	0.00193888	9.33333	2.70968	negbin	0.324946	0.234987
OG0000121	AA9\\-	1	1	2	1	1	3	5	4	4	2	4	2	3	2	3	4	5	6	7	4	6	2	5	5	4	2	5	0.0320776	0.220479	-0.267786	0.226127	2.94872	0.856079	poisson	0.765072	0.934523
OG0000122	Methyltr_RsmB-F|Transp_cyt_pur\\tRNA (cytosine(34)-C(5))-methyltransferase, mitochondrial	2	3	6	4	4	4	2	3	5	4	2	4	2	2	3	4	8	2	4	2	3	6	3	2	4	1	3	0.352625	0.557081	0.0818506	0.668083	2.40456	0.705686	poisson	1.08529	0.992743
OG0000123	AA_permease_2|PAS_3|HisKA|HATPase_c|Response_reg\\Y+L amino acid transporter 2	1	3	1	1	3	2	2	1	2	7	5	5	1	6	1	7	4	4	3	4	6	4	6	2	4	5	2	0.00228719	0.0648583	-0.772979	0.00127391	3.8661	1.13462	poisson	0.461636	0.199304
OG0000124	MFS_1\\Uncharacterized MFS-type transporter C1271.10c	0	3	9	2	2	7	1	7	3	1	6	3	2	0	1	4	4	0	10	0	4	7	2	7	3	2	2	0.715768	0.783408	0.120906	0.705488	8.09687	2.37625	negbin	1.12852	0.992743
OG0000125	UstYa\\-	0	0	2	1	0	3	0	3	2	0	6	11	1	1	3	0	11	7	2	2	4	6	1	11	4	4	6	0.0167547	0.136677	-1.28019	0.00317902	11.8575	3.51817	negbin	0.277983	0.301228
OG0000126	Zn_clus|Fungal_trans\\Maltose fermentation regulatory protein MAL13	3	5	6	3	4	3	3	3	3	4	2	2	0	2	2	9	2	3	4	3	2	3	3	2	5	7	2	0.108148	0.386179	0.433133	0.0943793	3.30769	0.992308	poisson	1.54208	0.653707
OG0000127	Methyltransf_2\\O-methyltransferase asqN	0	1	1	0	1	1	5	1	0	3	3	6	2	6	2	3	14	10	8	3	4	1	5	1	6	1	2	0.0012991	0.0610076	-1.38627	0.000653333	11.1538	3.34615	negbin	0.250007	0.152794
OG0000128	MFS_1\\MFS transporter M6	0	1	4	1	3	3	1	3	2	3	4	4	3	2	1	4	7	6	5	5	6	7	6	1	5	1	2	0.0178538	0.139515	-0.424293	0.09492	4.15385	1.24615	poisson	0.654232	0.654223
OG0000129	Zn_clus|Mac|Hexapep\\Maltose O-acetyltransferase	3	4	2	2	4	4	4	2	4	4	4	3	2	3	1	4	3	3	3	3	4	4	3	2	5	5	4	0.87085	0.919367	0.0167101	0.8996	0.985755	0.299049	poisson	1.01685	0.992743
OG0000130	COesterase|DUF3602\\Carboxylesterase 4A	4	3	3	4	2	3	6	3	5	1	1	7	1	2	1	6	5	4	3	1	5	4	2	2	3	3	5	0.346541	0.55249	0.132965	0.514537	2.90883	0.882455	poisson	1.14221	0.992743
OG0000131	Tyrosinase\\Tyrosinase; Polyphenol oxidase 2	3	3	6	1	8	2	1	3	3	2	5	5	1	4	1	3	5	3	4	3	2	2	5	3	2	3	5	0.81208	0.863602	-0.182871	0.451927	2.89174	0.887238	poisson	0.832875	0.992743
OG0000132	MIP\\Aquaporin-1	3	5	6	3	4	5	5	5	7	1	2	6	1	3	0	3	2	4	1	1	6	1	1	4	2	2	5	0.00531528	0.0847416	0.423052	0.0412302	3.89174	1.19406	poisson	1.52661	0.546755
OG0000133	Abhydrolase_1|Abhydrolase_4\\Carboxylesterase B; Putative hydrolase Mb2247c	2	4	2	2	1	3	2	3	2	4	6	4	0	5	4	6	3	4	4	1	3	2	4	1	6	6	3	0.0359238	0.22657	-0.218963	0.334907	2.79487	0.867374	poisson	0.803351	0.992743
OG0000134	Rua1_C|Ank_2|Ank_2|Ank_2|Ank_5\\Ankyrin repeat domain-containing protein 50	1	1	4	0	2	1	1	1	3	2	0	6	1	7	0	4	12	5	9	3	0	7	3	0	13	1	0	0.272794	0.537337	-1.15969	0.00398567	13.3333	4.13793	negbin	0.313584	0.32365
OG0000135	Beta-lactamase\\-	2	2	8	3	3	3	3	2	2	2	2	4	2	1	1	3	8	3	4	2	7	3	3	3	4	5	2	0.708128	0.775582	-0.0775473	0.747231	3.41026	1.05836	poisson	0.925383	0.992743
OG0000136	Dynamin_N|Dynamin_M\\Interferon-induced GTP-binding protein MxE	2	3	5	5	2	2	2	2	1	2	9	2	5	5	4	2	3	6	5	2	2	3	3	2	5	2	1	0.277858	0.537337	-0.127047	0.627903	3.41026	1.05836	poisson	0.880692	0.992743
OG0000137	Zn_clus|Fungal_trans_2\\-	2	3	5	3	3	7	0	7	7	2	4	1	1	2	1	5	5	1	4	1	0	5	3	1	10	3	1	0.151105	0.426555	0.416615	0.163263	6.25641	1.94164	negbin	1.51682	0.830738
OG0000138	zf-CCCH|AAA_11|AAA_12\\Regulator of nonsense transcripts 1 homolog	3	3	3	4	4	3	1	1	4	1	5	3	2	5	2	6	4	5	4	2	4	3	3	2	5	1	3	0.527552	0.629851	-0.261098	0.213227	1.92593	0.604651	poisson	0.770205	0.917086
OG0000139	Aldo_ket_red\\Uncharacterized oxidoreductase C2F3.05c	4	4	4	4	5	3	3	3	3	3	1	3	2	2	4	4	3	2	3	2	3	4	1	3	4	5	3	0.0658048	0.270866	0.181683	0.187128	1.05413	0.334842	poisson	1.19923	0.851537
OG0000140	Zn_clus|Fungal_trans\\Fusarisetin A cluster transcription factor fsa6	2	3	6	1	2	3	1	4	2	7	4	3	2	2	1	6	3	3	4	2	2	8	3	1	5	3	2	0.356433	0.561238	0.0737852	0.775352	3.43875	1.09231	poisson	1.07658	0.992743
OG0000141	adh_short\\Short-chain dehydrogenase virD	4	4	5	2	5	4	1	4	3	3	4	4	1	1	1	2	4	4	3	2	2	2	2	1	11	3	3	0.0914822	0.344264	0.336506	0.229541	4.05413	1.28778	poisson	1.40005	0.934523
OG0000142	Glyco_hydro_3|Glyco_hydro_3_C|Fn3-like\\Probable beta-glucosidase M	2	4	2	2	2	4	4	4	3	2	4	3	0	0	1	5	1	7	2	2	5	4	2	4	3	4	8	1	1	-0.0772048	0.776148	3.48718	1.12088	poisson	0.9257	0.992743
OG0000143	-\\Cupin-domain-containing oxidoreductase virC	2	6	8	5	4	6	2	3	3	1	2	3	1	1	0	2	6	4	1	3	2	5	2	3	4	2	3	0.027988	0.197899	0.395628	0.0748111	3.64103	1.17033	poisson	1.48532	0.615538
OG0000144	COesterase\\Lipase 1; Acetylcholinesterase	1	1	1	2	1	5	1	5	1	4	3	5	0	0	2	8	4	2	4	1	8	4	2	4	7	5	3	0.0847837	0.33605	-0.676619	0.0227387	5.25641	1.68956	negbin	0.508333	0.515598
OG0000145	F-box-like\\-	0	0	0	0	0	10	4	8	29	1	0	4	0	0	0	1	7	1	1	0	2	1	1	6	2	1	5	1	1	1.68484	0.000377012	34.641	11.1346	negbin	5.39156	0.121963
OG0000146	FAD_binding_3\\FAD-dependent monooxygenase orf3	1	1	5	1	1	7	2	6	2	8	1	6	2	5	1	3	4	3	3	1	5	3	3	3	4	0	2	0.530301	0.630519	-0.0163196	0.951964	4.37892	1.42447	poisson	0.983813	0.993033
OG0000147	Acyl_transf_3\\O-acetyltransferase PaAT-1	3	3	3	4	3	1	1	1	5	1	3	4	1	2	2	3	1	4	5	3	1	2	4	7	3	4	9	0.597633	0.699731	-0.581863	0.0972805	3.68661	1.19926	poisson	0.558856	0.663093
OG0000148	MFS_1\\MFS transporter prlL	6	5	4	12	4	1	3	1	2	3	2	0	3	2	1	2	1	2	2	1	2	5	1	4	1	4	8	0.128164	0.426555	0.531821	0.0696359	6.5755	2.1651	negbin	1.70203	0.615538
OG0000149	NAD_binding_10\\-	3	1	4	4	6	5	3	3	2	4	2	5	0	1	0	6	7	1	2	0	8	4	3	2	2	1	3	0.298707	0.537337	0.131086	0.656909	4.5755	1.50657	negbin	1.14007	0.992743
OG0000150	Zn_clus|Fungal_trans\\Fusarisetin A cluster transcription factor fsa6	1	2	3	2	3	1	0	1	1	6	8	4	1	2	1	4	3	4	4	3	2	8	5	2	8	3	0	0.0122978	0.114071	-0.893016	0.0053331	5.34473	1.75985	negbin	0.409419	0.343471
OG0000151	MFS_1\\Probable vesicular acetylcholine transporter-B	2	3	2	3	3	2	2	3	3	5	3	7	0	5	3	1	2	1	3	1	3	11	2	5	2	0	5	0.811484	0.863602	-0.21888	0.459208	5.11396	1.68386	negbin	0.803418	0.992743
OG0000152	Asp\\Penicillopepsin-3	4	2	2	2	2	2	0	3	2	3	5	2	1	1	2	3	2	4	8	6	5	2	4	2	4	4	4	0.0683195	0.278449	-0.374522	0.190119	2.92308	0.974359	poisson	0.687618	0.858598
OG0000153	-	4	5	6	5	4	3	3	2	2	7	1	0	1	0	2	7	4	2	2	0	3	9	0	1	5	3	0	0.091425	0.344264	0.172088	0.567495	5.92308	1.97436	negbin	1.18778	0.992743
OG0000154	WD40|WD40|WD40|WD40|WD40\\Uncharacterized WD repeat-containing protein alr3466	9	6	9	1	0	0	3	0	1	5	5	4	0	4	0	7	0	1	3	0	0	8	2	0	10	2	1	0.958108	0.999214	0.122674	0.768618	10.7692	3.58974	negbin	1.13052	0.992743
OG0000155	Aldolase_II\\Alpha-adducin	4	3	7	4	5	5	1	6	4	3	1	3	2	2	0	2	4	3	1	1	5	6	0	3	1	1	4	0.0114853	0.114071	0.274653	0.25949	3.69231	1.23077	poisson	1.31607	0.978558
OG0000156	Sugar_tr\\Lactose permease; MFS glucose transporter mfs1	2	9	21	3	9	3	2	2	2	3	0	2	2	0	0	1	7	0	1	0	4	3	0	0	1	1	3	0.00946517	0.114071	1.32079	0.00229108	19.1538	6.38462	negbin	3.74637	0.253368
OG0000157	FAD_binding_3|Sel1|Sel1\\FAD-dependent monooxygenase OpS4; 3-hydroxybenzoate 6-hydroxylase 1	1	2	11	4	5	6	2	4	2	4	2	4	0	1	0	3	3	3	2	3	7	3	2	3	1	1	2	0.157628	0.426555	0.509798	0.0579466	5.30769	1.76923	negbin	1.66496	0.615143
OG0000158	Oxidored_FMN|adh_short_C2\\12-oxophytodienoate reductase 1	0	2	3	2	0	6	1	2	3	5	1	3	1	1	1	6	2	2	5	1	6	8	1	2	8	5	4	0.272265	0.537337	-0.489491	0.130309	5.46154	1.82051	negbin	0.612938	0.745641
OG0000159	Fringe\\-	0	0	1	0	0	5	1	3	4	3	4	3	1	0	1	2	8	1	8	1	5	4	3	6	5	3	9	0.0348303	0.22657	-0.871927	0.0224064	6.92308	2.30769	negbin	0.418145	0.510622
OG0000160	adh_short\\Short-chain dehydrogenase	2	4	10	4	5	4	2	3	3	5	0	1	4	0	0	2	7	0	2	0	9	4	1	3	2	1	2	0.0421368	0.22657	0.623147	0.0683697	6.80627	2.29712	negbin	1.86479	0.615538
OG0000161	ABC_membrane|ABC_tran|ABC_membrane|ABC_tran\\ABC multidrug transporter MDR2	2	2	3	2	2	2	5	3	2	5	3	2	2	3	2	5	1	4	4	2	3	4	2	4	7	3	1	0.295078	0.537337	0.106454	0.62303	1.96011	0.661538	poisson	1.11233	0.992743
OG0000162	DUF2235\\-	4	5	4	4	3	4	6	3	4	1	1	2	0	3	1	4	4	1	3	1	4	3	3	3	1	3	5	0.0044882	0.0719574	0.304581	0.125094	2.26781	0.765385	poisson	1.35606	0.726571
OG0000163	zf-MYND\\-	2	5	7	4	4	4	1	4	13	0	1	5	1	2	2	0	3	1	5	0	3	1	1	3	2	0	6	0.0134803	0.120443	0.900391	0.0035692	7.88319	2.66058	negbin	2.46057	0.316262
OG0000164	Alpha-amylase\\Alpha-glucosidase	4	3	5	3	7	2	5	2	5	2	2	1	0	4	1	5	2	1	3	2	2	3	1	4	3	4	4	0.0278396	0.197143	0.326264	0.164258	2.65242	0.895192	poisson	1.38578	0.830738
OG0000165	DJ-1_PfpI\\-	3	5	2	1	4	1	3	1	1	2	6	2	3	1	1	4	5	5	6	2	2	5	3	0	7	4	1	0.250385	0.505195	-0.0408564	0.888781	3.65242	1.23269	poisson	0.959967	0.992743
OG0000166	Cutinase\\Probable cutinase 1	1	1	3	2	3	2	2	5	4	4	2	5	0	0	2	5	1	9	1	0	8	1	3	2	2	9	3	1	1	-0.214936	0.530887	6.34473	2.14135	negbin	0.806593	0.992743
OG0000167	Cation_ATPase_N|E1-E2_ATPase|E1-E2_ATPase|Cation_ATPase|Hydrolase|Cation_ATPase_C\\Calcium-transporting ATPase 3	4	2	1	2	1	2	3	1	3	3	5	3	3	2	2	5	2	4	4	3	3	3	4	2	4	5	3	0.0135174	0.12055	-0.198658	0.245313	1.37892	0.471276	poisson	0.81983	0.967016
OG0000168	Arginase\\Putative agmatinase 2	3	3	4	4	4	3	3	3	5	3	2	3	2	4	1	2	3	3	2	3	2	4	2	3	3	2	3	0.00864381	0.113467	0.184685	0.0954379	0.763533	0.260954	poisson	1.20284	0.654261
OG0000169	MFS_1\\MFS efflux pump atnC	0	0	1	0	0	1	1	1	1	2	14	7	1	0	3	4	3	3	13	4	3	5	2	0	7	2	1	0.0012991	0.0610076	-2.0017	0.000229516	13.2251	4.51996	negbin	0.135105	0.0909521
OG0000170	Thioredoxin\\Thioredoxin	2	2	2	2	2	4	1	4	3	1	5	2	1	0	3	7	4	1	6	3	2	3	5	3	4	3	3	0.344554	0.549568	0.0708725	0.796409	2.64103	0.914201	poisson	1.07344	0.992743
OG0000171	NACHT|Ank_2|Ank_2|Ank_2|Ank_2|Ank_2|Ank_4|Ank_2\\Ankyrin repeat domain-containing protein 50; Serine	3	2	12	0	0	1	3	5	9	7	2	4	0	10	0	4	4	1	0	0	0	3	3	0	2	2	1	0.402373	0.627003	0.443272	0.27887	10.641	3.68343	negbin	1.5578	0.992743
OG0000172	Pro-kuma_activ\\Tripeptidyl-peptidase SED2	2	1	4	2	2	3	2	2	4	2	8	5	3	1	1	3	4	4	5	2	4	2	2	4	2	1	3	0.394104	0.615125	-0.133566	0.555192	2.48718	0.860947	poisson	0.874969	0.992743
OG0000173	HTH_psq|HTH_Tnp_Tc5\\-	1	4	7	6	2	0	0	0	0	23	4	2	1	6	0	3	1	1	9	2	0	1	1	0	1	1	2	0.580233	0.681708	-0.284059	0.625715	21.9487	7.59763	negbin	0.752722	0.992743
OG0000174	TauD\\(R)-phenoxypropionate	2	2	5	1	2	4	1	2	3	7	1	5	0	2	1	3	7	1	1	1	5	8	4	1	4	3	2	0.813228	0.864611	-0.240988	0.422169	4.5641	1.57988	negbin	0.785851	0.992743
OG0000175	PTR2\\Solute carrier family 15 member 1	4	2	3	2	3	3	1	1	2	3	3	1	6	2	3	3	5	3	3	0	4	6	2	4	2	2	4	0.185148	0.433522	-0.625955	0.0244318	2.05413	0.72028	poisson	0.534751	0.51792
OG0000176	Beta-lactamase\\Penicillin-binding protein 4	3	1	2	2	2	3	2	2	2	1	13	0	1	2	1	6	3	1	10	2	1	5	4	0	6	0	2	0.832818	0.883267	-0.268868	0.495849	8.90029	3.12088	negbin	0.764244	0.992743
OG0000177	p450|p450\\Phomenoic acid biosynthesis cluster cytochrome P450 monooxygenase	2	2	4	3	3	4	2	2	2	2	1	11	2	5	1	3	7	3	2	1	6	2	2	2	1	1	1	0.347714	0.554175	-0.0990317	0.733914	4.97721	1.74525	negbin	0.905714	0.992743
OG0000178	DUF3431\\-	1	3	5	3	4	5	3	3	5	3	2	3	2	3	0	1	8	1	0	1	5	6	0	5	0	0	5	0.149431	0.426555	0.110366	0.681592	4.66952	1.63736	negbin	1.11669	0.992743
OG0000179	GST_N|GST_C\\Glutathione S-transferase 3	5	4	7	4	4	4	3	4	4	1	2	4	1	1	2	3	3	1	2	1	3	2	1	4	1	2	4	0.000371067	0.0438414	0.475057	0.00591594	2.36182	0.828172	poisson	1.60811	0.36067
OG0000180	MFS_1\\MFS transporter asaE	0	1	1	1	1	2	1	4	1	5	6	5	3	1	1	6	4	2	3	1	4	12	2	0	6	3	1	0.0172171	0.138484	-0.979983	0.00877834	6.90029	2.41958	negbin	0.375318	0.40677
OG0000181	Pro-kuma_activ\\Tripeptidyl-peptidase sed1	0	0	2	0	0	12	0	10	7	1	7	6	0	0	2	0	4	1	4	1	2	2	1	3	6	0	6	0.693099	0.766475	-0.11066	0.85274	11.208	3.93007	negbin	0.895243	0.992743
OG0000182	ketoacyl-synt|Ketoacyl-synt_C|Ketoacyl-synt_C|KAsynt_C_assoc|Acyl_transf_1|PS-DH|Methyltransf_12|KR|PP-binding\\Highly reducing polyketide synthase aurA; Hybrid PKS-NRPS synthetase buaA	0	0	0	0	0	0	0	0	1	2	4	5	1	0	1	2	9	12	10	1	5	7	4	3	5	2	2	9.88957e-05	0.0395855	-3.62429	0.000484286	11.3875	4.04555	negbin	0.0266681	0.134037
OG0000183	FAD_binding_4|BBE\\FAD-linked oxidoreductase OXR1	1	1	2	0	2	2	1	0	1	8	1	3	4	5	0	5	2	7	3	4	3	5	5	1	7	2	0	0.00731307	0.102505	-1.22509	0.000477914	5.33333	1.92	negbin	0.29373	0.134037
OG0000184	Beta-lactamase\\-	2	1	3	3	4	3	5	4	3	2	4	0	1	1	0	5	6	5	3	2	1	4	3	1	3	2	4	0.432495	0.629851	0.337981	0.197605	2.5641	0.923077	poisson	1.40211	0.870794
OG0000185	p450\\Cytochrome P450 4C1	3	3	4	4	3	2	2	2	2	3	1	6	0	2	1	4	8	2	2	0	5	3	4	2	1	4	1	0.58126	0.682409	-0.179942	0.499041	3.19943	1.16736	poisson	0.835319	0.992743
OG0000186	zf-CCCH_4\\-	3	3	3	3	5	2	5	3	4	2	2	2	1	3	0	3	5	3	1	2	4	2	2	3	4	1	3	0.0374043	0.22657	0.154252	0.407536	1.58405	0.577963	poisson	1.16678	0.992743
OG0000187	Pectate_lyase_3|Pectate_lyase_3\\Glucan 1,3-beta-glucosidase	3	2	3	3	3	3	3	3	3	2	2	4	1	2	1	2	2	3	1	4	2	2	9	2	4	3	2	0.103233	0.370389	0.281356	0.218501	2.27635	0.830561	poisson	1.32493	0.929159
OG0000188	SLAC1\\Sulfite efflux pump SSU1	1	2	5	5	3	3	2	1	2	2	1	3	1	1	1	7	3	3	1	3	3	5	3	3	3	4	3	0.787644	0.843318	-0.0404713	0.867548	2.27635	0.830561	poisson	0.960337	0.992743
OG0000189	TauD\\-	1	2	3	1	1	2	0	3	1	4	2	1	1	3	1	4	3	5	4	5	3	3	11	1	3	4	2	0.0163958	0.136009	-0.757011	0.0189139	4.58405	1.67256	negbin	0.469066	0.498239
OG0000190	adh_short_C2\\Probable NADP-dependent mannitol dehydrogenase	2	2	3	3	3	5	1	4	2	6	2	3	1	1	2	4	1	1	3	2	2	6	2	2	6	1	4	0.596568	0.698542	0.130804	0.62616	2.50712	0.914761	poisson	1.13974	0.992743
OG0000191	DUF6590\\-	6	5	4	1	7	7	2	4	8	2	1	3	1	1	1	0	6	2	1	2	1	1	2	0	2	1	2	0.00150089	0.064313	1.1101	3.49e-06	5.37037	1.9863	negbin	3.03465	0.0035531	**
OG0000192	p450|p450\\Cytochrome P450 monooxygenase FCK2	3	4	7	3	3	2	2	0	1	5	1	4	1	2	3	1	4	1	1	0	5	3	5	2	5	2	3	1	1	-0.197057	0.501795	3.06268	1.13277	poisson	0.821144	0.992743
OG0000193	SAT|ketoacyl-synt|Ketoacyl-synt_C|Acyl_transf_1|PS-DH|PP-binding|PP-binding|Thioesterase\\Non-reducing polyketide synthase 1	1	1	3	1	1	1	4	2	1	6	3	4	1	3	2	3	5	3	7	1	4	3	4	3	3	2	1	0.0154248	0.132668	-0.38358	0.126554	2.67806	0.990516	poisson	0.681417	0.731827
OG0000194	Sugar_tr\\Lactose permease; High-affinity glucose transporter	0	4	4	1	1	3	1	3	2	4	3	5	2	0	0	5	2	3	3	2	4	3	2	2	6	6	2	0.239038	0.483327	-0.00667451	0.979193	2.83191	1.04742	poisson	0.993348	0.998918
OG0000195	Gpr1_Fun34_YaaH\\Acetate transporter protein patA	4	6	11	5	4	4	1	2	5	2	1	1	1	1	0	2	5	1	0	0	1	2	2	3	1	1	6	0.00376315	0.069664	1.03666	0.000369996	6.23077	2.33654	negbin	2.81978	0.121963
OG0000196	DUF6536\\-	3	6	8	2	5	5	3	5	0	2	0	1	1	4	0	5	5	3	1	3	3	2	1	0	1	1	2	0.0201921	0.155657	0.783008	0.00154277	4.46154	1.67308	negbin	2.18804	0.211531
OG0000197	MFS_1\\Synaptic vesicle 2-related protein	1	2	2	3	3	2	2	2	2	4	4	2	2	2	3	3	2	2	4	2	3	7	3	1	5	2	2	0.118032	0.414929	-0.12677	0.559621	1.61539	0.605769	poisson	0.880936	0.992743
OG0000198	DUF3425\\-	1	3	2	1	1	2	5	3	2	3	5	2	1	2	2	5	4	2	6	2	3	4	3	2	2	3	1	0.22026	0.452713	0.125867	0.583158	1.92308	0.721154	poisson	1.13413	0.992743
OG0000199	Cation_ATPase_N|E1-E2_ATPase|Cation_ATPase|Cation_ATPase_C\\Calcium-transporting ATPase 2	2	2	2	2	2	1	2	1	2	6	3	1	2	2	2	5	1	3	6	2	2	4	3	2	5	5	2	0.0261081	0.186548	-0.255387	0.338876	2.23077	0.836538	poisson	0.774616	0.992743
OG0000200	-\\Botcinic acid biosynthesis cluster B protein 16	4	3	4	1	2	3	2	1	4	3	3	5	0	0	0	4	2	4	1	1	3	5	3	2	5	4	3	0.958214	0.999251	0.162505	0.488274	2.38462	0.894231	poisson	1.17645	0.992743
OG0000201	Abhydrolase_6\\-	2	1	10	3	2	6	1	5	5	1	1	3	0	2	1	1	5	1	2	1	3	1	2	2	6	2	3	0.0950011	0.344264	0.628001	0.0271957	4.92308	1.84615	negbin	1.87386	0.51792
OG0000202	-\\Endochitinase 2	1	1	2	1	2	2	2	2	2	1	6	3	2	2	1	1	3	2	8	2	3	2	3	2	11	3	2	0.0415647	0.22657	-0.619946	0.0617139	5.07692	1.90385	negbin	0.537973	0.615143
OG0000203	Peptidase_S8|fn3_5\\C5a peptidase	0	0	0	0	0	0	0	0	1	0	7	1	1	0	4	3	0	16	14	1	4	0	1	1	7	11	0	0.00361506	0.069664	-3.56978	0.0016727	20.2308	7.58654	negbin	0.0281621	0.218106
OG0000204	Pkinase\\Cyclin-dependent kinase 2	2	2	0	1	2	3	5	0	1	1	0	2	0	4	1	1	32	1	2	2	3	0	3	0	3	0	0	0.731583	0.799186	-0.00762067	0.989347	36.3191	13.8115	negbin	0.992408	1
OG0000205	Glyco_transf_25\\Procollagen galactosyltransferase 1-B	4	3	7	2	5	4	1	4	3	3	5	2	0	1	1	0	5	1	3	1	6	2	1	3	1	0	3	0.0388592	0.22657	0.220111	0.466309	3.62678	1.3792	poisson	1.24622	0.992743
OG0000206	-\\Allergen Asp f 7	2	4	4	3	3	3	2	1	2	1	2	3	3	3	1	2	2	3	2	3	2	2	5	3	4	3	3	0.848981	0.897741	-0.0741352	0.648466	0.934473	0.355363	poisson	0.928546	0.992743
OG0000207	FAD_binding_3\\FAD-dependent monooxygenase BOA8	1	1	0	0	0	0	1	1	0	6	1	4	1	2	1	8	0	6	6	2	13	5	5	0	4	3	0	0.00379663	0.069664	-2.14649	0.000242781	10.0114	3.80715	negbin	0.116894	0.0936083
OG0000208	Transferase\\Trichothecene 3-O-acetyltransferase TRI101	3	3	9	1	3	2	1	1	1	4	2	5	1	6	1	4	2	3	4	0	5	2	1	0	6	1	0	0.895867	0.942222	0.0208667	0.950257	4.78063	1.81798	negbin	1.02109	0.992743
OG0000209	p450\\Cytochrome P450 monooxygenase FUM15	1	2	6	3	3	2	2	1	1	2	4	3	0	2	1	6	3	3	4	1	5	2	3	2	3	3	3	0.265141	0.52773	-0.165494	0.518757	2.16524	0.823402	poisson	0.847475	0.992743
OG0000210	DUF3425\\-	1	5	5	2	2	2	3	1	1	3	3	9	1	1	0	6	1	1	1	0	0	5	1	1	11	5	0	0.457918	0.629851	-0.0176521	0.971912	7.7037	2.92958	negbin	0.982503	0.998918
OG0000211	AtuA\\-	2	5	4	4	4	5	4	2	3	2	0	1	2	1	0	1	8	2	2	1	4	3	0	0	2	6	2	0.010164	0.114071	0.60343	0.03466	3.94302	1.52088	negbin	1.82838	0.52759
OG0000212	HET\\-	0	7	11	0	8	2	2	2	1	4	1	0	0	10	0	0	9	0	2	0	2	1	2	0	3	3	0	0.288023	0.537337	0.515329	0.345284	11.3276	4.36923	negbin	1.67419	0.992743
OG0000213	Cutinase\\Probable cutinase cut3; Acetylxylan esterase 2	0	0	3	1	0	4	0	4	5	0	2	5	1	0	2	6	1	9	1	3	3	1	4	3	4	5	3	0.262138	0.522337	-0.261949	0.569436	5.09687	1.96593	negbin	0.76955	0.992743
OG0000214	Aldo_ket_red\\Putative aryl-alcohol dehydrogenase AAD14	2	3	10	2	1	2	4	2	2	6	1	2	0	1	1	2	2	1	1	1	4	6	2	2	4	2	3	0.306666	0.537337	0.298306	0.321696	4.33333	1.69565	negbin	1.34757	0.992743
OG0000215	Pkinase\\G2-specific protein kinase nimA	2	3	2	3	4	7	4	2	12	0	0	0	0	4	0	0	8	0	0	0	3	0	0	8	0	0	7	0.0101626	0.114071	-0.312841	0.343514	10.7949	4.22408	negbin	0.731366	0.992743
OG0000216	Peptidase_S41\\-	5	1	2	3	4	3	2	4	1	0	1	3	1	1	1	1	8	3	3	2	4	2	4	1	2	3	4	0.413749	0.629851	-0.146498	0.622851	2.8718	1.12375	poisson	0.863728	0.992743
OG0000217	-\\Mitochondrial chaperone BCS1	2	2	4	3	7	2	1	1	1	2	2	2	0	1	1	4	4	6	3	2	2	2	2	2	2	6	3	0.745478	0.806584	-0.124148	0.686056	2.79487	1.09365	poisson	0.883249	0.992743
OG0000218	Aldo_ket_red\\Aldo-keto reductase family 1 member A1	3	3	4	5	3	3	4	3	4	4	3	4	1	2	1	2	2	1	1	1	4	4	1	3	0	2	1	0.00884142	0.114071	0.429494	0.0194676	1.79487	0.702341	poisson	1.53648	0.500576
OG0000219	CENP-T_C\\Histone H4.2	3	3	2	3	3	3	2	2	3	2	2	3	3	1	3	3	3	2	2	3	2	2	3	3	3	2	2	0.392872	0.613269	0.0946063	0.330588	0.336182	0.133484	poisson	1.09923	0.992743
OG0000220	Asp\\Candidapepsin-8	2	1	3	1	2	7	2	9	6	0	1	3	1	3	1	1	6	1	1	1	4	1	2	2	2	1	4	0.0912468	0.344264	0.622192	0.0388743	4.79772	1.90498	negbin	1.86301	0.544309
OG0000221	Epimerase\\Short chain dehydrogenase gsfE; (S)-8-oxocitronellyl enol synthase CYC2	6	6	9	5	6	4	2	3	3	4	0	1	1	1	0	0	1	0	0	1	5	2	1	1	2	2	2	0.00022914	0.0438414	1.29921	3.15e-07	5.56695	2.21041	negbin	3.66641	0.000642674	**
OG0000222	-\\FAD-dependent monooxygenase phnB	2	1	3	2	3	6	1	0	1	4	2	3	1	5	2	2	6	0	3	3	4	2	4	2	3	2	1	0.236504	0.479154	-0.412784	0.176197	2.49003	0.988688	poisson	0.661805	0.830738
OG0000223	Metallophos\\Metallophosphoesterase domain-containing protein 1; UPF0046 protein K07C11.7	1	1	4	0	1	2	3	2	3	2	4	2	4	2	2	2	3	2	3	2	1	4	4	2	3	5	4	0.0739499	0.29909	-0.11095	0.592011	1.49003	0.591629	poisson	0.894983	0.992743
OG0000224	SNF2-rel_dom|Helicase_C|zf-C2H2\\DNA repair protein RAD5B	2	2	3	2	1	1	3	2	1	0	1	2	1	6	1	6	3	3	2	4	1	4	7	1	6	1	1	0.632016	0.728026	-0.154564	0.647294	3.56695	1.43743	poisson	0.856789	0.992743
OG0000225	Polysacc_deac_1\\Chitin deacetylase ARB_04768	1	2	1	2	1	0	2	0	0	3	2	3	1	1	2	6	3	8	3	3	4	3	4	0	3	7	2	0.0018148	0.0648583	-1.16948	0.00157961	4.10541	1.65442	negbin	0.310529	0.211531
OG0000226	Cu_amine_oxid\\Copper amine oxidase 1	2	2	4	2	3	3	2	1	1	4	3	2	4	1	1	3	3	2	2	0	5	6	1	1	3	4	2	0.597691	0.699742	-0.15885	0.52046	1.95157	0.786452	poisson	0.853124	0.992743
OG0000227	adh_short_C2\\Short-chain dehydrogenase srdC	2	5	9	6	3	3	1	2	1	1	2	3	0	0	0	2	8	2	2	1	2	3	0	2	2	2	3	0.0942509	0.344264	0.609471	0.0556404	4.95157	1.99541	negbin	1.83946	0.600428
OG0000228	FAD_binding_3\\3-(3-hydroxy-phenyl)propionate	3	2	6	4	5	4	1	5	3	1	3	2	0	3	1	3	4	3	1	0	2	2	0	2	2	2	3	0.0086716	0.113727	0.420235	0.0696507	2.4131	0.972445	poisson	1.52232	0.615538
OG0000229	WW\\-	2	2	2	2	2	3	3	2	3	3	2	2	3	2	2	3	2	2	3	3	3	3	2	2	3	3	3	0.298642	0.537337	0.0121859	0.89388	0.259259	0.104478	poisson	1.01226	0.992743
OG0000230	Epimerase\\Ketoreductase azaE	1	2	3	2	4	1	1	2	1	2	2	4	1	2	1	3	3	1	3	2	7	3	4	2	6	3	1	0.159063	0.426555	-0.434709	0.120975	2.33618	0.941447	poisson	0.647453	0.714924
OG0000231	MFS_1\\Monocarboxylate transporter 12	0	2	3	2	5	5	5	3	4	1	4	3	1	1	1	4	5	0	3	1	2	4	0	0	5	2	1	0.123607	0.426555	0.725278	0.0117741	3.10541	1.25144	poisson	2.06531	0.424567
OG0000232	2EXR\\-	0	0	1	0	1	20	1	18	8	0	0	1	0	1	0	0	1	0	0	1	0	0	1	7	0	0	6	0.0969125	0.349821	1.69439	0.0233398	27.49	11.0781	negbin	5.44334	0.51792
OG0000233	TRI12\\MFS transporter L2; Trichothecene efflux pump TRI12	0	4	13	2	5	10	7	3	3	0	0	0	0	0	0	2	9	0	1	0	3	0	0	0	0	4	1	0.00202842	0.0648583	1.7103	0.316004	12.567	5.06429	negbin	5.53061	0.992743
OG0000234	Glyco_hydro_3|Glyco_hydro_3_C|PA14|Fn3-like\\Beta-glucosidase B	3	3	8	2	1	1	2	1	2	5	1	2	0	0	0	8	4	2	1	1	3	7	1	1	2	4	1	0.579443	0.680892	0.0954839	0.794797	5.10256	2.08741	negbin	1.10019	0.992743
OG0000235	Zn_clus\\Transcription factor sdnS; Dehydrocurvularin biosynthesis regulator	2	4	6	3	3	3	2	4	1	5	1	2	1	1	0	3	6	0	2	0	1	6	3	1	5	0	1	0.0997612	0.359468	0.388218	0.209948	3.71795	1.52098	negbin	1.47435	0.904871
OG0000236	adh_short\\Rhamnolipids biosynthesis 3-oxoacyl-[acyl-carrier-protein] reductase	3	3	5	4	3	4	3	3	4	1	1	2	0	4	1	2	3	2	1	2	2	2	1	4	1	1	4	0.00203078	0.0648583	0.248535	0.232629	1.71795	0.702797	poisson	1.28215	0.941739
OG0000237	RSN1_TM|PHM7_cyt|RSN1_7TM|PHM7_ext\\CSC1-like protein At3g21620	3	3	4	3	3	3	3	4	3	2	2	3	2	1	2	2	2	1	2	2	3	2	2	2	2	2	3	8.38007e-05	0.0395855	0.420974	1.35e-06	0.564103	0.230769	poisson	1.52345	0.00193053	**
OG0000238	ABC_membrane|ABC_tran\\ABC transporter aclQ	2	2	3	2	2	2	1	4	1	1	4	2	2	2	3	4	3	3	3	2	2	3	2	2	3	4	2	0.151065	0.426555	-0.0572141	0.732424	0.794872	0.325175	poisson	0.944392	0.992743
OG0000239	Fungal_trans\\ABC-transporter-regulating transcription factor	1	5	8	0	1	1	1	0	1	4	3	2	1	1	1	3	3	1	5	1	1	6	3	1	9	1	2	0.125783	0.426555	-0.370185	0.3522	5.48718	2.24476	negbin	0.690606	0.992743
OG0000240	-	0	1	0	1	1	2	1	0	0	4	1	2	1	3	2	7	0	4	6	2	12	4	3	4	3	1	1	0.00164289	0.0648583	-1.59004	0.000963545	7.02564	2.87413	negbin	0.203918	0.178519
OG0000241	Glyco_hydro_10|Glyco_hydro_10|CBM_1\\Endo-1,4-beta-xylanase D	0	0	2	1	1	6	0	4	4	3	1	2	0	0	1	5	3	6	0	4	5	2	8	0	2	4	2	0.464647	0.629851	-0.218438	0.543358	5.02564	2.05594	negbin	0.803773	0.992743
OG0000242	ADH_zinc_N\\Trans-enoyl reductase buaC	4	4	6	2	4	5	3	3	1	1	2	1	1	2	0	2	1	1	2	2	2	3	2	0	3	5	3	0.00729192	0.102309	0.733139	0.00239234	2.32763	0.966864	poisson	2.08161	0.258457
OG0000243	AA_permease\\General amino-acid permease GAP2	2	4	5	2	4	2	1	1	1	1	3	4	3	1	1	6	4	2	2	2	2	2	3	3	2	1	1	1	1	-0.053931	0.822989	1.8661	0.775148	poisson	0.947498	0.992743
OG0000244	Tannase\\Probable feruloyl esterase B-2	1	1	2	0	1	7	5	3	4	2	0	4	0	0	0	3	4	7	2	1	5	2	1	2	1	3	4	0.73456	0.800187	0.13108	0.704241	4.17379	1.73373	negbin	1.14006	0.992743
OG0000245	ATP-synt_C|ATP-synt_C\\V-type proton ATPase 16 kDa proteolipid subunit 2	2	3	3	3	3	2	2	2	2	2	3	3	2	2	2	4	2	3	3	2	3	1	3	2	2	3	1	0.887178	0.934116	0.120573	0.329459	0.481481	0.2	poisson	1.12814	0.992743
OG0000246	-	6	5	4	11	39	0	0	0	0	0	0	0	0	0	0	0	0	0	0	0	0	0	0	0	0	0	0	0.000733085	0.0441367	11.4841	0.686623	60.0969	24.9633	negbin	97154.1	0.992743
OG0000247	NtCtMGAM_N|Glyco_hydro_31\\Alpha-glucosidase	1	2	1	2	2	4	4	5	5	4	3	2	1	2	0	1	4	1	2	3	2	2	3	4	1	1	3	0.290678	0.537337	0.249821	0.261979	1.8661	0.775148	poisson	1.2838	0.983267
OG0000248	TPP_enzyme_N|TPP_enzyme_M|TPP_enzyme_C\\Pyruvate decarboxylase	1	2	4	2	2	2	2	3	2	2	3	1	2	2	2	2	4	1	2	1	4	7	2	2	4	3	1	0.911197	0.957075	-0.0412634	0.865837	1.71225	0.711243	poisson	0.959576	0.992743
OG0000249	Fungal_trans\\Uncharacterized transcriptional regulatory protein C417.09c	2	5	3	3	2	0	2	0	1	2	2	1	3	0	2	8	1	2	4	2	0	3	3	3	7	3	1	0.544188	0.644079	-0.260445	0.426214	3.71225	1.54201	negbin	0.770709	0.992743
OG0000250	Glyco_hydro_18\\Endochitinase 1	1	1	1	1	1	1	1	1	1	3	1	2	3	1	4	5	2	4	3	3	2	2	3	3	3	8	4	0.000117153	0.0395855	-0.930929	0.00298499	2.71225	1.12663	poisson	0.394187	0.28972
OG0000251	HlyIII\\Adiponectin receptor protein; Heptahelical transmembrane protein 3	2	4	5	3	2	2	1	3	2	1	5	7	2	2	2	1	2	1	2	1	2	1	1	2	5	2	2	0.176757	0.426555	0.158142	0.520755	2.32763	0.966864	poisson	1.17133	0.992743
OG0000252	p450\\Cytochrome P450 monooxygenase atnE	0	0	4	0	3	2	6	1	0	2	1	7	2	4	2	2	8	1	6	1	4	2	1	1	2	1	2	0.179028	0.426555	-0.465698	0.22678	4.78917	1.98935	negbin	0.627697	0.934523
OG0000253	AA9\\Endoglucanase-4	0	2	1	2	1	5	0	1	5	4	0	4	0	2	0	6	3	3	0	3	3	3	4	2	2	8	1	0.347831	0.554299	-0.39627	0.220484	4.25071	1.76568	negbin	0.672825	0.934523
OG0000254	-\\Putative hetero-Diels-Alderase	2	1	3	1	2	1	1	3	2	1	3	5	0	0	2	2	7	1	3	1	5	7	3	0	6	0	2	0.600083	0.702312	-0.526349	0.145463	4.16524	1.75721	negbin	0.590758	0.803794
OG0000255	Fasciclin|Fasciclin\\-	1	9	6	4	2	4	2	3	2	0	1	1	0	2	0	3	2	2	1	2	1	0	4	1	2	6	3	0.0238343	0.172111	0.757336	0.0118192	4.39601	1.85457	negbin	2.13259	0.424567
OG0000256	Asp\\Candidapepsin-2	3	2	5	2	4	2	1	1	1	2	3	4	1	2	1	5	1	3	3	3	2	2	3	2	2	2	2	0.686071	0.764152	0.0271775	0.894972	1.31909	0.55649	poisson	1.02755	0.992743
OG0000257	DIOX_N|2OG-FeII_Oxy\\2-oxoglutarate-dependent dioxygenase gloC	2	2	3	2	2	1	2	2	1	4	2	2	1	3	1	2	4	5	3	1	4	3	1	3	5	1	2	0.228846	0.466486	-0.475588	0.0482641	1.47293	0.621394	poisson	0.621519	0.582517
OG0000258	-\\Probable prolyl 4-hydroxylase 10	2	2	1	2	2	0	0	4	0	1	3	12	2	0	4	0	2	4	7	2	1	2	0	1	4	1	5	0.257685	0.515256	-0.651334	0.135936	6.78063	2.86058	negbin	0.52135	0.768939
OG0000259	HlyIII\\Adiponectin receptor protein	4	5	9	4	7	1	3	0	0	0	1	0	1	5	0	2	15	0	1	0	3	1	1	0	0	0	1	0.0585252	0.258093	1.08551	0.0852618	12.0883	5.09976	negbin	2.96095	0.618473
OG0000260	Melibiase_2|Melibiase_C\\Alpha-galactosidase	1	1	2	3	3	6	3	4	1	3	2	4	0	1	0	2	4	4	2	0	3	1	2	1	5	5	1	0.564876	0.665053	0.415302	0.121375	2.7037	1.14062	poisson	1.51483	0.716397
OG0000261	Oxidored_FMN\\Putative 12-oxophytodienoate reductase 5	1	4	7	2	2	3	1	3	5	1	1	2	0	1	2	4	2	1	2	1	3	3	2	2	4	1	4	0.152608	0.426555	0.423378	0.103966	2.39601	1.01082	poisson	1.52711	0.685609
OG0000262	MFS_1\\Probable transporter MCH2	5	4	4	3	4	4	2	2	2	1	0	2	2	1	1	1	1	1	3	2	5	1	2	1	3	3	4	0.00891822	0.114071	0.324988	0.173396	1.93447	0.816106	poisson	1.38401	0.830738
OG0000263	Amidase\\Glutamyl-tRNA(Gln) amidotransferase subunit A	1	3	2	4	2	2	2	2	2	1	6	2	0	4	1	2	4	2	5	1	2	3	3	2	5	1	0	1	1	-0.015129	0.958433	2.24216	0.945913	poisson	0.984985	0.996865
OG0000264	Glyco_hydro_71\\Glucan endo-1,3-alpha-glucosidase agn1	1	1	2	1	0	1	2	2	1	4	0	11	1	1	0	1	2	1	1	6	4	7	3	2	5	2	1	0.163394	0.426555	-0.797447	0.0565135	6.15385	2.63736	negbin	0.450477	0.608011
OG0000265	-\\Oxidoreductase andH	1	2	7	1	2	6	3	6	2	3	1	2	2	1	0	4	7	0	0	1	0	2	3	1	3	2	1	0.109188	0.389501	0.608597	0.0585226	4.23077	1.81319	negbin	1.83785	0.615143
OG0000266	Ank_4|Ank_2|Ank_2|CorA\\Ankyrin repeat domain-containing protein 50; Serine	2	2	3	0	2	1	2	0	0	5	1	3	1	5	1	4	2	3	1	5	1	4	8	1	3	2	1	0.0698184	0.28391	-0.751401	0.0295606	3.53846	1.51648	negbin	0.471705	0.519349
OG0000267	Dynamin_N\\-	7	4	1	3	6	2	3	1	5	1	1	5	1	1	0	2	4	1	1	4	2	1	1	3	0	2	1	0.0231638	0.167949	0.389913	0.150726	3.46154	1.48352	poisson	1.47685	0.803794
OG0000268	FMO-like\\FAD-binding monooxygenase ktnD	2	4	6	2	2	3	5	2	1	5	1	2	2	2	0	0	3	0	3	1	4	3	3	1	5	0	1	0.173658	0.426555	0.433749	0.125063	2.84615	1.21978	poisson	1.54303	0.726571
OG0000269	p450\\-	2	0	3	1	2	3	2	2	2	2	2	3	0	0	1	2	3	4	3	2	5	5	5	1	4	2	2	0.321903	0.537337	0.00345779	0.989025	2	0.857143	poisson	1.00346	1
OG0000270	Amidohydro_2\\2-amino-3-carboxymuconate-6-semialdehyde decarboxylase; 2,3-dihydroxybenzoate decarboxylase	2	3	5	3	2	2	0	2	1	3	2	4	1	0	1	1	3	2	4	1	8	2	4	2	3	0	2	1	1	-0.278039	0.399	2.92308	1.25275	poisson	0.757267	0.992743
OG0000271	GST_N|GST_C\\Protein URE2; Glutathione S-transferase-like protein tpcF	2	2	4	1	3	3	2	3	1	1	3	3	1	2	1	1	4	1	4	1	2	5	1	3	5	1	3	0.809813	0.862008	-0.0904539	0.720153	1.69231	0.725275	poisson	0.913516	0.992743
OG0000272	FSH1\\Esterase alnB	1	0	3	1	0	0	0	0	0	1	1	4	2	4	3	1	5	4	1	3	4	7	4	1	5	3	5	0.000362138	0.0438414	-1.75808	0.000162204	4	1.71429	negbin	0.172375	0.074645
OG0000273	Sugar_tr\\Probable inorganic phosphate transporter 1-7	1	2	5	1	2	5	0	2	2	2	3	3	1	3	3	3	5	3	3	1	2	3	2	1	3	0	1	0.489035	0.629851	0.0541224	0.824812	1.83191	0.797767	poisson	1.05561	0.992743
OG0000274	ADH_N|ADH_zinc_N\\Aryl-alcohol dehydrogenase	4	5	4	2	4	4	2	4	2	4	1	1	1	0	1	1	2	0	3	1	3	3	2	3	1	0	4	0.00413324	0.069664	0.379165	0.164909	2.21652	0.965261	poisson	1.46106	0.830738
OG0000275	FMO-like|PhyH\\Probable indole-3-pyruvate monooxygenase YUCCA3	1	4	4	1	2	2	1	1	1	6	2	1	1	2	1	3	4	1	4	1	5	3	2	2	3	2	2	0.238036	0.481983	-0.462134	0.148637	1.98575	0.864764	poisson	0.629938	0.803794
OG0000276	PNP_UDP_1|NB-ARC|TPR_12|TPR_12|TPR_12\\Kinesin light chain	1	4	0	1	0	0	0	1	0	12	1	0	0	2	0	2	0	5	1	2	0	1	3	0	23	2	1	0.153663	0.426555	-1.16831	0.118178	23.2165	10.1104	negbin	0.310891	0.714216
OG0000277	Zn_clus\\-	1	1	1	1	1	3	0	5	4	0	7	0	0	0	1	3	0	1	3	1	1	0	3	8	4	8	5	0.957743	0.998907	-0.281283	0.547489	6.21652	2.7072	negbin	0.754814	0.992743
OG0000278	adh_short\\15-hydroxyprostaglandin dehydrogenase [NAD(+)]	1	1	11	3	3	7	3	2	3	2	0	0	0	1	0	2	7	3	0	0	4	3	1	2	0	3	0	0.0285971	0.201379	0.905767	0.0313043	6.75499	2.94169	negbin	2.47383	0.52759
OG0000279	DSPc\\Dual specificity protein phosphatase 15	5	6	3	3	6	2	2	3	2	1	2	1	2	1	1	1	4	1	1	2	1	1	2	2	2	1	3	0.00100317	0.0544269	0.38232	0.124018	2.19943	0.973518	poisson	1.46568	0.726289
OG0000280	adh_short\\-	2	4	4	2	3	3	1	4	3	2	0	1	1	1	2	1	4	2	3	2	2	1	2	3	3	2	3	0.0403058	0.22657	0.224615	0.27686	1.19943	0.530895	poisson	1.25184	0.992743
OG0000281	AA_permease_2\\Uncharacterized amino-acid permease C584.13	1	4	5	0	2	6	3	4	4	3	0	5	3	1	0	0	5	0	0	1	4	4	1	1	1	1	2	0.0791728	0.316653	0.529433	0.0714005	3.66097	1.62043	negbin	1.69797	0.615538
OG0000282	Glyco_hydro_18\\Acidic mammalian chitinase; Chitinase-3-like protein 1	1	1	0	0	0	2	0	2	2	7	3	2	2	2	6	3	3	2	2	1	3	6	3	0	5	2	1	0.00283582	0.0648583	-1.1974	0.00209271	3.58405	1.58638	negbin	0.301979	0.238837
OG0000283	DHDPS\\Probable 4-hydroxy-2-oxoglutarate aldolase, mitochondrial; 4-hydroxy-tetrahydrodipicolinate synthase	1	1	2	1	1	2	3	2	2	2	3	3	1	1	0	4	5	3	2	2	2	5	3	0	5	5	0	0.179168	0.426555	0.131639	0.635095	2.35328	1.04161	poisson	1.1407	0.992743
OG0000284	Glyco_hydro_28\\Exopolygalacturonase X-1	0	0	1	2	2	3	0	3	0	4	1	6	0	0	1	3	4	3	1	1	6	3	0	3	4	9	1	0.0831665	0.330374	-0.799384	0.0626444	5.04558	2.23329	negbin	0.449606	0.615143
OG0000285	Peroxidase_2\\Aromatic peroxygenase (Fragments)	0	2	2	0	3	6	0	2	1	5	1	3	0	1	1	3	1	5	4	1	3	1	4	5	4	1	2	0.282551	0.537337	-0.250937	0.486723	3.12251	1.38209	poisson	0.778071	0.992743
OG0000286	DUF6594\\-	0	5	4	1	3	3	6	2	1	2	0	2	0	7	0	1	11	1	1	0	1	1	5	1	1	1	1	0.134267	0.426555	0.508959	0.253094	6.73789	2.98235	negbin	1.66356	0.973727
OG0000287	-	0	0	2	1	1	6	3	3	5	1	0	4	4	1	0	2	7	2	0	1	8	1	1	3	0	2	3	0.834177	0.884567	0.0489728	0.902711	4.89174	2.1652	negbin	1.05019	0.992743
OG0000288	AA_permease_2\\Uncharacterized amino-acid permease C15C4.04c	2	3	4	3	4	1	0	3	1	3	4	2	0	2	2	5	3	0	3	0	2	5	0	2	4	1	1	0.733754	0.800187	-0.0363147	0.917028	2.41026	1.08462	poisson	0.964337	0.992743
OG0000289	NAD_binding_2|NAD_binding_11\\Probable 3-hydroxyisobutyrate dehydrogenase, mitochondrial	3	3	9	3	4	2	3	3	2	1	1	1	2	1	1	1	3	1	1	1	2	2	3	3	1	1	2	0.000621	0.0438414	0.613611	0.00910887	2.71795	1.22308	poisson	1.84709	0.40677
OG0000290	MFS_1\\Transporter mfs1	2	4	8	1	4	4	2	3	3	0	2	1	0	2	0	2	3	1	2	0	2	3	0	3	7	0	1	0.010176	0.114071	0.782315	0.0144671	4.02564	1.81154	negbin	2.18653	0.438192
OG0000291	MFS_1\\Efflux pump vrtL; Uncharacterized transporter C1529.01	2	3	3	2	1	3	3	4	1	1	2	5	1	1	0	2	2	0	4	0	5	5	0	2	2	2	4	0.415761	0.629851	0.0101916	0.971738	2.41026	1.08462	poisson	1.01024	0.998918
OG0000292	Oxidored_FMN\\NADPH dehydrogenase afvA	1	2	4	2	3	1	3	2	2	3	1	4	1	1	1	5	3	1	2	1	2	3	2	2	4	2	2	0.850857	0.899457	0.107893	0.603994	1.25641	0.565385	poisson	1.11393	0.992743
OG0000293	Cu-oxidase_3|Cu-oxidase|Cu-oxidase_2\\Iron transport multicopper oxidase fetC; Laccase-4	2	2	3	1	1	2	2	2	3	0	3	2	1	2	0	3	4	4	2	2	4	3	3	1	3	3	2	0.334274	0.537337	-0.0331093	0.872233	1.17949	0.530769	poisson	0.967433	0.992743
OG0000294	FAD_binding_3\\2,4-dichlorophenol 6-monooxygenase; 3-(3-hydroxy-phenyl)propionate	1	3	11	3	4	4	2	1	3	4	0	2	0	0	1	0	4	2	1	1	4	3	3	0	2	0	1	0.0409809	0.22657	0.819762	0.0160501	5.17949	2.33077	negbin	2.26996	0.466772
OG0000295	adh_short\\5&apos;-hydroxyaverantin dehydrogenase	1	5	11	3	3	2	4	1	1	2	0	2	0	0	0	3	3	3	1	1	5	1	2	0	1	2	3	0.0831665	0.330374	0.735356	0.0306677	5.17949	2.33077	negbin	2.08622	0.526481
OG0000296	MFS_1\\MFS transporter prlL	2	1	2	3	2	3	2	2	2	2	2	4	3	1	2	3	4	1	2	1	3	3	2	2	2	1	2	0.888688	0.935637	-0.0854739	0.594271	0.695157	0.318123	poisson	0.918077	0.992743
OG0000297	LysM|LysM|LysM\\-	3	3	3	2	4	4	1	3	2	1	3	3	0	2	1	0	2	0	5	0	3	1	0	3	6	0	4	0.127194	0.426555	0.073653	0.840479	2.77208	1.26858	poisson	1.07643	0.992743
OG0000298	PHO4\\Sodium-dependent phosphate transporter 2	2	3	1	3	1	1	1	2	2	4	3	1	1	1	1	4	1	3	4	1	2	3	2	2	1	7	2	0.433928	0.629851	-0.159873	0.608129	2.00285	0.916558	poisson	0.852252	0.992743
OG0000299	MFS_1\\Probable transporter MCH4	2	1	2	2	2	1	2	1	1	5	2	3	2	2	1	4	1	2	2	2	2	3	3	2	3	5	1	0.029248	0.204378	-0.245498	0.244	1.23362	0.564537	poisson	0.782315	0.963439
OG0000300	adh_short_C2\\NADP-dependent mannitol dehydrogenase	2	4	2	3	2	2	3	2	2	4	2	2	2	0	0	1	2	2	2	1	3	3	2	3	2	3	3	0.466484	0.629851	0.0326338	0.864018	0.925926	0.423729	poisson	1.03317	0.992743
OG0000301	DIOX_N|2OG-FeII_Oxy\\-	1	2	2	1	1	2	0	5	1	3	0	3	1	1	1	1	6	2	3	1	7	5	2	4	1	2	1	0.334514	0.537337	-0.627227	0.120159	3.23362	1.47979	poisson	0.534071	0.714216
OG0000302	DAO|FAD_binding_3\\FAD-dependent monooxygenase mdpD	0	3	5	0	0	5	1	6	1	3	1	0	1	1	0	2	7	2	1	3	7	3	5	2	0	0	0	0.979037	1	0.15152	0.721845	5.1567	2.35984	negbin	1.1636	0.992743
OG0000303	RVT_2\\Copia protein	0	0	3	5	0	3	0	1	0	2	3	0	0	6	1	0	2	0	17	1	1	5	1	6	0	0	2	0.391848	0.611804	-0.654595	0.310175	12.5413	5.73924	negbin	0.519653	0.992743
OG0000304	Zn_clus\\-	0	0	6	0	1	3	0	1	3	4	4	3	1	0	0	4	2	1	2	0	1	8	0	2	8	2	3	0.259203	0.517571	-0.420476	0.365867	5.38746	2.46545	negbin	0.656734	0.992743
OG0000305	APH\\-	0	0	0	0	0	0	0	0	0	0	13	0	16	1	9	1	0	0	5	0	0	0	0	6	0	5	3	0.0141775	0.123278	-14.8065	0.960922	18.2336	8.3442	negbin	3.71e-07	0.998871
OG0000306	Fungal_trans_2\\-	4	5	5	2	3	4	4	0	1	4	1	1	0	0	1	4	2	2	1	1	3	4	1	0	4	1	0	0.0477487	0.226655	0.857922	0.00852008	2.90028	1.35013	poisson	2.35826	0.40677
OG0000307	CN_hydrolase\\Arylacetonitrilase; Cyanide hydratase	1	1	1	0	1	1	0	1	1	2	3	6	0	0	0	4	5	1	1	3	10	3	3	1	6	2	1	0.0228925	0.167001	-1.2913	0.00745277	5.51567	2.56764	negbin	0.274914	0.398207
OG0000308	adh_short\\Norsolorinic acid ketoreductase nor1; Uncharacterized oxidoreductase YKL071W	1	6	2	0	3	1	1	0	0	3	2	6	0	1	0	1	0	4	1	1	3	8	3	2	6	3	0	0.305309	0.537337	-0.452019	0.301266	4.90029	2.28117	negbin	0.636342	0.992743
OG0000309	SLAC1\\Uncharacterized transporter MJ0576; Sulfite efflux pump SSU1	2	4	6	5	4	4	1	2	1	1	1	1	3	1	1	2	3	1	2	1	1	3	2	0	2	1	3	0.0195261	0.151176	0.508413	0.0411565	2.13105	0.992042	poisson	1.66265	0.546755
OG0000310	Zn_clus\\-	1	6	7	1	3	1	1	1	3	2	1	1	2	0	1	1	3	1	2	1	1	3	1	5	3	1	5	0.540259	0.639786	-0.10996	0.789861	3.13105	1.45756	poisson	0.89587	0.992743
OG0000311	HSP70\\Heat shock 70 kDa protein 2	2	2	3	2	2	2	2	2	2	2	2	2	3	3	2	2	2	2	2	2	2	2	3	2	2	2	2	0.738276	0.800187	-0.0393301	0.592863	0.131054	0.061008	poisson	0.961433	0.992743
OG0000312	CFEM\\-	1	1	3	1	1	1	1	1	3	2	9	1	1	1	2	3	4	2	3	4	1	2	2	1	2	3	2	0.0495737	0.234694	-0.135226	0.707171	2.82336	1.31432	poisson	0.873519	0.992743
OG0000313	Glyco_hydro_11\\Endo-1,4-beta-xylanase A	0	0	1	0	0	10	0	6	4	2	0	3	0	0	1	2	4	4	0	2	1	1	6	1	4	5	1	0.459588	0.629851	0.644312	0.143816	6.2849	2.92573	negbin	1.90468	0.801753
OG0000314	Fungal_trans\\-	0	2	2	1	0	2	1	2	1	4	4	3	2	0	2	5	2	3	5	1	1	4	1	1	6	2	1	0.0503495	0.238051	-0.0735112	0.823886	2.59259	1.2069	poisson	0.929126	0.992743
OG0000315	CFEM\\-	0	0	0	0	0	0	0	0	0	0	3	8	0	0	3	4	1	7	5	5	5	1	7	1	5	3	0	0.000624297	0.0438414	-11.7692	0.860047	7.05413	3.28382	negbin	7.74e-06	0.992743
OG0000316	Peptidase_S10\\Probable serine carboxypeptidase ARB_06414	2	1	3	3	3	2	1	2	2	1	2	4	1	1	2	2	4	0	5	1	2	3	1	3	1	1	4	0.72889	0.796365	-0.287455	0.294089	1.48718	0.704453	poisson	0.75017	0.992743
OG0000317	Ceramidase\\Alkaline ceramidase 3	3	2	2	2	3	2	1	2	3	2	2	3	3	3	0	3	1	1	3	1	2	2	2	2	3	1	3	0.783537	0.84037	-0.102651	0.578114	0.717949	0.340081	poisson	0.902442	0.992743
OG0000318	DAHP_synth_1\\Phospho-2-dehydro-3-deoxyheptonate aldolase AMT16	2	2	3	2	2	2	2	2	2	2	2	2	2	3	2	2	2	2	2	2	3	3	2	2	2	1	2	1	1	-0.0748007	0.406477	0.179487	0.0850202	poisson	0.927928	0.992743
OG0000319	MFS_1\\MFS-type transporter ATEG_00331	2	2	4	2	2	3	2	4	2	2	2	2	3	4	1	2	3	1	1	1	1	4	2	1	1	1	2	0.0666713	0.272745	0.211804	0.263533	1.02564	0.48583	poisson	1.23591	0.987503
OG0000320	Patatin\\Patatin-like protein 5; Calcium-independent phospholipase A2-gamma	1	2	7	3	0	2	5	1	3	1	1	0	2	5	0	2	4	0	0	2	2	4	2	0	3	5	0	0.331472	0.537337	0.231391	0.494693	3.64103	1.7247	negbin	1.26035	0.992743
OG0000321	MFS_1\\MFS transporter L2; Efflux pump FUS6	3	2	3	1	3	4	1	4	1	2	1	3	2	5	0	2	4	1	1	1	4	2	4	0	1	1	1	0.351683	0.557081	0.0148778	0.955583	1.94872	0.923077	poisson	1.01499	0.995274
OG0000322	-\\Lysosomal acid phosphatase	2	2	3	2	2	2	2	2	2	1	2	2	2	2	1	4	2	3	2	2	2	2	2	3	2	2	2	0.85959	0.908127	-0.00313641	0.979173	0.333333	0.157895	poisson	0.996869	0.998918
OG0000323	Glyco_transf_90\\Beta-1,2-xylosyltransferase 1	3	2	6	2	2	2	2	2	2	2	1	1	3	2	3	1	2	2	2	1	2	3	1	2	2	2	2	0.169575	0.426555	0.255455	0.161479	0.948718	0.449393	poisson	1.29105	0.830738
OG0000324	Sugar_tr\\High-affinity glucose transporter ght1	1	0	3	3	1	2	2	4	1	3	3	2	1	0	3	3	2	1	2	2	2	4	2	2	3	3	2	0.436155	0.629851	0.170833	0.443659	1.10256	0.522267	poisson	1.18629	0.992743
OG0000325	EHN\\Putative epoxide hydrolase	2	3	6	2	2	2	4	3	3	1	2	2	0	0	1	1	4	3	2	0	3	3	1	2	1	2	2	0.0177051	0.139515	0.565613	0.0110734	1.79487	0.850202	poisson	1.76053	0.424567
OG0000326	Homeobox_KN\\-	1	1	1	1	1	1	1	1	1	2	3	1	2	1	1	8	5	1	2	1	2	3	1	1	5	8	1	0.00808949	0.109102	-0.957888	0.0180652	4.17949	1.97976	negbin	0.383702	0.490891
OG0000327	Lactamase_B\\N-acyl homoserine lactonase AttM; Cytochrome P450 monooxygenase andK	1	3	10	5	3	4	1	2	2	2	1	1	0	1	0	3	1	1	0	1	1	5	1	2	3	1	2	0.0159413	0.135342	0.858348	0.0067639	4.33333	2.05263	negbin	2.35926	0.381347
OG0000328	FAD_binding_3|FAD_binding_3\\Monooxygenase asqM	1	2	5	2	2	2	1	3	4	2	1	3	0	5	0	2	5	1	1	1	3	1	4	0	4	1	1	0.278786	0.537337	0.142626	0.622674	2.41026	1.1417	poisson	1.1533	0.992743
OG0000329	Cupin_1|Cupin_1\\Oxalate decarboxylase OxdC	1	1	1	2	4	3	0	2	3	2	3	2	1	1	2	2	4	2	2	1	3	3	2	1	3	2	4	0.469265	0.629851	-0.334127	0.192395	1.10256	0.522267	poisson	0.715963	0.862844
OG0000330	NmrA\\Oxidoreductase BOA1	0	1	2	0	1	0	0	2	0	2	2	2	1	2	0	4	3	3	2	0	12	3	2	0	5	6	2	0.00668003	0.0966301	-1.43018	0.00458539	6.41026	3.03644	negbin	0.239266	0.332386
OG0000331	Peptidase_M43\\Extracellular metalloprotease 1	0	0	1	0	0	1	1	1	1	2	7	0	1	1	4	2	2	2	8	2	6	1	2	3	1	3	5	0.000786444	0.0465633	-1.63965	0.00105298	4.64103	2.19838	negbin	0.194049	0.185043
OG0000332	Pkinase_fungal\\-	0	0	0	0	0	0	0	0	0	0	6	0	20	1	6	2	1	1	8	1	0	1	1	1	7	1	0	0.000539105	0.0438414	-10.9694	0.825388	18.3333	8.68421	negbin	1.72e-05	0.992743
OG0000333	Cyt-b5|FMN_dh\\Peroxisomal (S)-2-hydroxy-acid oxidase GLO3	3	2	4	4	3	3	1	4	2	3	1	1	1	1	0	2	1	2	1	1	2	6	1	1	1	2	3	0.00777064	0.106308	0.420502	0.123402	1.84046	0.887363	poisson	1.52273	0.724767
OG0000334	Amidase\\Glutamyl-tRNA(Gln) amidotransferase subunit A	1	3	2	1	2	4	2	2	2	0	3	2	2	2	2	1	2	3	2	2	2	1	5	3	3	0	2	1	1	0.0774156	0.724784	1.14815	0.553571	poisson	1.08049	0.992743
OG0000335	Glyco_trans_2_3\\-	2	3	4	2	2	3	2	2	2	0	2	4	1	3	0	3	1	2	2	3	4	0	2	2	1	3	1	0.27077	0.537285	0.236155	0.268897	1.30199	0.627747	poisson	1.26637	0.992743
OG0000336	Ank_4|Ank_4\\Serine	2	1	1	2	1	3	1	1	2	3	2	2	1	1	1	4	3	2	2	2	1	4	4	1	6	2	1	0.16534	0.426555	-0.0428432	0.875368	1.60969	0.776099	poisson	0.958062	0.992743
OG0000337	4HBT\\Acyl-coenzyme A thioesterase THEM4	3	3	7	3	5	2	1	1	1	1	2	1	1	1	1	1	3	3	1	1	1	1	2	2	2	3	3	0.102937	0.369605	0.270446	0.329205	2.07123	0.998626	poisson	1.31055	0.992743
OG0000338	DUF1275\\-	3	2	4	3	2	3	0	2	3	4	2	2	2	1	2	3	2	2	2	1	1	3	1	1	1	3	1	0.112715	0.400981	0.376492	0.0499838	0.994302	0.479396	poisson	1.45716	0.592118
OG0000339	Histone\\Histone H3	2	2	4	1	2	2	3	2	4	2	1	2	2	1	1	2	0	3	2	2	3	2	2	2	2	2	3	0.223107	0.457142	0.367877	0.0232666	0.763533	0.368132	poisson	1.44466	0.51792
OG0000340	Aminotran_3\\Gamma aminobutyrate transaminase 3, chloroplastic; Aminotransferase FGSG_17085	1	1	1	1	3	3	1	1	1	2	6	2	1	0	1	7	1	1	3	1	3	4	2	2	3	2	2	0.115056	0.405667	-0.225678	0.540937	2.53276	1.22115	poisson	0.797975	0.992743
OG0000341	Piwi\\-	2	1	1	2	2	2	2	2	5	1	2	1	2	2	1	1	4	3	6	1	2	2	1	2	2	1	3	0.759236	0.817813	-0.0185396	0.946395	1.53276	0.739011	poisson	0.981631	0.992743
OG0000342	Abhydrolase_2\\Acyl-protein thioesterase 1	2	4	2	1	2	1	2	1	1	0	5	2	2	3	4	3	2	2	4	0	0	3	4	1	2	2	1	0.365457	0.573864	-0.0125479	0.965447	1.76353	0.850275	poisson	0.98753	0.998918
OG0000343	Dak1|Dak2\\Dihydroxyacetone kinase 1	1	2	2	1	1	4	3	2	2	1	3	2	1	1	1	2	3	2	2	2	2	1	2	2	6	3	2	0.889733	0.936599	0.22855	0.326775	1.22507	0.590659	poisson	1.25678	0.992743
OG0000344	adh_short\\Short-chain dehydrogenase TIC 32, chloroplastic; WW domain-containing oxidoreductase	1	5	2	1	5	0	0	1	0	1	0	4	0	1	1	3	3	4	1	2	5	2	3	0	9	1	1	0.428306	0.629851	-0.316555	0.457305	4.60969	2.22253	negbin	0.728655	0.992743
OG0000345	Ras\\GTP-binding protein RHO3; Transforming protein RhoA	3	3	3	2	2	2	2	2	2	2	2	2	2	1	2	2	2	2	2	2	2	2	2	2	2	2	2	0.0139584	0.121769	0.186412	0.00554307	0.148148	0.0714286	poisson	1.20492	0.347256
OG0000346	Aminotran_1_2\\1-aminocyclopropane-1-carboxylate synthase-like protein 1	1	1	2	1	1	1	1	0	0	4	1	6	2	0	1	3	3	1	5	0	2	4	1	1	9	4	1	0.0328921	0.225752	-1.07416	0.013652	4.45584	2.14835	negbin	0.341585	0.424567
OG0000347	ING\\-	2	2	2	2	2	2	2	2	3	2	2	2	2	2	0	2	2	2	2	2	2	2	3	4	3	2	1	0.85963	0.908127	0.0102766	0.941776	0.45584	0.21978	poisson	1.01033	0.992743
OG0000348	Kelch_5\\Kelch repeat-containing protein ARB_01230	3	6	1	1	1	2	3	1	1	0	0	3	1	4	0	4	6	3	1	4	4	0	2	1	0	2	2	0.916331	0.961407	-0.350043	0.360784	3.07123	1.48077	poisson	0.704658	0.992743
OG0000349	AAA|AAA_lid_3|Vps4_C\\Spastin; Protein SAP1	2	3	2	2	2	2	2	2	2	2	2	2	2	2	2	2	2	2	3	2	2	2	2	2	2	2	2	0.650371	0.728026	0.0194179	0.732511	0.071225	0.0343407	poisson	1.01961	0.992743
OG0000350	Zn_clus\\-	1	1	3	1	1	0	1	1	0	8	1	1	1	1	1	2	6	3	4	0	0	6	2	4	4	2	1	0.0456399	0.22657	-0.959473	0.0186239	4.22507	2.03709	negbin	0.383095	0.493845
OG0000351	IBR\\E3 ubiquitin-protein ligase dbl4	1	1	3	1	1	8	3	3	4	0	0	4	0	7	0	0	7	1	0	2	0	0	1	4	1	0	4	0.0898692	0.344264	0.477281	0.319333	5.68661	2.74176	negbin	1.61169	0.992743
OG0000352	ApbA|ApbA_C\\2-dehydropantoate 2-reductase	4	4	2	4	4	3	1	4	3	2	0	1	0	1	0	2	2	1	0	1	5	5	1	2	0	1	2	0.00632202	0.0920499	0.337118	0.303317	2.5755	1.26434	poisson	1.4009	0.992743
OG0000353	-	2	2	3	2	2	3	2	2	2	2	1	3	1	1	2	2	3	2	2	2	2	2	2	2	2	2	2	0.203176	0.452713	0.158062	0.123918	0.267806	0.131469	poisson	1.17124	0.726001
OG0000354	Aldo_ket_red\\Voltage-gated potassium channel subunit beta-1	2	3	4	2	2	2	4	1	1	1	0	2	1	2	0	2	5	2	1	1	6	3	1	0	3	3	1	0.266303	0.52982	0.0855965	0.768676	2.19088	1.07552	poisson	1.08937	0.992743
OG0000355	FSH1\\Esterase mpl1	2	2	2	2	2	1	1	2	2	6	1	2	3	3	1	3	2	5	2	1	2	2	1	2	1	1	1	0.845283	0.894095	-0.276879	0.276823	1.42165	0.697902	poisson	0.758146	0.992743
OG0000356	-\\Adenylate-forming reductase 03009	2	4	2	2	3	2	1	2	0	2	1	1	0	2	1	5	2	4	2	2	4	2	3	2	1	2	1	0.869079	0.917701	-0.180495	0.526587	1.42165	0.697902	poisson	0.834857	0.992743
OG0000357	MatE|MatE\\Multidrug and toxin extrusion protein 1	2	3	2	2	3	2	2	2	2	1	2	1	1	5	1	4	1	2	2	2	1	2	3	2	1	2	2	0.130086	0.426555	-0.00422679	0.984449	0.883191	0.433566	poisson	0.995782	1
OG0000358	adh_short_C2\\4-formylbenzenesulfonate dehydrogenase TsaC1	3	4	11	4	3	2	2	2	1	2	1	1	2	0	1	2	1	1	1	0	2	3	0	2	1	1	2	0.00250109	0.0648583	1.01034	0.000982097	4.34473	2.13287	negbin	2.74653	0.179225
OG0000359	Aldo_ket_red\\Aldo-keto reductase yakc [NADP(+)]	1	1	4	3	3	2	2	3	2	3	1	3	0	1	1	2	4	1	3	0	1	4	3	1	4	1	1	0.349628	0.556914	0.358766	0.153925	1.5755	0.773427	poisson	1.43156	0.808487
OG0000360	DUF6606|DUF3638|DUF3645\\-	1	1	0	0	3	5	2	0	1	2	3	2	1	1	2	4	1	8	2	1	2	2	3	2	2	0	4	0.111816	0.397981	-0.317118	0.421755	3.03704	1.49091	poisson	0.728245	0.992743
OG0000361	GT87\\-	0	1	5	0	4	4	2	4	3	2	0	2	1	1	0	2	6	2	0	1	3	0	4	3	2	1	2	0.270749	0.537285	0.231244	0.455745	2.80627	1.37762	poisson	1.26017	0.992743
OG0000362	adh_short\\Short-chain dehydrogenase	0	0	1	1	2	2	1	2	2	2	1	1	1	1	0	4	8	1	3	0	3	3	1	0	12	1	2	0.455644	0.629851	-0.574153	0.214323	6.65242	3.26573	negbin	0.563182	0.920666
OG0000363	Alpha-amylase|A_amylase_dom_C\\Alpha-amylase 1	0	0	0	0	0	3	1	6	3	6	1	5	1	3	1	1	2	3	1	2	2	3	2	4	1	1	3	0.0777472	0.311797	-0.350744	0.341057	3.03704	1.49091	poisson	0.704164	0.992743
OG0000364	Histone\\Histone H3-like centromeric protein A	0	0	0	0	0	0	0	0	0	0	0	0	55	0	0	0	0	0	0	0	0	0	0	0	0	0	0	0.529651	0.629851	-0.00332814	3.64e-14	112.037	55	negbin	0.996677	5.2e-10	**
OG0000365	adh_short\\3-oxoacyl-[acyl-carrier-protein] reductase FabG; 2-dehydro-3-deoxy-D-gluconate 5-dehydrogenase	3	2	1	4	2	1	3	1	1	1	2	2	3	1	1	3	2	3	3	2	2	2	2	1	3	2	1	0.849159	0.89785	0.116644	0.536697	0.769231	0.384615	poisson	1.12372	0.992743
OG0000366	Peptidase_C12\\Ubiquitin carboxyl-terminal hydrolase ubh-4	2	2	2	2	2	2	2	2	2	2	2	2	2	2	2	2	2	2	2	2	2	2	2	2	2	2	2	NaN	NA	NA	NA	0	NA	Skipped	NA	NA
OG0000367	Peptidase_C12\\Ubiquitin carboxyl-terminal hydrolase isozyme L3	2	2	2	2	2	2	3	2	2	1	2	3	2	2	1	2	3	2	2	1	2	1	2	2	2	3	2	0.481445	0.629851	0.0645217	0.576425	0.307692	0.153846	poisson	1.06665	0.992743
OG0000368	MFS_1\\-	2	2	3	3	3	1	2	1	1	3	3	1	1	1	2	4	1	1	3	1	3	3	1	1	4	2	1	0.891013	0.937808	0.1566	0.537834	1.07692	0.538462	poisson	1.16953	0.992743
OG0000369	GST_N_2|GST_C_2\\Glutathione S-transferase omega-1	3	3	3	3	3	2	3	2	1	1	2	2	2	2	2	2	1	1	3	1	2	2	2	0	3	2	1	0.0114923	0.114071	0.541359	0.000757779	0.692308	0.346154	poisson	1.71834	0.159849
OG0000370	DNA_ligase_A_N|DNA_ligase_A_M\\DNA ligase 4	3	2	3	24	1	1	1	1	1	1	1	1	1	2	1	1	1	1	1	1	0	1	0	1	1	1	1	0.0122625	0.114071	1.10813	0.0136572	19.7692	9.88462	negbin	3.02868	0.424567
OG0000371	Clr5\\-	5	4	3	3	4	0	0	0	0	0	1	0	0	0	0	4	8	7	1	3	1	0	6	0	3	1	0	0.807812	0.860648	0.0955516	0.807739	5.92308	2.96154	negbin	1.10027	0.992743
OG0000372	DNA_pol_phi\\rDNA transcriptional regulator pol5	1	3	1	2	4	1	1	1	1	4	1	1	1	16	1	1	1	1	3	1	1	2	1	1	1	1	1	0.640138	0.728026	-0.0866235	0.842097	8.69231	4.34615	negbin	0.917022	0.992743
OG0000373	FAD_binding_3|FAD_binding_3|Phe_hydrox_dim\\Phenol hydroxylase; FAD-dependent monooxygenase terD	2	2	4	4	2	3	2	1	1	4	1	1	0	1	0	3	2	1	1	3	3	3	3	2	3	0	2	0.382975	0.598934	0.141458	0.603365	1.46154	0.730769	poisson	1.15195	0.992743
OG0000374	Glyco_hydro_64\\Glucan endo-1,3-beta-glucosidase	1	2	3	2	1	4	2	3	4	0	1	2	0	1	2	2	1	2	1	2	1	1	1	6	3	2	4	0.114453	0.404119	0.193061	0.519554	1.84615	0.923077	poisson	1.21296	0.992743
OG0000375	NmrA\\NmrA-like family domain-containing protein 1	2	2	3	2	3	2	2	3	1	2	1	3	1	1	0	2	2	1	3	1	2	4	2	0	4	4	1	0.335713	0.537337	0.390513	0.0946797	1.23077	0.615385	poisson	1.47774	0.653707
OG0000376	Meth_synt_2\\Uncharacterized protein YxjH	2	2	4	3	3	4	2	3	2	1	1	2	1	0	1	2	4	2	1	2	3	2	2	1	1	0	3	0.00811274	0.109102	0.391446	0.0548207	1.23077	0.615385	poisson	1.47912	0.597282
OG0000377	Kelch_3|Kelch_4\\Nitrile-specifier protein 5	2	2	3	2	2	2	2	2	1	1	2	2	0	2	1	3	2	2	3	2	3	1	2	2	2	4	2	1	1	0.0140039	0.936376	0.615385	0.307692	poisson	1.0141	0.992743
OG0000378	adh_short\\Short-chain dehydrogenase TIC 32, chloroplastic; Oxidoreductase calI	1	3	2	0	3	5	1	5	2	0	0	6	1	0	0	2	2	1	1	0	5	1	0	0	6	6	1	0.205685	0.452713	0.318242	0.471405	4.46154	2.23077	negbin	1.37471	0.992743
OG0000379	GMC_oxred_N|GMC_oxred_C\\Oxygen-dependent choline dehydrogenase	0	1	0	0	0	1	2	2	2	1	1	2	0	1	2	2	3	3	2	2	7	3	6	4	0	4	3	0.0133334	0.119904	-1.05395	0.00880764	3.15385	1.57692	negbin	0.348559	0.40677
OG0000380	MFS_1\\Uncharacterized transporter C36.03c	1	1	7	3	2	6	0	3	1	3	0	2	1	3	0	0	2	2	0	0	3	3	1	4	2	1	2	0.371488	0.582693	0.490712	0.139202	3.11396	1.58636	negbin	1.63348	0.783068
OG0000381	HSP20\\30 kDa heat shock protein	2	2	3	1	1	1	1	1	1	4	2	1	2	1	2	2	2	2	3	3	2	2	3	1	5	1	2	0.042423	0.22657	-0.242781	0.322749	1.03704	0.528302	poisson	0.784444	0.992743
OG0000382	41701\\14-3-3 protein homolog	2	2	2	2	2	1	2	2	2	2	2	2	2	2	2	2	2	2	2	2	2	2	2	2	2	2	2	0.181665	0.426555	-0.0773166	0.0750078	0.037037	0.0188679	poisson	0.925597	0.615538
OG0000383	Aldo_ket_red\\Probable voltage-gated potassium channel subunit beta; Aflatoxin B1 aldehyde reductase member 3	1	1	5	2	2	3	3	2	1	2	1	3	1	1	1	1	3	2	1	1	2	3	1	2	5	1	2	0.410999	0.629851	0.249373	0.27965	1.34473	0.685051	poisson	1.28322	0.992743
OG0000384	RNase_H\\-	4	2	2	12	1	0	0	0	0	0	11	0	0	0	0	0	0	0	10	0	0	3	0	0	4	4	0	0.32691	0.537337	-0.465671	0.437405	12.5755	6.40639	negbin	0.627714	0.992743
OG0000385	TRI12\\Trichothecene efflux pump TRI12; MFS transporter L2	3	3	11	3	4	2	1	1	2	2	0	2	1	1	0	0	2	0	1	1	2	1	1	3	0	0	6	0.00971409	0.114071	0.961082	0.0106727	5.26781	2.6836	negbin	2.61452	0.424567
OG0000386	DUF4743|NUDIX\\Nudix hydrolase 20, chloroplastic	1	1	2	1	1	2	1	2	2	2	3	2	1	1	3	3	1	1	4	2	2	2	3	2	3	3	2	0.0268535	0.1912	-0.0685687	0.728731	0.729345	0.371553	poisson	0.933729	0.992743
OG0000387	ECH_1\\Carnitinyl-CoA dehydratase	1	3	5	3	3	2	1	1	1	2	2	3	2	0	0	2	4	1	2	1	1	3	1	2	3	2	2	0.630617	0.728026	0.0504598	0.837223	1.34473	0.685051	poisson	1.05175	0.992743
OG0000388	Ferric_reduct|FAD_binding_8|NAD_binding_6\\Ferric	2	2	3	2	2	2	2	2	2	3	1	2	2	2	1	2	2	2	1	2	2	3	2	2	1	2	2	0.299207	0.537337	0.0368593	0.739561	0.267806	0.13643	poisson	1.03755	0.992743
OG0000389	Glutaredoxin\\Glutaredoxin	2	2	2	2	2	2	2	2	2	2	2	2	2	2	2	2	2	2	2	2	2	1	2	2	2	2	2	0.529651	0.629851	0.0217806	0.6083	0.037037	0.0188679	poisson	1.02202	0.992743
OG0000390	Ras\\Ras-related C3 botulinum toxin substrate 1	2	2	2	2	2	2	2	2	2	2	2	2	2	2	2	2	2	2	1	2	2	2	2	2	2	2	2	0.529651	0.629851	0.00275037	0.948597	0.037037	0.0188679	poisson	1.00275	0.992743
OG0000391	Oxysterol_BP\\Oxysterol-binding protein homolog 4	3	3	6	3	3	2	1	2	2	1	1	2	1	2	1	3	1	2	1	2	1	1	2	2	1	2	2	0.0060119	0.0910287	0.451094	0.0157997	1.19088	0.606676	poisson	1.57003	0.462831
OG0000392	Arf\\ADP-ribosylation factor 6	2	2	2	2	2	2	2	2	2	2	2	2	2	2	1	3	2	2	2	2	2	1	2	2	2	2	2	0.706082	0.775248	0.0218717	0.770675	0.11396	0.0580552	poisson	1.02211	0.992743
OG0000393	Sugar_tr\\High-affinity glucose transporter	2	1	1	1	1	2	2	2	2	5	2	3	1	1	1	2	3	1	1	2	3	3	3	2	3	2	1	0.155998	0.426555	-0.158216	0.438412	0.960114	0.489115	poisson	0.853665	0.992743
OG0000394	His_Phos_1\\-	2	2	1	1	1	3	1	4	4	1	1	2	1	1	1	2	2	1	1	1	3	4	2	3	1	4	3	0.699838	0.773628	0.0402544	0.870148	1.26781	0.645864	poisson	1.04108	0.992743
OG0000395	BTB\\-	1	4	0	3	7	2	1	1	7	1	0	1	0	1	2	4	3	1	3	4	1	1	0	1	2	1	1	0.204052	0.452713	0.655368	0.0503036	3.5755	1.82148	negbin	1.92585	0.594558
OG0000396	Pmp3\\Plasma membrane proteolipid 3	0	3	4	2	2	1	1	2	3	0	2	3	2	1	1	2	2	3	1	3	2	1	3	3	2	1	3	0.957242	0.998567	-0.0566422	0.796625	1.03704	0.528302	poisson	0.944932	0.992743
OG0000397	Peroxidase_2\\Dothistromin biosynthesis peroxidase dotB; Aromatic peroxygenase	0	1	2	2	2	5	1	1	4	0	0	4	0	1	1	2	1	0	0	0	6	1	0	8	0	0	11	0.165344	0.426555	0.182168	0.831765	7.5755	3.85922	negbin	1.19982	0.992743
OG0000398	-\\Zinc finger protein interacting with ribonucleoprotein K	2	1	2	2	0	0	1	1	0	0	1	3	0	7	0	4	2	6	1	2	0	4	7	0	5	1	0	0.315005	0.537337	-1.0128	0.0202541	4.84046	2.51331	negbin	0.363202	0.500576
OG0000399	FAD_binding_3\\3-(3-hydroxy-phenyl)propionate	2	1	4	2	2	5	0	5	0	2	1	3	0	1	1	1	6	2	3	2	3	2	3	1	0	0	0	0.494554	0.629851	0.285424	0.377023	2.76353	1.43491	poisson	1.33033	0.992743
OG0000400	PLA2_B\\Lysophospholipase (Fragment)	1	4	5	2	2	3	1	1	2	2	2	3	1	1	1	4	1	1	3	1	2	1	1	2	2	1	2	0.283494	0.537337	0.302508	0.178385	1.22507	0.636095	poisson	1.35325	0.83192
OG0000401	Aldedh\\Aldehyde dehydrogenase	1	2	1	2	2	2	1	3	2	3	1	1	1	1	0	5	1	1	4	1	2	4	1	2	4	3	1	0.870305	0.918859	0.112772	0.721574	1.53276	0.795858	poisson	1.11938	0.992743
OG0000402	Glyco_hydro_79C\\Beta-glucuronidase	1	1	1	3	2	4	4	1	3	0	2	1	0	1	0	0	3	1	2	1	6	3	2	2	4	1	3	0.354964	0.559234	0.0699915	0.837662	2.22507	1.15533	poisson	1.0725	0.992743
OG0000403	Aldedh\\Succinate-semialdehyde dehydrogenase [NADP(+)]	1	3	8	1	1	2	3	1	1	1	2	1	1	1	1	3	2	2	2	1	1	4	1	1	2	4	1	0.775992	0.832716	0.616749	0.0393954	2.37892	1.23521	poisson	1.8529	0.544309
OG0000404	Sugar_tr\\Myo-inositol transporter 1	3	4	7	3	3	1	7	0	0	3	1	1	1	1	1	2	1	1	1	1	4	1	1	1	1	1	1	0.092993	0.344264	1.00459	0.00164486	3.30199	1.7145	negbin	2.73078	0.217274
OG0000405	MFS_1\\-	3	3	4	3	4	4	1	2	2	2	1	1	1	2	0	3	3	2	1	1	1	2	1	1	2	1	1	0.00229601	0.0648583	0.545747	0.00539307	1.22507	0.636095	poisson	1.7259	0.343471
OG0000406	-	2	2	4	4	3	2	0	2	4	0	0	5	0	2	1	1	1	1	1	3	2	0	2	4	0	2	4	0.096661	0.349002	-0.0140722	0.965223	2.30199	1.19527	poisson	0.986026	0.998918
OG0000407	Pyr_redox_2\\-	1	1	4	1	2	1	3	2	2	1	1	3	0	1	1	3	4	2	2	1	4	3	1	2	2	2	2	0.871411	0.919484	-0.0175987	0.938516	1.14815	0.596154	poisson	0.982555	0.992743
OG0000408	AMP-binding|AMP-binding_C\\Acyl-CoA ligase sidI; Long-chain-fatty-acid--CoA ligase	1	1	3	1	1	1	2	2	1	4	2	2	1	1	2	2	2	3	3	2	3	3	2	2	2	2	1	0.0255252	0.182658	-0.129332	0.472382	0.68661	0.356509	poisson	0.878682	0.992743
OG0000409	-\\Altered inheritance of mitochondria protein 6 homolog ARB_06966	2	1	2	3	6	3	3	2	2	2	1	4	2	1	1	3	2	2	1	0	2	3	1	1	0	0	2	0.0395226	0.22657	0.372497	0.112632	1.68661	0.87574	poisson	1.45135	0.713186
OG0000410	An_peroxidase\\Prostaglandin G	3	3	3	2	2	1	2	1	1	3	1	2	3	3	1	1	2	2	1	1	4	2	2	1	1	2	2	0.702501	0.775248	-0.254594	0.237075	0.763533	0.39645	poisson	0.775231	0.95217
OG0000411	Peptidase_S26\\Mitochondrial inner membrane protease subunit 2	2	2	2	2	2	2	2	2	2	2	2	2	2	2	2	2	2	2	2	2	2	1	1	2	2	2	2	0.335473	0.537337	0.0290176	0.628091	0.071225	0.0369822	poisson	1.02944	0.992743
OG0000412	GMC_oxred_N\\Patulin synthase	2	1	0	0	1	1	2	2	1	7	1	4	0	3	1	1	4	3	1	0	5	2	3	3	0	1	3	0.112977	0.401339	-0.762304	0.0473736	2.91738	1.51479	negbin	0.46659	0.575551
OG0000413	FAD_binding_4\\Cytokinin dehydrogenase 7; Delta(24)-sterol reductase	1	2	3	2	2	2	2	2	1	1	2	3	2	2	1	3	1	3	1	1	2	1	1	4	3	2	2	0.978003	1	-0.112907	0.545292	0.68661	0.356509	poisson	0.893234	0.992743
OG0000414	BTB\\-	2	2	2	2	2	2	2	2	2	1	2	2	2	2	2	2	2	2	2	2	2	1	2	2	2	2	2	0.335473	0.537337	0.0440479	0.458625	0.071225	0.0369822	poisson	1.04503	0.992743
OG0000415	TauD\\Putative alpha-ketoglutarate-dependent sulfonate dioxygenase	1	2	4	0	2	1	0	1	2	4	1	4	0	2	0	3	2	2	2	2	3	4	4	0	2	3	1	0.177003	0.426555	-0.197404	0.48919	1.84046	0.955621	poisson	0.820859	0.992743
OG0000416	ADH_N|ADH_zinc_N\\Probable D-xylulose reductase A; Sorbitol dehydrogenase	2	3	3	2	2	3	3	3	1	3	1	1	1	2	1	2	1	1	4	1	3	2	1	1	2	1	2	0.0254043	0.181975	0.402744	0.0455322	0.840456	0.436391	poisson	1.49592	0.567835
OG0000417	CoA_trans|CoA_trans\\Succinyl-CoA:3-ketoacid coenzyme A transferase 1, mitochondrial	2	2	2	2	2	2	1	1	2	3	2	2	1	1	2	2	2	1	2	2	2	2	2	2	2	3	3	0.352965	0.557081	-0.212593	0.116278	0.301994	0.156805	poisson	0.808485	0.714216
OG0000418	Sugar_tr\\Major facilitator-type transporter ecdD; Probable glucose transporter rco-3	2	2	5	2	1	2	4	2	2	2	1	3	1	2	1	0	2	1	1	3	2	1	3	2	1	2	2	0.120868	0.418911	0.377262	0.0459421	1.07123	0.556213	poisson	1.45829	0.568932
OG0000419	Fungal_trans\\-	1	1	7	0	3	1	0	2	1	2	1	3	0	0	0	1	1	0	1	1	0	2	2	0	21	1	0	0.466593	0.629851	0.291335	0.632542	16.6866	8.6642	negbin	1.33821	0.992743
OG0000420	Pyr_redox_3\\FAD-dependent monooxygenase DEP4; Dimethylaniline monooxygenase [N-oxide-forming] 1	1	1	2	2	2	1	3	3	2	2	2	5	2	2	0	2	4	2	3	2	3	1	1	1	2	0	1	0.97828	1	0.0381385	0.864395	1.22507	0.636095	poisson	1.03888	0.992743
OG0000421	DUF2263\\-	2	2	3	3	2	1	2	1	2	0	1	1	2	1	1	3	2	2	5	1	2	2	3	1	3	3	1	0.588184	0.6898	0.264533	0.288814	1.07123	0.556213	poisson	1.30282	0.992743
OG0000422	Dioxygenase_N|Dioxygenase_C\\Catechol 1,2-dioxygenase	1	2	2	1	1	3	2	2	3	3	2	2	1	2	2	2	2	2	2	2	2	2	1	2	2	2	2	0.773144	0.829785	0.0916978	0.449916	0.301994	0.156805	poisson	1.09603	0.992743
OG0000423	Pro_CA\\Carbon disulfide hydrolase; Beta-carbonic anhydrase 1	1	3	8	0	2	2	0	6	2	0	1	2	1	1	0	3	3	1	1	1	1	1	1	0	9	1	1	0.203212	0.452713	0.56158	0.186926	5.22507	2.71302	negbin	1.75344	0.850888
OG0000424	Dicty_CAR\\-	1	3	1	1	2	0	1	0	0	1	3	4	1	1	3	5	1	2	5	3	2	1	4	0	4	3	0	0.0324358	0.222834	-0.306138	0.390641	2.45584	1.27515	poisson	0.736285	0.992743
OG0000425	PhyH\\Dioxygenase himG	0	0	3	0	1	0	1	1	0	5	2	2	2	3	1	0	3	0	8	0	6	4	1	2	4	2	1	0.0124661	0.114071	-1.34273	0.00618416	4.22507	2.19379	negbin	0.261133	0.361948
OG0000426	Glyco_hydro_92N|Glyco_hydro_92\\Uncharacterized secreted glycosidase ARB_07629	0	0	1	0	2	2	0	2	1	3	3	3	1	0	2	0	3	4	3	2	3	3	2	3	4	1	4	0.00435082	0.0702283	-0.975683	0.00837034	1.84046	0.955621	poisson	0.376935	0.40677
OG0000427	-	1	2	2	3	2	2	1	1	1	1	2	1	2	3	2	1	1	4	3	3	2	1	4	1	2	2	1	0.510358	0.629851	-0.0960717	0.667285	0.871795	0.461538	poisson	0.908399	0.992743
OG0000428	-	2	2	1	2	2	1	1	1	1	2	2	3	2	2	1	3	1	2	3	2	2	2	2	1	3	2	3	0.0205797	0.156516	-0.469534	0.00525157	0.487179	0.257919	poisson	0.625294	0.343471
OG0000429	Sugar_tr\\Sugar transporter STL1	2	2	4	3	2	4	5	3	1	2	2	0	1	1	1	1	1	1	2	1	1	3	0	3	2	1	2	0.00412584	0.069664	0.7727	0.00158656	1.48718	0.78733	poisson	2.16561	0.211531
OG0000430	Glyco_tranf_2_3\\Type 2 glycosyltransferase	2	2	1	2	2	2	2	1	3	1	1	2	1	1	2	4	2	1	2	2	2	1	3	3	1	3	2	0.823335	0.873599	-0.00555639	0.976466	0.641026	0.339367	poisson	0.994459	0.998918
OG0000431	DUF829\\-	2	2	2	1	2	1	0	1	1	3	5	1	1	1	0	4	2	1	2	3	1	2	4	1	4	3	1	0.196392	0.452713	-0.231982	0.480031	1.64103	0.868778	poisson	0.79296	0.992743
OG0000432	Polysacc_deac_1\\Peptidoglycan deacetylase	2	2	3	3	3	3	2	3	3	2	0	1	1	2	0	3	3	1	1	0	3	4	0	3	0	1	2	0.0215939	0.16023	0.193371	0.476444	1.48718	0.78733	poisson	1.21333	0.992743
OG0000433	Peptidase_C14\\-	3	1	5	2	2	2	1	2	2	2	3	1	1	0	2	2	2	2	2	2	1	2	2	2	2	2	1	0.369765	0.580182	0.48621	0.0117977	0.794872	0.420814	poisson	1.62614	0.424567
OG0000434	adh_short\\Dehydrogenase RED2	1	1	1	1	1	1	2	1	1	3	4	2	1	0	2	2	4	2	4	0	4	3	2	1	3	2	2	0.00857827	0.113022	-0.517468	0.0566774	1.41026	0.746606	poisson	0.596028	0.609314
OG0000435	Catalase|Catalase-rel\\Peroxisomal catalase	1	2	6	1	1	1	1	1	1	1	1	4	1	2	1	2	2	0	4	1	1	5	1	2	4	2	2	0.262489	0.522889	-0.117996	0.720906	2.10256	1.11312	poisson	0.888699	0.992743
OG0000436	MMR_HSR1\\-	1	5	8	0	1	3	1	1	6	0	0	0	0	6	0	5	5	4	0	2	0	0	2	0	1	0	0	0.0549059	0.25603	0.731198	0.199173	5.87179	3.1086	negbin	2.07757	0.870794
OG0000437	Fungal_trans_2\\-	0	2	4	0	2	1	4	1	1	5	2	2	0	0	0	2	2	3	3	1	3	2	0	1	4	5	1	0.599388	0.701555	0.261732	0.434367	2.41026	1.27602	poisson	1.29918	0.992743
OG0000438	LysM|Glyco_hydro_18\\Chitinase-3-like protein 1; Probable chitinase 10	0	0	2	0	0	0	0	0	0	3	4	0	0	1	3	4	0	0	6	2	0	4	10	0	9	2	1	0.00835245	0.110455	-2.45113	0.00321222	7.71795	4.08597	negbin	0.086196	0.301228
OG0000439	Kdo\\-	0	1	0	0	0	0	1	0	0	2	3	0	15	0	2	1	1	6	5	0	0	3	3	1	3	4	0	0.00681044	0.0971782	-2.50685	0.00245347	9.79487	5.18552	negbin	0.0815249	0.261203
OG0000440	UNC-93|CinA\\UNC93-like protein C922.05c	0	0	3	0	1	1	0	0	2	5	3	2	0	0	0	4	2	4	2	2	6	5	2	1	2	2	2	0.0155427	0.133441	-1.10934	0.0120999	3.02564	1.60181	negbin	0.329775	0.424567
OG0000441	Glyco_hydro_7\\Probable 1,4-beta-D-glucan cellobiohydrolase A	0	0	0	0	0	4	0	3	2	3	0	3	0	0	1	2	4	5	0	5	2	2	6	0	2	6	1	0.097221	0.350757	-0.309756	0.540393	4.10256	2.17195	negbin	0.733626	0.992743
OG0000442	MFS_1|FAD_binding_4|BBE\\Berberine bridge enzyme-like 15; FAD-linked oxidoreductase sorD	0	0	1	0	0	1	2	2	2	1	3	2	0	1	2	4	3	3	3	2	6	3	4	2	1	3	0	0.0106954	0.114071	-0.393787	0.236833	2.25641	1.19457	poisson	0.674498	0.951835
OG0000443	Pkinase\\Serine	0	2	2	1	1	1	0	1	2	0	6	1	6	0	6	1	2	1	3	0	0	1	0	6	1	5	2	0.506594	0.629851	-0.719947	0.134921	4.25641	2.25339	negbin	0.486778	0.764407
OG0000444	MFS_1\\Efflux pump FUS6; MFS-type efflux transporter pyiT	0	0	0	0	0	0	0	1	1	0	2	4	3	2	0	2	10	4	5	1	2	3	4	0	5	1	1	0.00120193	0.0610076	-2.50515	0.000992483	5.41026	2.86425	negbin	0.0816634	0.179225
OG0000445	MFS_1\\Major facilitator superfamily multidrug transporter mfsB	2	3	3	2	2	2	2	2	2	2	2	3	1	0	1	0	2	2	2	3	2	2	1	1	2	2	2	0.0786626	0.315203	0.350287	0.0304605	0.592593	0.32	poisson	1.41948	0.52525
OG0000446	-\\Probable glucan endo-1,3-beta-glucosidase eglC	2	3	1	3	2	1	2	1	1	1	2	1	0	2	2	2	2	4	2	2	2	1	2	2	2	3	2	0.668343	0.746913	-0.193775	0.380248	0.669516	0.361538	poisson	0.823843	0.992743
[truncated: 15,388 more rows]

## Sheet: Table S4 CAZymes
Table S4 Carbohydrate-active enzyme (CAZyme) profiles in RIF and non-RIF
[truncated: 179 more rows]

## Sheet: Table S5 PSG in Euro
Table S5 Positively selected genes in eurotiomycetous RIF
[truncated: 10 more rows]

## Sheet: Table S6 PSG in Doth
Table S6 Positively selected genes in dothideomycetous RIF
[truncated: 37 more rows]

[truncated: 2 more sheets: Table S7 Expan. GT62, Table S8]
